# Supplementary material for: An individualized protein-based prognostic model to stratify pediatric patients with papillary thyroid carcinoma
Source: Nat Commun. 2024 Apr 26;15:3560. doi: 10.1038/s41467-024-47926-w (PMC11053152; doi:10.1038/s41467-024-47926-w)
Supplement: Supplementary file 4 — Supplementary Dataset 1 [file 41467_2024_47926_MOESM4_ESM.xlsx]

## Sheet: Sheet1
Supplementary Table 1. Clinical characteristics of the pediatric cohort
	PM (N=85) (%)	PB (N=83) (%)	P value*
Sex
Female	62 (72.94)	68 (81.93)	0.164
Male	23 (27.06)	15 (18.07)
Age
Mean ± SD	15.647± 2.429	15.904± 1.865	0.955
Bilateral
No	69 (81.18)	55 (66.27)	0.028
Yes	16 (18.82)	28 (33.73)
Tumor size (mm)
Mean ± SD	23.773 ± 12.765	37.557 ± 12.633	2.5e-11
≤10 mm	15 (17.65)	0 (0.00)	2.3e-9
10-20 mm	26 (30.59)	6 (7.23)
20-40 mm	38 (44.71)	49 (59.04)
>40 mm	6 (7.06)	28 (33.73)
Multifocal
Yes	16 (18.82)
No	69 (81.18)
Hashimoto thyroiditis (HT)
Yes	28 (32.94)	2 (2.41)	2.4e-7
No	57 (67.06)	81 (97.59)
Capsule invasion
Yes	1 (1.18)
No	84 (98.82)
Extrathyroidal extension
Yes	14 (16.47)
No	71 (83.53)
Total lymph node metastasis patient number
Yes	69 (81.18)
No	16 (18.82)
Lateral lymph node metastasis patient number
Yes	43 (50.59)
No	42 (49.41)
Lateral lymph node metastasis number
Mean ± SD	3.235 ± 4.913
Lateral resected lymph node number
Mean ± SD	10.650 ± 15.268
Lateral lymph node metastasis rate
Mean ± SD	0.206 ± 0.296
Total lymph node metastasis number
Mean ± SD	6.824 ± 6.997
Total resected lymph node number
Mean ± SD	17.320 ± 18.526
Total lymph node metastasis rate
Mean ± SD	0.408 ± 0.318
Tumor (T) stage
T1a	18 (21.18)
T1b	33 (38.82)
T2	15 (17.65)
T3a	5 (5.88)
T3b	3 (3.53)
T4a	11 (12.94)
T4b	0 (0.00)
Node (N) stage
N0	16 (18.82)
N1a	26 (30.59)
N1b	43 (50.59)
Metastasis (M) stage
M0	84 (98.82)
M1	1 (1.18)
American Joint Committee on Cancer (AJCC) stage
I	84 (98.82)
II	1 (1.18)
American Thyroid Association (ATA) initial risk stratification
Low	15 (17.65)
Intermediate	56 (65.88)
High	14 (16.47)
Recurrence
Yes	12 (14.12)
No	73 (85.88)
Note: *P values were derived by Wilcoxon rank-sum test for age and tumor size and chi-squared test for other variables.
