# Supplementary material for: An individualized protein-based prognostic model to stratify pediatric patients with papillary thyroid carcinoma
Source: Nat Commun. 2024 Apr 26;15:3560. doi: 10.1038/s41467-024-47926-w (PMC11053152; doi:10.1038/s41467-024-47926-w)
Supplement: Supplementary file 5 — Supplementary Dataset 2 [file 41467_2024_47926_MOESM5_ESM.xlsx]

## Sheet: Matrix
	batch1_127N	batch1_127C	batch1_128N	batch1_128C	batch1_129N	batch1_129C	batch1_130N	batch1_130C	batch1_131N	batch1_131C	batch1_132N	batch1_132C	batch1_133N	batch1_133C	batch1_134N	batch2_127N	batch2_127C	batch2_128N	batch2_128C	batch2_129N	batch2_129C	batch2_130N	batch2_130C	batch2_131N	batch2_131C	batch2_132N	batch2_132C	batch2_133N	batch2_133C	batch2_134N	batch3_127N	batch3_127C	batch3_128N	batch3_128C	batch3_129N	batch3_129C	batch3_130N	batch3_130C	batch3_131N	batch3_131C	batch3_132N	batch3_132C	batch3_133N	batch3_133C	batch3_134N	batch4_127N	batch4_127C	batch4_128N	batch4_128C
A0A075B6H9	15.415	1.838	2.836	2.418	1.076	0.857	1.449	2.387	1.966	3.216	1.612	1.093	1.498	1.558	1.073	0.344	0.741	0.684	0.99	0.533	0.698	1.052	0.937	0.405	0.586	0.34	0.396	1.003	1.325	1.005	0.505	1.017	0.393	0.431	0.891	0.68	0.447	0.975	0.597	0.716	1.774	0.422	0.601	0.352	1.634	0.793	0.495	1.323	2.988
A0A075B6I0	58.395	1.313	3.318	2.13	1.233	1.447	0.97	1.87	1.143	2.256	1.791	1.971	1.216	1.235	1.599	0.885	0.829	1.393	1.235	0.71	1.496	0.681	0.811	1.319	0.844	1.204	1.218	1.054	1.922	1.564	0.853	3.378	1.238	1.99	3.236	1.484	1.008	1.938	0.489	1.232	3.131	1.344	2.31	2.572	3.126	1.707	1.421	1.059	1.641
A0A075B6I9	6.094	1.634	1.2	2.434	1.65	1.262	1.283	1.166	0.997	1.151	1.342	1.252	1.314	0.699	1.111	0.809	1.199	1.348	1.091	1.058	1.472	0.865	1.401	0.968	1.043	0.598	1.353	0.74	1.462	1.308	0.685	1.322	1.072	1.17	3.087	1.42	1.016	3.253	1.136	1.002	1.648	3.279	1.237	1.558	1.644	1.375	1.371	2.271	1.697
A0A075B6J9	5.96	2.325	1.987	1.774	1.783	1.677	2.072	1.727	2.114	1.597	1.869	1.66	1.713	1.462	1.936	1.159	1.656	1.439	1.901	1.773	1.812	2.01	1.635	1.715	1.339	1.549	1.71	1.327	1.649	1.889	1.197	1.475	1.48	1.696	2.305	1.492	2.103	2.315	1.416	1.131	2.033	1.576	2.787	1.885	1.912	1.615	1.832	1.801	1.623
A0A075B6K4	2.133	0.587	0.705	1.683	0.462	1.185	0.472	0.567	1.04	0.623	0.862	0.916	1.049	0.615	1.39	NA	NA	NA	NA	NA	NA	NA	NA	NA	NA	NA	NA	NA	NA	NA	0.659	0.804	0.829	1.327	1.037	1.129	0.822	1.88	0.712	0.76	0.836	0.944	0.842	0.985	1.21	0.677	1.017	1.063	1.558
A0A075B6Q5	2.764	2.082	2.382	2.4	1.967	2.253	2.549	1.456	1.9	1.047	1.934	5.068	1.614	1.709	1.868	NA	NA	NA	NA	NA	NA	NA	NA	NA	NA	NA	NA	NA	NA	NA	NA	NA	NA	NA	NA	NA	NA	NA	NA	NA	NA	NA	NA	NA	NA	NA	NA	NA	NA
A0A075B6R2	0.608	0.677	0.298	1.819	0.469	0.355	0.375	0.293	0.315	0.448	0.422	1.241	0.673	0.514	0.286	NA	NA	NA	NA	NA	NA	NA	NA	NA	NA	NA	NA	NA	NA	NA	0.43	1.051	0.494	13.977	0.534	0.501	0.413	0.626	0.368	0.37	0.735	0.661	0.617	0.586	0.334	0.654	0.426	0.546	0.937
A0A075B6R9	4.211	1.492	2.154	1.861	1.673	2.276	1.966	1.857	1.895	1.669	1.774	1.679	1.615	1.469	2.285	NA	NA	NA	NA	NA	NA	NA	NA	NA	NA	NA	NA	NA	NA	NA	NA	NA	NA	NA	NA	NA	NA	NA	NA	NA	NA	NA	NA	NA	NA	NA	NA	NA	NA
A0A075B6S5	0.908	2.121	1.927	1.418	4.043	1.491	3.239	2.036	1.31	0.995	2.123	1.583	1.719	1.109	1.599	NA	NA	NA	NA	NA	NA	NA	NA	NA	NA	NA	NA	NA	NA	NA	NA	NA	NA	NA	NA	NA	NA	NA	NA	NA	NA	NA	NA	NA	NA	2.222	2.779	2.12	1.836
A0A087WSY6	13.619	1.433	2.265	8.568	1.209	1.943	2.7	1.552	8.608	1.339	2.059	5.583	3.664	1.247	1.808	2.472	1.574	2.198	0.671	1.269	7.569	3.774	1.752	0.742	1.005	3.652	3.151	1.28	1.599	0.229	0.451	3.403	0.581	3.926	3.032	2.507	2.24	3.81	13.693	4.706	7.041	1.058	8.708	0.463	5.657	1.493	1.838	3.124	2.147
A0A087WW87	0.484	0.331	0.478	0.308	0.762	0.356	4.275	0.329	0.541	0.176	0.157	0.318	0.453	0.127	0.428	NA	NA	NA	NA	NA	NA	NA	NA	NA	NA	NA	NA	NA	NA	NA	NA	NA	NA	NA	NA	NA	NA	NA	NA	NA	NA	NA	NA	NA	NA	0.192	0.604	0.16	0.162
A0A0A0MRZ8	9.686	1.419	1.626	6.058	1.169	2.008	1.857	1.191	2.27	2.393	1.62	2.447	2.56	1.36	2.051	1.627	1.389	2.387	1.256	1.963	3.429	1.791	1.336	1.318	1.138	1.779	2.91	0.956	2.738	1.698	1.175	2.332	1.606	1.37	1.847	1.435	1.361	4.391	1.908	1.046	2.756	1.685	1.993	2.36	2.259	1.495	1.76	1.795	1.812
A0A0A0MS14	NA	NA	NA	NA	NA	NA	NA	NA	NA	NA	NA	NA	NA	NA	NA	NA	NA	NA	NA	NA	NA	NA	NA	NA	NA	NA	NA	NA	NA	NA	NA	NA	NA	NA	NA	NA	NA	NA	NA	NA	NA	NA	NA	NA	NA	2.126	2.567	2.229	2.507
A0A0A0MS15	2.078	1.538	1.633	2.663	1.245	1.723	1.629	1.562	1.973	1.364	1.41	2.994	1.617	1.235	1.774	2.154	2.063	2.553	1.089	1.726	3.38	2.196	1.627	1.923	1.263	1.589	4.4	1.019	1.456	1.334	1.065	1.778	1.276	0.988	2.201	1.637	1.238	3.523	2.105	1.344	2.866	1.197	2.016	1.939	2.115	0.934	1.438	1.933	1.648
A0A0A0MT89	1.211	1.172	1.397	2.151	1.443	1.74	1.695	1.449	1.355	1.281	1.57	1.494	1.462	0.927	1.435	NA	NA	NA	NA	NA	NA	NA	NA	NA	NA	NA	NA	NA	NA	NA	NA	NA	NA	NA	NA	NA	NA	NA	NA	NA	NA	NA	NA	NA	NA	NA	NA	NA	NA
A0A0B4J1U7	2.38	1.106	1.032	1.655	1.173	2.29	1.095	1.348	1.222	1.416	1.103	1.309	1.696	0.999	2.465	0.85	1.144	1.717	0.907	1.135	3.37	0.887	1.534	1.927	1.414	1.107	0.936	0.672	1.694	1.053	0.825	1.664	1.123	1.715	2.962	1.317	1.24	2.05	1.688	0.971	1.679	1.133	1.363	1.909	1.877	0.735	1.312	1.25	1.578
A0A0B4J1V0	4.419	1.261	1.232	2.007	0.974	1.024	0.786	0.929	1.077	1.401	1.127	1.357	1.343	0.801	1.012	1.639	2.311	1.903	1.765	2.702	3.358	2.424	1.957	2.737	1.715	1.261	1.49	1.767	2.21	0.954	0.836	0.887	0.929	1.117	1.529	2.234	0.896	2.058	1.589	0.807	1.683	0.759	1.44	1.187	1.255	1.242	1.091	1.539	1.163
A0A0B4J1V6	2.955	1.686	2.119	2.105	1.943	2.158	2.585	1.823	2.185	1.526	2.062	2.643	2.572	1.264	1.979	1.763	2.583	1.914	1.871	2.351	2.152	2.335	1.937	2.141	1.897	1.844	3.15	1.695	2.93	1.771	1.222	1.719	2.018	1.45	2.228	1.639	1.629	2.683	1.693	1.377	1.997	1.465	2.055	1.842	1.758	1.748	1.687	1.561	1.51
A0A0B4J1X5	2.447	2.041	3.348	2.256	2.25	2.029	2.302	2.927	3.746	1.949	2.242	2.529	1.642	1.882	2.547	1.744	4.402	2.938	1.925	3.755	5.122	3.398	2.582	3.041	2.288	2.192	5.814	1.454	4.451	2.706	0.694	2.114	1.124	1.893	2.851	1.983	1.388	4.027	2.542	1.255	4.211	1.236	1.684	2.289	2.894	1.354	2.193	1.681	1.718
A0A0B4J1Y8	2.94	0.797	1.268	2.063	0.89	0.821	0.674	0.839	1.562	0.964	1.629	3.043	1.329	0.937	1.048	0.941	1.007	1.359	1.06	1.763	1.912	1.382	1.413	1.447	1.469	1.071	1.442	1.123	1.244	1.112	NA	NA	NA	NA	NA	NA	NA	NA	NA	NA	NA	NA	NA	NA	NA	1.835	2.229	2.298	2.03
A0A0B4J1Y9	1.137	1.527	1.512	1.637	0.999	2.014	1.552	1.447	1.341	1.076	1.399	1.631	1.397	1.267	1.802	1.437	2.039	1.845	1.302	2.564	2.112	1.575	1.512	1.601	1.612	1.899	1.825	0.973	1.437	0.838	0.992	1.493	1.234	1.121	2.574	1.367	1.3	2.143	1.797	1.263	2.489	1.238	1.533	2.355	1.9	NA	NA	NA	NA
A0A0B4J1Z2	NA	NA	NA	NA	NA	NA	NA	NA	NA	NA	NA	NA	NA	NA	NA	NA	NA	NA	NA	NA	NA	NA	NA	NA	NA	NA	NA	NA	NA	NA	NA	NA	NA	NA	NA	NA	NA	NA	NA	NA	NA	NA	NA	NA	NA	1.404	1.285	1.727	1.203
A0A0B4J2D5	0.619	0.532	0.415	0.61	0.359	1.117	0.272	0.502	0.425	0.767	0.381	0.47	0.427	0.458	0.365	0.255	0.342	0.402	0.779	0.262	0.343	0.403	0.405	0.451	0.486	0.341	0.319	0.92	0.334	0.521	1.416	0.437	0.573	1.306	1.257	0.416	0.578	0.376	0.381	0.489	0.366	0.622	0.421	0.381	0.336	0.663	0.653	0.551	0.861
A0A0B4J2F0	0.749	0.535	0.397	0.487	0.384	1.485	0.235	0.673	0.278	0.64	0.41	0.425	0.647	0.372	0.475	0.493	0.605	0.669	0.742	0.685	0.506	0.839	0.572	2.892	0.656	0.482	0.77	0.621	0.58	0.53	1.119	0.351	0.488	0.97	0.837	0.512	0.533	0.3	0.361	0.572	0.311	0.462	0.357	0.235	0.212	0.565	0.595	0.495	0.75
A0A0C4DH25	15.165	1.723	2.71	2.753	1.868	2.173	1.938	1.87	2.16	2.26	1.882	2.013	1.838	1.324	2.162	1.52	1.617	2.351	1.171	2.445	2.01	1.881	1.854	1.303	1.402	1.357	3.213	0.974	3.062	1.882	1.323	2.802	1.585	2.066	2.552	1.555	1.417	4.604	2.394	1.347	2.749	1.188	1.557	1.952	2.236	1.448	1.834	1.968	1.501
A0A0C4DH26	NA	NA	NA	NA	NA	NA	NA	NA	NA	NA	NA	NA	NA	NA	NA	NA	NA	NA	NA	NA	NA	NA	NA	NA	NA	NA	NA	NA	NA	NA	NA	NA	NA	NA	NA	NA	NA	NA	NA	NA	NA	NA	NA	NA	NA	NA	NA	NA	NA
A0A0C4DH29	3.032	1.616	1.947	2.922	2.597	1.31	3.422	1.624	5.676	1.565	2.273	3.051	2.777	1.283	1.801	1.708	2.057	2.587	1.423	2.104	1.015	1.793	1.257	2.19	1.269	1.91	2.055	1.363	1.785	1.329	3.21	2.367	2.094	2.511	2.196	2.735	1.819	3.773	3.219	1.172	2.55	1.925	3.415	1.506	2.162	3.277	2.056	2.809	1.226
A0A0C4DH31	4.355	2.001	2.184	2.882	1.438	1.622	1.463	2.148	2.223	3.341	2.161	1.656	1.798	1.178	1.95	1.629	1.991	1.474	1.457	2.283	1.733	1.942	1.492	2.284	1.552	1.763	2.075	1.39	1.944	1.258	1.752	1.581	2.296	1.823	1.503	1.561	1.828	2.525	2.157	1.302	2.366	2.304	2.313	2.808	2.164	2.404	1.379	2.841	2.126
A0A0C4DH33	NA	NA	NA	NA	NA	NA	NA	NA	NA	NA	NA	NA	NA	NA	NA	NA	NA	NA	NA	NA	NA	NA	NA	NA	NA	NA	NA	NA	NA	NA	1.052	1.108	1.52	1.143	1.486	1.162	1.033	1.587	1.468	1.25	1.451	1.37	1.726	1.828	1.711	2.103	3.239	2.274	2.018
A0A0C4DH34	3.233	0.656	0.865	1.261	0.664	0.825	0.542	0.68	0.621	1.24	0.696	0.682	0.578	0.406	0.655	0.364	0.53	0.784	0.405	0.552	1.096	0.527	0.751	0.546	0.489	0.369	0.32	0.339	0.761	0.438	0.658	0.694	0.591	1.059	1.006	0.637	0.429	0.886	0.465	0.506	0.882	0.637	0.479	0.619	0.645	0.634	0.635	0.471	1.181
A0A0C4DH38	0.989	1.376	1.364	1.822	1.283	1.901	1.278	1.166	1.326	1.036	1.46	1.403	1.289	1.276	1.571	1.532	1.772	1.8	1.375	2.408	1.953	2.086	1.363	1.786	1.383	1.88	2.152	1.231	1.559	1.223	1.072	1.578	1.398	1.323	1.761	1.447	1.628	2.229	1.782	1.61	1.798	1.314	1.486	1.758	1.618	1.247	1.605	1.147	1.332
A0A0C4DH43	1.867	2.094	1.185	3.241	0.837	0.595	0.71	1.182	0.678	1.038	1.673	3.529	0.362	0.374	2.127	NA	NA	NA	NA	NA	NA	NA	NA	NA	NA	NA	NA	NA	NA	NA	NA	NA	NA	NA	NA	NA	NA	NA	NA	NA	NA	NA	NA	NA	NA	NA	NA	NA	NA
A0A0C4DH72	2.593	2.317	2.312	2.378	3.72	2.464	2.955	2.45	2.312	1.828	2.784	2.125	1.669	1.637	2.184	NA	NA	NA	NA	NA	NA	NA	NA	NA	NA	NA	NA	NA	NA	NA	1.025	2.091	1.342	0.884	1.639	1.197	1.342	2.796	1.515	1.124	2.238	1.566	1.651	2.209	2.021	2.491	2.254	2.004	1.787
A0A0J9YVY3	NA	NA	NA	NA	NA	NA	NA	NA	NA	NA	NA	NA	NA	NA	NA	NA	NA	NA	NA	NA	NA	NA	NA	NA	NA	NA	NA	NA	NA	NA	NA	NA	NA	NA	NA	NA	NA	NA	NA	NA	NA	NA	NA	NA	NA	2.099	2.314	1.483	1.555
A0A0J9YX35	3.191	2.685	3.341	2.959	1.985	1.748	2.216	3.058	4.201	2.661	3.009	3.131	1.91	1.641	2.653	1.7	3.863	2.418	2.148	3.484	4.211	3.607	2.398	3.356	2.59	2.102	4.579	1.722	3.631	3.49	NA	NA	NA	NA	NA	NA	NA	NA	NA	NA	NA	NA	NA	NA	NA	NA	NA	NA	NA
A0A0J9YXX1	NA	NA	NA	NA	NA	NA	NA	NA	NA	NA	NA	NA	NA	NA	NA	0.855	0.732	0.742	0.754	3.138	3.734	1.967	1.778	1.904	1.296	0.944	1.304	0.964	1.022	1.438	0.905	1.592	1.11	2.156	1.943	2.561	1.101	4.387	2.191	4.068	1.295	1.031	4.333	2.412	2.956	NA	NA	NA	NA
A0A0U1RRE5	0.229	0.156	0.111	0.174	0.093	0.043	0.125	0.175	0.144	0.26	0.075	0.155	0.099	0.08	0.055	0.107	0.232	0.084	0.175	0.044	0.125	0.13	0.121	0.083	0.159	0.058	0.055	0.166	0.13	0.181	0.132	0.145	0.01	0.077	0.01	0.124	0.071	0.093	0.064	0.069	0.057	0.044	0.084	0.062	0.091	NA	NA	NA	NA
A0A0U1RRL7	2.896	1.793	2.016	1.325	1.474	1.329	1.608	1.714	1.603	1.367	1.34	1.295	1.62	0.737	1.044	NA	NA	NA	NA	NA	NA	NA	NA	NA	NA	NA	NA	NA	NA	NA	1.444	2.242	2.801	1.071	2.634	1.342	1.448	2.197	1.062	0.884	1.501	2.496	1.435	2.954	1.526	1.488	1.418	1.312	1.144
A0A1B0GUA6	NA	NA	NA	NA	NA	NA	NA	NA	NA	NA	NA	NA	NA	NA	NA	1.545	1.751	3.145	10.404	2.03	1.991	0.755	1.625	4.144	3.895	2.813	3.07	13.38	3.012	1.984	NA	NA	NA	NA	NA	NA	NA	NA	NA	NA	NA	NA	NA	NA	NA	NA	NA	NA	NA
A0A1B0GV03	1.028	1.329	1.272	1.148	11.884	0.822	2.313	1.872	0.802	0.931	2.726	1.156	1.432	0.767	1.177	0.932	1.871	0.775	0.64	5.897	1.252	2.077	1.671	0.772	2.507	2.071	1.35	0.824	1.199	0.483	0.358	3.009	1.259	0.327	8.478	0.281	1.256	3.007	0.308	0.319	1.21	1.174	0.544	3.648	0.762	NA	NA	NA	NA
A0A1W2PQ73	1.305	1.787	2.281	1.979	2.634	1.962	2.433	2.243	2.406	2.007	2.573	1.901	1.646	1.959	1.918	2.215	2.12	2.031	2.898	3.328	1.899	1.837	2.172	1.465	2.419	2.297	2.291	2.372	1.594	1.362	NA	NA	NA	NA	NA	NA	NA	NA	NA	NA	NA	NA	NA	NA	NA	NA	NA	NA	NA
A0AV02	1.614	1.203	1.518	1.387	1.381	1.751	1.369	1.237	1.507	1.516	1.295	1.307	1.162	1.339	2.349	0.92	1.05	1.107	1.632	1.469	1.192	1.942	1.083	2.447	1.216	1.81	1.983	1.241	0.907	1.113	NA	NA	NA	NA	NA	NA	NA	NA	NA	NA	NA	NA	NA	NA	NA	1.112	1.979	1.043	1.218
A0AV96	0.912	1.129	1.514	1.253	1.282	1.353	1.267	1.295	1.323	1.324	1.403	1.154	1.266	2.04	1.396	1.243	1.282	1.268	1.211	1.448	1.228	1.226	1.172	1.397	1.26	1.537	1.474	1.276	0.965	0.942	1.376	1.416	1.438	1.289	1.234	1.421	1.375	1.405	1.682	1.395	1.288	1.561	1.169	1.312	1.297	1.103	1.228	0.841	1.187
A0AVF1	1.047	0.849	0.67	0.876	0.833	0.694	0.618	0.711	0.581	0.732	0.692	0.789	0.602	0.976	0.732	1.438	1.422	1.362	1.371	1.954	1.25	1.156	1.622	2.024	1.282	1.26	1.653	1.557	1.505	2.181	1.558	1.644	1.918	1.135	1.636	1.383	1.216	1.536	1.284	1.123	1.743	1.381	1.562	1.61	1.355	1.592	1.477	1.191	1.299
A0AVI2	NA	NA	NA	NA	NA	NA	NA	NA	NA	NA	NA	NA	NA	NA	NA	NA	NA	NA	NA	NA	NA	NA	NA	NA	NA	NA	NA	NA	NA	NA	NA	NA	NA	NA	NA	NA	NA	NA	NA	NA	NA	NA	NA	NA	NA	1.423	1.162	1.031	1.149
A0AVI4	NA	NA	NA	NA	NA	NA	NA	NA	NA	NA	NA	NA	NA	NA	NA	NA	NA	NA	NA	NA	NA	NA	NA	NA	NA	NA	NA	NA	NA	NA	NA	NA	NA	NA	NA	NA	NA	NA	NA	NA	NA	NA	NA	NA	NA	NA	NA	NA	NA
A0AVT1	0.819	0.939	0.981	1.081	0.892	0.892	0.975	0.882	1.238	1.028	0.861	1.217	0.997	1.028	0.982	1.215	1.17	1.306	1.148	1.09	1.318	1.118	1.131	1.368	1.098	1.364	1.272	1.009	0.911	1.043	0.962	0.976	1.045	1.171	0.884	1.342	1.045	1.015	1.299	0.974	0.945	0.995	1.084	0.948	1.231	1.084	0.958	1.361	1.235
A0FGR8	1.192	1.326	1.142	1.084	0.935	1.007	0.996	1.133	1.214	1.097	1.083	1.151	1.017	0.916	1.221	0.977	1.116	1.27	1.022	1.281	1.114	0.909	1.047	1.82	1.039	1.2	1.175	1.005	1.025	1.093	1.18	1.175	1.258	1.304	1.221	1.218	1.145	1.374	1.343	1.223	1.111	1.4	1.333	1.373	1.097	1.387	1.227	1.425	1.214
A0JNW5	0.924	0.901	0.677	0.94	0.655	0.786	0.519	0.859	0.914	1.24	0.613	0.858	0.866	0.959	0.77	0.728	0.804	0.712	0.892	0.676	0.39	0.405	0.715	0.546	0.804	0.488	0.369	0.906	0.669	0.721	1.22	0.931	1.095	1.242	0.731	1.346	1.111	0.801	1.016	1.098	1.075	1.053	1.243	1.012	1.065	0.99	1.145	1.28	1.387
A0M8Q6	1.075	0.751	0.721	0.866	0.566	1.291	0.792	0.698	0.966	0.55	0.817	1.061	0.835	0.541	1.383	0.57	0.813	0.787	0.449	0.776	1	0.834	0.64	0.756	0.437	0.446	0.948	0.365	0.678	0.475	0.566	0.898	0.657	1.296	1.195	1.115	0.792	1.425	0.909	0.955	0.942	0.728	0.779	0.98	1.021	0.56	0.993	1.419	1.733
A0MZ66	0.698	0.694	0.774	0.817	0.774	0.747	0.876	0.79	0.745	0.947	0.843	0.858	0.942	1.048	0.79	1.292	1.237	1.154	1.072	1.213	1.187	1.251	1.167	1.284	1.231	1.342	1.232	0.968	0.772	0.834	1.006	0.885	0.914	0.994	0.723	1.01	1.028	0.99	0.756	1.089	0.704	0.961	0.936	0.785	0.828	0.884	1.118	0.799	0.93
A0PJE2	NA	NA	NA	NA	NA	NA	NA	NA	NA	NA	NA	NA	NA	NA	NA	NA	NA	NA	NA	NA	NA	NA	NA	NA	NA	NA	NA	NA	NA	NA	NA	NA	NA	NA	NA	NA	NA	NA	NA	NA	NA	NA	NA	NA	NA	NA	NA	NA	NA
A0PJW6	NA	NA	NA	NA	NA	NA	NA	NA	NA	NA	NA	NA	NA	NA	NA	0.626	0.589	0.635	1.012	0.652	0.715	0.81	0.657	1.058	0.645	0.786	0.97	0.719	0.454	0.757	NA	NA	NA	NA	NA	NA	NA	NA	NA	NA	NA	NA	NA	NA	NA	NA	NA	NA	NA
A0PJW8	0.447	0.521	0.777	0.7	0.413	0.707	0.469	0.501	0.428	0.914	0.519	0.54	0.793	0.916	0.569	0.396	0.385	0.296	0.597	0.244	0.338	0.381	0.286	0.337	0.539	0.401	0.599	0.559	0.206	0.287	2.119	1.051	0.745	2.17	1.055	1.315	0.923	0.861	1.601	0.862	0.593	0.938	1.005	0.756	1.516	0.604	0.475	0.383	0.683
A0PJZ3	0.916	2.002	2.47	1.495	1.31	1.029	1.023	1.343	2.221	1.516	1.883	1.621	1.034	2.165	1.978	NA	NA	NA	NA	NA	NA	NA	NA	NA	NA	NA	NA	NA	NA	NA	NA	NA	NA	NA	NA	NA	NA	NA	NA	NA	NA	NA	NA	NA	NA	1.498	2.047	1.97	2.508
A1A4S6	0.709	1.271	1.233	1.333	1.091	0.927	0.948	0.974	1.323	1.386	0.824	1.334	1.259	0.842	1.42	0.869	1.389	0.954	1.257	0.883	1.28	1.019	1.065	1.609	1.244	0.867	0.941	1.196	0.812	1.315	0.893	0.805	0.967	0.878	0.907	0.87	0.809	0.735	0.939	0.954	0.893	0.871	0.86	0.964	0.877	1.133	1.223	1.009	1.21
A1A5D9	NA	NA	NA	NA	NA	NA	NA	NA	NA	NA	NA	NA	NA	NA	NA	NA	NA	NA	NA	NA	NA	NA	NA	NA	NA	NA	NA	NA	NA	NA	1.62	1.393	1.753	1.467	1.497	1.274	0.875	2.199	1.3	0.865	1.454	2.111	1.194	1.938	1.137	1.76	0.941	0.929	1.118
A1IGU5	NA	NA	NA	NA	NA	NA	NA	NA	NA	NA	NA	NA	NA	NA	NA	NA	NA	NA	NA	NA	NA	NA	NA	NA	NA	NA	NA	NA	NA	NA	NA	NA	NA	NA	NA	NA	NA	NA	NA	NA	NA	NA	NA	NA	NA	1.165	1.149	1.057	0.981
A1L020	NA	NA	NA	NA	NA	NA	NA	NA	NA	NA	NA	NA	NA	NA	NA	1.592	2.899	1.923	3.862	2.649	2.789	3.884	1.699	4.107	2.413	1.31	2.471	2.228	2.18	6.852	NA	NA	NA	NA	NA	NA	NA	NA	NA	NA	NA	NA	NA	NA	NA	NA	NA	NA	NA
A1L0T0	1.055	1.205	1.139	0.961	0.85	1.119	0.678	1.045	1.021	1.121	1.009	1.061	0.863	0.88	1.056	0.873	0.975	0.997	1.034	1.003	0.844	0.904	0.79	1.13	0.92	0.834	1.208	0.941	0.671	0.944	0.879	0.998	0.952	0.857	0.77	0.71	0.712	0.827	0.701	0.71	0.676	0.974	0.711	0.841	0.808	0.83	0.912	0.607	0.774
A1L170	NA	NA	NA	NA	NA	NA	NA	NA	NA	NA	NA	NA	NA	NA	NA	NA	NA	NA	NA	NA	NA	NA	NA	NA	NA	NA	NA	NA	NA	NA	NA	NA	NA	NA	NA	NA	NA	NA	NA	NA	NA	NA	NA	NA	NA	NA	NA	NA	NA
A1L390	NA	NA	NA	NA	NA	NA	NA	NA	NA	NA	NA	NA	NA	NA	NA	NA	NA	NA	NA	NA	NA	NA	NA	NA	NA	NA	NA	NA	NA	NA	1.497	1.177	1.294	1.439	1.377	1.187	1.216	1.395	1.432	0.886	1.553	1.158	1.256	1.519	1.188	1.518	1.088	1.187	1.272
A1L3X0	0.789	1.092	1.013	0.913	0.845	1.849	0.776	1.135	1.006	0.79	1.675	0.9	0.874	0.791	1.079	NA	NA	NA	NA	NA	NA	NA	NA	NA	NA	NA	NA	NA	NA	NA	2.044	0.939	1.311	1.463	1.368	1.045	1.318	1.213	1.456	1.059	1.076	1.063	1.354	1.182	1.073	NA	NA	NA	NA
A1L4H1	NA	NA	NA	NA	NA	NA	NA	NA	NA	NA	NA	NA	NA	NA	NA	1.181	2.552	1.298	2.389	1.983	2.042	1.609	2.973	3.455	1.897	1.077	1.15	1.618	2.179	1.359	NA	NA	NA	NA	NA	NA	NA	NA	NA	NA	NA	NA	NA	NA	NA	NA	NA	NA	NA
A1X283	1.216	1.509	1.392	1.34	1.177	1.025	1.225	1.156	1.162	1.376	1.265	1.227	1.251	0.994	1.261	1.33	1.787	1.319	1.759	1.32	1.372	1.42	1.192	1.617	1.464	1.512	1.416	1.41	1.271	3.071	0.983	1.227	1.302	1.302	1.131	1.445	1.577	1.435	1.374	1.369	1.17	1.273	1.86	1.502	1.533	1.188	1.426	0.989	1.708
A1XBS5	NA	NA	NA	NA	NA	NA	NA	NA	NA	NA	NA	NA	NA	NA	NA	0.671	0.963	1.038	1.02	1.402	1.087	1.282	1.139	5.98	1.17	1.258	1.354	1.018	1.373	1.946	NA	NA	NA	NA	NA	NA	NA	NA	NA	NA	NA	NA	NA	NA	NA	NA	NA	NA	NA
A1YPR0	1.342	1.783	2.024	1.417	2.787	1.581	1.856	1.978	2.024	1.791	2.179	1.909	1.344	1.706	2.443	NA	NA	NA	NA	NA	NA	NA	NA	NA	NA	NA	NA	NA	NA	NA	NA	NA	NA	NA	NA	NA	NA	NA	NA	NA	NA	NA	NA	NA	NA	NA	NA	NA	NA
A1Z1Q3	0.317	0.305	0.168	0.271	0.28	0.117	0.118	0.138	0.149	0.344	0.223	0.155	0.228	0.17	0.201	NA	NA	NA	NA	NA	NA	NA	NA	NA	NA	NA	NA	NA	NA	NA	0.195	0.185	0.108	0.164	0.078	0.179	0.109	0.097	0.108	0.116	0.088	0.135	0.097	0.105	0.256	NA	NA	NA	NA
A2A288	2.168	2.089	2.145	2.052	2.343	1.995	1.992	2.365	2.558	1.72	2.84	2.406	2.116	1.755	2.635	NA	NA	NA	NA	NA	NA	NA	NA	NA	NA	NA	NA	NA	NA	NA	NA	NA	NA	NA	NA	NA	NA	NA	NA	NA	NA	NA	NA	NA	NA	NA	NA	NA	NA
A2A2Y4	1.022	0.85	0.948	0.906	1.024	1.152	0.927	1.094	0.904	1.051	1.379	1.053	0.784	1.529	1.37	0.697	0.537	1.026	0.792	0.567	0.773	0.68	0.652	0.719	0.847	0.613	1.16	1.02	0.368	0.552	0.717	0.707	0.719	0.785	0.63	1.162	0.874	0.678	1.055	0.77	0.672	0.772	0.706	0.535	0.937	0.629	0.858	0.707	0.78
A2A3N6	NA	NA	NA	NA	NA	NA	NA	NA	NA	NA	NA	NA	NA	NA	NA	NA	NA	NA	NA	NA	NA	NA	NA	NA	NA	NA	NA	NA	NA	NA	NA	NA	NA	NA	NA	NA	NA	NA	NA	NA	NA	NA	NA	NA	NA	1.497	1.556	2.303	1.745
A2AJT9	1.172	1.402	1.584	1.567	1.276	1.151	1.207	1.497	1.142	1.269	1.483	1.617	1.437	1.631	1.378	1.051	0.859	0.798	0.995	0.01	0.839	0.534	0.821	1.022	0.837	0.776	0.745	1.112	0.763	1.186	1.271	0.962	0.758	1.276	0.396	1.28	0.682	0.632	0.937	1.138	0.729	0.837	0.832	0.867	1.354	0.709	0.679	0.795	1.038
A2NJV5	1.208	0.794	0.66	1.547	0.666	0.551	0.386	0.6	0.539	1.04	0.585	0.779	0.526	0.62	0.536	NA	NA	NA	NA	NA	NA	NA	NA	NA	NA	NA	NA	NA	NA	NA	NA	NA	NA	NA	NA	NA	NA	NA	NA	NA	NA	NA	NA	NA	NA	NA	NA	NA	NA
A2RRD8	NA	NA	NA	NA	NA	NA	NA	NA	NA	NA	NA	NA	NA	NA	NA	NA	NA	NA	NA	NA	NA	NA	NA	NA	NA	NA	NA	NA	NA	NA	NA	NA	NA	NA	NA	NA	NA	NA	NA	NA	NA	NA	NA	NA	NA	NA	NA	NA	NA
A2RRP1	1.046	1.475	1.37	1.172	1.033	1.103	0.95	1.386	1.098	1.129	1.103	1.146	0.986	1.152	1.154	0.99	1.001	1.24	1.253	0.963	1.238	0.871	0.879	1.394	0.949	1.079	1.383	1.076	0.831	1.295	1.268	1.11	1.243	1.282	1.143	1.42	1.207	1.402	1.44	1.288	1.463	1.247	1.261	1.321	1.31	0.817	0.947	0.921	1.153
A2RTX5	0.705	1.289	1.45	1.283	1.244	1.5	1.639	1.396	1.525	1.246	1.082	1.561	1.371	1.02	1.86	1.436	1.672	1.428	1.323	1.964	1.546	1.83	1.564	1.959	1.608	1.564	2.031	1.275	1.157	1.086	1.308	1.984	1.564	1.443	1.461	1.234	1.453	1.722	1.623	1.208	1.717	1.496	1.41	1.538	1.468	0.756	1.248	0.765	0.776
A2RUB6	1.416	0.684	1.18	1.844	1.192	0.58	0.471	1.409	0.642	2.46	1.273	1.148	0.679	2.809	0.849	0.496	0.824	0.882	1.836	0.877	0.814	0.575	0.721	0.847	1.08	1.276	1.104	2.054	1.023	3.944	2.989	1.075	1.352	1.783	0.62	0.833	0.621	1.13	1.071	0.561	1.035	1.297	0.717	1.084	0.889	NA	NA	NA	NA
A2RUC4	1.066	1.3	1.281	1.178	0.65	1.547	0.787	1.134	1.647	1.295	1.636	1.412	1.655	1.177	1.192	1.419	1.273	1.179	1.483	1.332	1.351	1.315	1.121	1.855	1.391	1.518	1.505	1.338	1.265	1.222	1.238	1.007	1.121	1.064	0.693	1.402	0.89	0.68	1.22	1.108	0.938	0.719	1.045	0.9	0.921	NA	NA	NA	NA
A2RUS2	0.656	3.501	1.491	1.601	1.157	1.476	1.457	1.818	2.417	1.029	1.271	2.22	1.506	1.424	2.354	1.012	0.877	1.259	0.833	1.167	1.254	0.869	0.912	1.639	1.113	1.231	1.21	0.868	0.818	0.92	1.607	1.585	1.258	1.313	1.899	1.867	1.894	1.855	2.212	1.776	2.33	1.472	2.232	2.024	2.114	1.455	1.281	2.188	1.521
A3KMH1	1.18	1.121	0.98	1.26	0.985	1.748	0.954	1.151	1.081	1.441	1.095	0.884	1.085	0.904	1.114	0.997	1.112	1.059	1.136	1.464	1.036	1.232	1.165	1.299	1.416	1.186	1.106	1.114	0.813	1.204	1.773	1.128	1.096	1.289	1.89	0.959	1.155	1.27	1.102	1.256	1.155	1.094	1.053	1.178	1.012	0.932	1.051	0.972	1.141
A3KN83	1.249	2.068	1.965	1.668	1.833	1.977	1.691	2.091	2.394	1.504	2.051	2.032	1.615	2.072	2.171	1.662	1.797	1.879	1.572	2.496	1.687	1.597	1.762	1.96	1.799	2.008	2.146	1.53	1.811	1.997	1.446	1.927	1.54	1.216	1.608	1.575	1.495	2.074	1.99	1.552	1.975	1.497	1.662	2.025	1.744	1.244	1.527	1.851	1.576
A4D126	1.448	2.007	1.574	1.302	1.225	1.842	1.504	1.788	2.095	1.517	1.544	1.882	1.424	1.406	2.194	1.494	1.873	1.471	2.208	2.202	1.911	1.72	1.607	2.346	1.75	2.212	2.426	1.44	1.665	2.069	1.854	2.306	1.738	0.843	1.902	2.02	2.75	2.372	3.721	5.593	2.172	1.464	1.904	2.582	3.56	1.54	2.226	2.288	1.917
A4D1B5	NA	NA	NA	NA	NA	NA	NA	NA	NA	NA	NA	NA	NA	NA	NA	NA	NA	NA	NA	NA	NA	NA	NA	NA	NA	NA	NA	NA	NA	NA	NA	NA	NA	NA	NA	NA	NA	NA	NA	NA	NA	NA	NA	NA	NA	NA	NA	NA	NA
A4D1E9	0.831	1.443	1.174	1.949	1.181	3.701	1.22	1.563	1.319	1.471	1.218	1.322	1.203	1.174	1.454	0.689	0.703	0.859	1.569	0.818	0.908	0.814	0.683	1.08	0.896	0.914	1.003	1.392	0.395	1.003	1.476	1.134	1.298	1.277	2.076	1.055	1.341	1.455	1.137	0.782	1.17	1.293	1.286	1.385	1.138	1.237	1.977	1.104	1.169
A4D1P6	1.327	1.162	1.049	1.433	1.014	1.009	1.139	1.251	1.474	1.407	1.152	1.492	1.171	1.25	1.298	1.216	1.355	1.324	1.385	1.534	1.326	1.286	1.173	1.408	1.356	1.322	1.396	1.229	1.004	1.643	0.965	1.428	1.306	1.174	1.326	1.554	1.195	1.822	1.467	1.069	1.505	1.35	1.416	1.728	1.498	1.205	1.155	1.45	1.285
A4D1S0	NA	NA	NA	NA	NA	NA	NA	NA	NA	NA	NA	NA	NA	NA	NA	NA	NA	NA	NA	NA	NA	NA	NA	NA	NA	NA	NA	NA	NA	NA	1.032	0.983	0.69	0.908	0.711	0.624	0.658	0.689	0.531	0.789	0.791	0.899	0.57	0.504	0.651	NA	NA	NA	NA
A4D1S5	0.532	1.578	1.361	1.078	1.494	1.581	1.157	1.766	1.174	0.969	1.422	1.394	1.125	1.681	1.666	0.993	1.101	1.163	0.913	1.33	1.229	1.231	1.069	2.052	1.323	1.263	2.552	1.09	1.011	2.7	1.107	1.197	1.393	1.28	1.327	1.302	0.784	1.72	1.679	1.045	1.484	0.955	1.154	1.417	1.142	0.825	1.314	1.011	0.825
A4D1U4	1.148	1.778	1.421	1.404	1.06	1.375	0.951	1.267	1.58	1.359	1.537	1.742	1.587	1.717	1.814	NA	NA	NA	NA	NA	NA	NA	NA	NA	NA	NA	NA	NA	NA	NA	NA	NA	NA	NA	NA	NA	NA	NA	NA	NA	NA	NA	NA	NA	NA	NA	NA	NA	NA
A4D2B0	1.223	1.203	1.12	1.195	1.156	0.95	1.119	1.396	1.322	1.153	1.319	1.144	1.158	1.253	1.26	NA	NA	NA	NA	NA	NA	NA	NA	NA	NA	NA	NA	NA	NA	NA	1.487	1.632	1.447	1.459	1.689	1.405	1.437	1.668	1.539	1.179	1.661	1.506	1.664	1.851	1.604	NA	NA	NA	NA
A4FU01	1.313	1.63	1.634	2.147	1.788	2.041	1.592	1.734	2.14	1.575	1.71	1.966	1.858	1.502	2.294	NA	NA	NA	NA	NA	NA	NA	NA	NA	NA	NA	NA	NA	NA	NA	NA	NA	NA	NA	NA	NA	NA	NA	NA	NA	NA	NA	NA	NA	NA	NA	NA	NA	NA
A4FU49	NA	NA	NA	NA	NA	NA	NA	NA	NA	NA	NA	NA	NA	NA	NA	NA	NA	NA	NA	NA	NA	NA	NA	NA	NA	NA	NA	NA	NA	NA	NA	NA	NA	NA	NA	NA	NA	NA	NA	NA	NA	NA	NA	NA	NA	NA	NA	NA	NA
A5A3E0	NA	NA	NA	NA	NA	NA	NA	NA	NA	NA	NA	NA	NA	NA	NA	NA	NA	NA	NA	NA	NA	NA	NA	NA	NA	NA	NA	NA	NA	NA	0.926	2.267	1.869	1.105	2.412	1.255	1.553	2.147	1.564	1.107	2.942	1.452	2.672	4.241	2.023	NA	NA	NA	NA
A5D8V6	1.982	1.452	1.825	1.639	1.703	1.475	1.689	1.729	1.587	1.477	1.962	1.637	1.502	1.351	1.951	1.04	1.437	1.488	1.508	1.267	1.503	1.496	1.855	2.163	1.393	1.256	1.211	1.32	1.61	1.563	1.652	1.745	1.937	1.482	1.811	1.56	1.542	1.721	1.586	1.341	1.899	2.34	1.994	2.284	2.051	1.543	1.155	2.38	1.903
A5PLL7	1.951	2.187	0.648	1.149	1.11	0.491	0.443	1.901	0.751	1.32	1.659	0.706	0.744	1.056	0.507	1.188	0.887	1.138	1.09	0.01	1.089	0.941	1.199	1.328	1.128	0.455	0.25	1.195	1.387	2.096	NA	NA	NA	NA	NA	NA	NA	NA	NA	NA	NA	NA	NA	NA	NA	NA	NA	NA	NA
A5PLN9	0.771	0.827	0.719	0.845	0.735	0.762	0.455	0.751	0.752	1.002	0.74	0.919	0.695	1.227	0.691	NA	NA	NA	NA	NA	NA	NA	NA	NA	NA	NA	NA	NA	NA	NA	0.892	0.751	0.756	0.851	0.641	0.652	0.568	0.703	0.691	0.73	0.678	0.741	0.682	0.74	0.79	0.772	0.866	0.941	1.026
A5YKK6	0.959	1.287	1.295	1.187	1.107	1.15	1.172	1.31	1.41	1.145	1.149	1.502	1.258	1.61	1.384	1.268	1.183	1.282	1.299	1.157	1.342	1.085	0.978	1.287	1.178	1.426	1.382	1.248	0.858	1.8	1.345	1.204	1.289	1.318	1.114	1.611	1.126	1.307	1.626	1.265	1.334	1.412	1.287	1.292	1.36	1.125	1.304	1.403	1.327
A5YM72	1.091	1.227	1.578	1.429	1.337	1.207	1.113	1.443	1.578	1.773	1.747	1.325	1.141	2.22	1.564	1.313	1.331	1.145	1.512	1.268	1.147	1.334	1.159	1.224	1.605	1.702	1.657	1.379	1.124	0.946	0.899	1.01	1.072	1.287	0.972	1.064	1.873	1.229	1.181	1.283	0.98	0.865	0.976	1.123	1.455	1.268	1.898	1.301	1.388
A6H8Y1	0.983	5.167	2.238	1.432	3.407	6.295	2.229	6.601	7.722	2.042	4.646	2.207	1.152	1.462	5.465	NA	NA	NA	NA	NA	NA	NA	NA	NA	NA	NA	NA	NA	NA	NA	NA	NA	NA	NA	NA	NA	NA	NA	NA	NA	NA	NA	NA	NA	NA	NA	NA	NA	NA
A6NC98	3.095	1.448	1.63	2.039	1.825	1.198	2.187	1.516	4.129	1.738	1.764	2.74	2.257	1.131	1.67	1.856	1.706	2.389	1.813	2.18	2.505	1.82	1.602	2.944	1.714	2.8	2.098	1.621	1.851	1.561	1.207	1.051	1.672	2.325	0.753	2.145	1.45	1.309	2.693	2.608	2.136	2.123	3.476	1.74	2.032	2.202	1.235	5.76	3.647
A6ND36	2.495	0.702	0.514	1.081	0.801	0.454	0.333	0.586	0.537	1.167	0.494	0.689	0.564	0.566	0.261	1.185	0.656	0.572	0.879	0.354	0.418	0.599	0.563	0.418	0.541	0.497	0.425	1	0.45	0.682	NA	NA	NA	NA	NA	NA	NA	NA	NA	NA	NA	NA	NA	NA	NA	0.966	0.686	0.516	0.879
A6NDB9	1.039	0.501	0.638	0.781	0.487	0.81	0.504	0.851	0.541	1.121	0.616	0.519	0.65	0.339	0.482	1.279	0.899	0.702	1.81	0.889	0.847	1.063	1.016	1.054	1.244	0.864	0.722	1.692	0.595	0.829	1.318	0.732	0.827	1.11	0.9	0.567	1.059	1.125	0.645	2.106	0.937	0.831	1.171	1.022	1.082	0.735	1.123	0.67	1.087
A6NDG6	0.455	0.633	0.807	0.977	0.668	0.779	0.539	0.758	0.702	1.014	0.549	0.967	0.739	1.594	0.704	0.541	0.565	0.549	0.609	0.455	0.574	0.484	0.602	0.755	0.609	0.612	0.582	0.725	0.606	0.63	0.967	1.139	0.947	0.803	0.809	0.981	0.985	0.913	0.829	1.113	0.952	0.807	0.943	0.787	0.945	0.552	0.632	0.638	0.764
A6NDU8	2.095	1.582	1.691	1.74	1.518	1.946	1.433	2.01	2.326	1.656	1.878	1.813	1.898	2.104	2.08	0.714	1.095	1.239	0.948	2.417	1.116	0.92	1.259	2.011	0.951	1.028	0.801	0.722	0.953	1.592	NA	NA	NA	NA	NA	NA	NA	NA	NA	NA	NA	NA	NA	NA	NA	1.334	1.083	1.088	1.254
A6NE02	NA	NA	NA	NA	NA	NA	NA	NA	NA	NA	NA	NA	NA	NA	NA	NA	NA	NA	NA	NA	NA	NA	NA	NA	NA	NA	NA	NA	NA	NA	NA	NA	NA	NA	NA	NA	NA	NA	NA	NA	NA	NA	NA	NA	NA	NA	NA	NA	NA
A6NED2	1.543	1.478	1.637	1.211	0.803	1.076	0.842	1.719	1.451	1.58	1.379	1.272	1.199	1.274	1.066	1.36	1.331	1.25	1.313	1.322	1.314	0.993	1.079	0.994	1.004	1.379	1.455	1.111	0.715	1.482	1.233	1.189	1.175	1.298	1.301	1.366	1.502	1.581	1.639	1.362	1.42	1.081	1.497	1.291	1.533	0.843	0.803	1.71	1.188
A6NEE1	NA	NA	NA	NA	NA	NA	NA	NA	NA	NA	NA	NA	NA	NA	NA	NA	NA	NA	NA	NA	NA	NA	NA	NA	NA	NA	NA	NA	NA	NA	NA	NA	NA	NA	NA	NA	NA	NA	NA	NA	NA	NA	NA	NA	NA	NA	NA	NA	NA
A6NEL2	NA	NA	NA	NA	NA	NA	NA	NA	NA	NA	NA	NA	NA	NA	NA	NA	NA	NA	NA	NA	NA	NA	NA	NA	NA	NA	NA	NA	NA	NA	2.076	1.769	1.793	1.868	1.274	1.594	2.192	2.521	2.255	1.407	1.902	1.482	1.538	2.302	1.969	1.405	1.014	0.688	1.277
A6NFI3	1.615	1.279	2.119	1.714	1.288	1.037	1.177	1.446	1.714	2.007	1.379	1.569	1.576	1.126	1.177	NA	NA	NA	NA	NA	NA	NA	NA	NA	NA	NA	NA	NA	NA	NA	0.986	0.862	0.999	0.996	0.869	0.902	1.022	1.019	0.927	0.908	1.344	0.843	1.583	1.536	1.453	1.686	0.849	1.286	1.347
A6NFQ2	NA	NA	NA	NA	NA	NA	NA	NA	NA	NA	NA	NA	NA	NA	NA	NA	NA	NA	NA	NA	NA	NA	NA	NA	NA	NA	NA	NA	NA	NA	NA	NA	NA	NA	NA	NA	NA	NA	NA	NA	NA	NA	NA	NA	NA	1.197	1.079	2.093	1.635
A6NFY7	NA	NA	NA	NA	NA	NA	NA	NA	NA	NA	NA	NA	NA	NA	NA	NA	NA	NA	NA	NA	NA	NA	NA	NA	NA	NA	NA	NA	NA	NA	2.35	0.377	0.537	1.911	1.852	0.372	0.897	0.534	0.46	0.934	0.379	0.598	0.562	0.263	0.31	0.325	0.508	0.367	0.638
A6NHQ2	1.418	1.102	1.218	1.107	0.733	3.1	1.109	1.027	1.112	1.526	1.125	0.857	1.25	0.548	2.937	1.707	1.995	2.245	1.469	2.641	1.712	2.105	1.443	2.687	1.947	1.568	2.559	2.105	1.446	2.884	1.412	2.026	1.628	1.365	2.013	1.611	1.613	2.467	2.416	2.139	2.001	1.808	1.555	2.338	1.784	2.317	2.45	1.914	1.72
A6NHR9	1.147	1.314	1.377	1.332	1.278	1.239	1.455	1.372	1.775	1.167	1.336	1.69	1.418	1.686	1.455	1.424	1.38	1.604	1.304	1.473	1.615	1.282	1.259	1.684	1.32	1.63	1.493	1.33	1.191	1.627	1.227	1.411	1.333	1.411	1.281	1.508	1.237	1.327	1.74	1.294	1.399	1.25	1.441	1.322	1.324	1.372	1.458	2.065	1.64
A6NHX0	0.414	0.684	0.779	0.626	1.135	0.62	2.888	0.726	0.836	0.278	1.311	0.795	1.273	0.441	0.941	NA	NA	NA	NA	NA	NA	NA	NA	NA	NA	NA	NA	NA	NA	NA	NA	NA	NA	NA	NA	NA	NA	NA	NA	NA	NA	NA	NA	NA	NA	NA	NA	NA	NA
A6NI28	1.213	1.775	1.282	1.69	1.359	1.358	1.326	1.455	1.373	1.583	1.679	1.51	1.292	1.423	2.292	1.037	1.039	1.441	1.608	0.818	1.182	0.583	1.067	1.497	1.49	1.336	1.417	1.694	1.268	2.06	NA	NA	NA	NA	NA	NA	NA	NA	NA	NA	NA	NA	NA	NA	NA	1.136	1.604	1.219	1.706
A6NI72	1.23	1.11	1.17	1.162	0.792	0.944	1.774	0.996	3.309	1.252	1.068	2.294	2.376	0.485	1.241	1.252	1.383	1.883	1.125	1.264	1.884	1.091	1.044	2.574	1.072	1.968	0.924	1.041	1.16	1.069	1.203	1.247	1.247	1.551	1.228	1.362	1.227	1.169	1.655	1.79	1.23	1.107	1.658	1.17	1.288	1.355	1.183	3.424	1.96
A6NI79	2.887	1.38	1.469	1.503	1.839	1.38	1.816	1.66	2.737	1.674	1.656	2.516	2.001	1.339	2	NA	NA	NA	NA	NA	NA	NA	NA	NA	NA	NA	NA	NA	NA	NA	NA	NA	NA	NA	NA	NA	NA	NA	NA	NA	NA	NA	NA	NA	NA	1.403	1.471	3.041	1.591
A6NIH7	1.338	1.161	1.255	1.072	1.282	0.961	1.56	1.17	2.092	1.186	0.873	1.48	1.338	1.498	1.67	1.802	1.457	1.383	1.59	1.961	1.232	1.551	1.426	1.349	1.551	1.868	1.755	1.401	0.993	1.377	1.21	1.39	1.116	1.3	0.953	1.547	1.464	1.319	1.924	1.479	1.202	1.092	1.347	1.114	1.61	1.179	1.123	1.792	1.265
A6NIX2	1.903	1.167	1.844	1.376	1.287	0.731	0.955	1.61	1.188	1.777	1.584	0.982	1.103	0.465	0.85	NA	NA	NA	NA	NA	NA	NA	NA	NA	NA	NA	NA	NA	NA	NA	NA	NA	NA	NA	NA	NA	NA	NA	NA	NA	NA	NA	NA	NA	NA	NA	NA	NA	NA
A6NJ78	1.168	1.574	1.299	1.211	0.965	1.326	0.63	1.657	1.266	1.783	0.9	1.181	1.166	0.905	1.145	1.205	1.346	1.411	1.843	1.643	1.176	1.431	1.238	1.108	1.349	1.422	1.594	1.302	0.885	1.207	1.28	1.507	1.244	1.218	2.049	1.364	1.364	1.926	1.534	1.089	1.492	1.354	1.35	1.781	1.53	1.07	1.583	1.628	1.632
A6NK44	NA	NA	NA	NA	NA	NA	NA	NA	NA	NA	NA	NA	NA	NA	NA	0.548	0.497	0.693	2.013	0.644	0.745	0.778	0.707	1.237	0.783	0.732	1.038	1.187	0.459	0.675	NA	NA	NA	NA	NA	NA	NA	NA	NA	NA	NA	NA	NA	NA	NA	2.012	1.605	1.016	1.398
A6NK58	NA	NA	NA	NA	NA	NA	NA	NA	NA	NA	NA	NA	NA	NA	NA	NA	NA	NA	NA	NA	NA	NA	NA	NA	NA	NA	NA	NA	NA	NA	NA	NA	NA	NA	NA	NA	NA	NA	NA	NA	NA	NA	NA	NA	NA	0.466	0.619	0.733	0.523
A6NKD9	NA	NA	NA	NA	NA	NA	NA	NA	NA	NA	NA	NA	NA	NA	NA	1.255	1.131	1.124	1.105	0.85	0.912	1.012	1.016	1.282	1.075	0.973	1.548	1.24	0.748	2.03	1.522	1.266	1.225	1.462	0.471	1.481	1.299	1.19	1.602	1.462	0.933	1.221	1.297	0.989	1.366	1.042	1.278	1.838	1.675
A6NKN8	NA	NA	NA	NA	NA	NA	NA	NA	NA	NA	NA	NA	NA	NA	NA	NA	NA	NA	NA	NA	NA	NA	NA	NA	NA	NA	NA	NA	NA	NA	NA	NA	NA	NA	NA	NA	NA	NA	NA	NA	NA	NA	NA	NA	NA	NA	NA	NA	NA
A6NMZ7	1.145	1.365	2.877	1.333	1.521	1.21	1.276	1.483	2.581	1.105	2.437	1.937	1.772	1.46	1.018	0.84	1.171	2.412	0.95	2.31	3.606	1.534	2.297	3.101	0.97	1.324	1.141	0.984	2.033	1.122	0.93	1.585	1.47	0.81	1.002	0.963	1.122	4.836	1.339	0.685	1.585	1.782	1.757	4.899	1.58	1.622	1.109	3.789	0.943
A6NNS2	1.747	1.88	3.528	3.511	1.582	1.724	0.727	2.06	2.243	3.256	1.779	2.535	1.334	4.212	3.805	NA	NA	NA	NA	NA	NA	NA	NA	NA	NA	NA	NA	NA	NA	NA	5.229	2.191	1.486	2.445	0.971	1.245	1.157	1.527	2.988	1.358	2.26	1.176	1.312	1.666	2.057	3.115	1.794	1.283	6.656
A6NNY8	0.468	0.988	0.659	1.229	0.51	0.867	0.548	0.754	1.03	0.881	0.592	1.461	0.819	0.888	0.821	0.729	0.578	1.424	0.957	0.633	1.243	0.703	0.733	2.102	0.719	0.902	0.547	0.678	0.641	1.039	1.824	1.042	1.186	1.862	0.799	1.387	1.063	0.907	0.993	0.886	0.759	1.374	1.238	0.773	0.771	1.04	1.108	1.476	2.038
A6QL63	0.816	1.085	1.071	0.844	0.947	1.067	0.689	1.035	0.793	0.753	1.063	0.896	0.677	0.712	1.181	NA	NA	NA	NA	NA	NA	NA	NA	NA	NA	NA	NA	NA	NA	NA	0.761	1.106	1.072	0.571	0.833	0.617	0.598	0.94	0.568	0.483	0.868	1.177	0.728	0.85	0.696	1.204	1.727	1.378	1.057
A6ZKI3	1.118	1.544	1.564	1.404	1.256	1.435	1.429	1.363	2.007	1.446	1.209	1.534	1.616	1.629	1.542	1.534	1.105	1.054	1.84	0.658	1.228	1.34	0.707	0.853	1.185	1.356	1.096	1.073	1.517	2.594	NA	NA	NA	NA	NA	NA	NA	NA	NA	NA	NA	NA	NA	NA	NA	1.081	1.235	1.321	1.767
A7E2F4	1.451	1.636	2.081	1.299	6.127	2.017	5.366	1.709	1.421	1.348	2.588	2.407	2.782	25.578	1.776	NA	NA	NA	NA	NA	NA	NA	NA	NA	NA	NA	NA	NA	NA	NA	NA	NA	NA	NA	NA	NA	NA	NA	NA	NA	NA	NA	NA	NA	NA	NA	NA	NA	NA
A7E2V4	1.09	1.4	1.34	1.122	1.36	1.122	1.195	1.466	1.352	1.286	1.333	1.282	1.267	1.086	1.245	0.914	1.227	1.02	0.979	0.985	1.179	1.111	1.143	1.167	1.097	1.017	1.186	1.026	1.187	0.925	0.827	0.921	1.043	1.044	0.791	1.483	0.974	1.106	1.415	1.146	1.21	0.907	1.242	0.836	1.112	2.071	1.516	1.908	1.874
A7E2Y1	NA	NA	NA	NA	NA	NA	NA	NA	NA	NA	NA	NA	NA	NA	NA	0.534	0.899	0.802	0.68	1.181	0.812	0.429	2.064	1.067	1.505	0.587	0.807	0.865	5.837	1.234	NA	NA	NA	NA	NA	NA	NA	NA	NA	NA	NA	NA	NA	NA	NA	NA	NA	NA	NA
A7KAX9	NA	NA	NA	NA	NA	NA	NA	NA	NA	NA	NA	NA	NA	NA	NA	NA	NA	NA	NA	NA	NA	NA	NA	NA	NA	NA	NA	NA	NA	NA	NA	NA	NA	NA	NA	NA	NA	NA	NA	NA	NA	NA	NA	NA	NA	1.96	1.851	1.668	1.97
A8CG34	1.384	0.87	0.87	1.433	0.788	0.852	0.685	0.857	0.795	1.155	0.922	1.107	0.9	1.235	0.975	0.73	0.785	0.866	1.038	0.827	0.846	0.751	0.642	0.972	0.998	0.851	0.595	1.121	0.808	1.262	1.047	0.885	0.882	1.041	0.79	1.039	0.994	0.662	0.679	1.198	0.9	0.957	1.151	0.843	1.004	0.782	0.797	1.143	1.145
A8K855	NA	NA	NA	NA	NA	NA	NA	NA	NA	NA	NA	NA	NA	NA	NA	NA	NA	NA	NA	NA	NA	NA	NA	NA	NA	NA	NA	NA	NA	NA	NA	NA	NA	NA	NA	NA	NA	NA	NA	NA	NA	NA	NA	NA	NA	2.938	1.595	2.078	3.032
A8MPP1	2.46	1.733	1.321	2.025	1.455	2.403	0.851	1.529	1.611	2.218	1.541	1.461	1.513	1.849	2.449	NA	NA	NA	NA	NA	NA	NA	NA	NA	NA	NA	NA	NA	NA	NA	NA	NA	NA	NA	NA	NA	NA	NA	NA	NA	NA	NA	NA	NA	NA	NA	NA	NA	NA
A8MPS7	NA	NA	NA	NA	NA	NA	NA	NA	NA	NA	NA	NA	NA	NA	NA	NA	NA	NA	NA	NA	NA	NA	NA	NA	NA	NA	NA	NA	NA	NA	NA	NA	NA	NA	NA	NA	NA	NA	NA	NA	NA	NA	NA	NA	NA	1.052	1.536	1.957	1.203
A8MSI8	0.303	0.256	0.253	0.442	0.255	0.463	0.272	0.176	0.323	0.473	0.194	0.278	0.465	0.267	0.387	NA	NA	NA	NA	NA	NA	NA	NA	NA	NA	NA	NA	NA	NA	NA	2.985	0.762	0.944	1.791	2.458	0.548	2.087	0.92	1.093	1.295	0.657	0.737	1.067	0.651	0.735	0.252	0.336	0.21	0.359
A8MT19	0.694	1.171	0.757	0.927	0.75	0.887	0.545	1.078	0.652	1.174	0.803	0.708	0.671	1.093	0.949	NA	NA	NA	NA	NA	NA	NA	NA	NA	NA	NA	NA	NA	NA	NA	NA	NA	NA	NA	NA	NA	NA	NA	NA	NA	NA	NA	NA	NA	NA	NA	NA	NA	NA
A8MTZ0	NA	NA	NA	NA	NA	NA	NA	NA	NA	NA	NA	NA	NA	NA	NA	NA	NA	NA	NA	NA	NA	NA	NA	NA	NA	NA	NA	NA	NA	NA	NA	NA	NA	NA	NA	NA	NA	NA	NA	NA	NA	NA	NA	NA	NA	1.085	0.466	0.97	0.86
A8MU46	NA	NA	NA	NA	NA	NA	NA	NA	NA	NA	NA	NA	NA	NA	NA	2.017	1.505	0.977	2.027	1.969	1.513	1.931	2.149	2.738	1.494	2.103	2.38	1.479	3.641	2.03	NA	NA	NA	NA	NA	NA	NA	NA	NA	NA	NA	NA	NA	NA	NA	NA	NA	NA	NA
A8MVW0	2.679	2.211	2.718	2.505	1.738	1.421	1.652	2.552	2.295	3.383	2.607	2.094	2.137	1.554	1.699	1.333	1.715	1.857	1.54	1.668	1.753	1.722	1.904	2.325	2.094	1.217	1.295	1.668	1.933	2.116	1.352	1.243	1.246	0.844	1.175	1.471	1.782	1.46	1.774	0.83	2.733	1.503	2.434	3.008	2.21	1.352	1.277	3.532	1.977
A8MW92	0.8	1.185	1.294	0.711	1.167	1.018	1.063	1.432	1.126	0.752	0.4	1.503	0.939	3.493	1.686	NA	NA	NA	NA	NA	NA	NA	NA	NA	NA	NA	NA	NA	NA	NA	NA	NA	NA	NA	NA	NA	NA	NA	NA	NA	NA	NA	NA	NA	NA	0.235	0.62	0.219	0.171
A8MXV4	1.054	1.755	1.271	1.356	1.472	1.655	1.181	2.206	1.262	1.491	1.825	1.304	1.422	1.243	1.331	1.084	1.386	1.572	1.77	1.864	1.566	1.468	1.279	2.126	1.779	1.555	1.882	1.626	1.337	2.216	1.947	1.627	1.291	1.592	1.511	1.588	1.696	1.749	1.914	1.522	1.572	1.352	1.673	1.669	1.505	1.909	1.995	1.457	1.39
A9UHW6	0.798	0.976	0.439	0.718	0.6	0.543	0.251	0.781	0.646	0.82	0.702	0.721	0.61	0.638	0.699	1.526	1.448	1.355	1.373	1.582	1.467	1.238	1.214	1.595	1.343	1.71	1.856	1.11	1.35	1.366	1.294	0.964	1.402	1.074	1.203	1.096	1.027	1.204	1.092	0.875	1.093	0.989	1.071	1.266	1.127	1.038	1.098	1.083	1.215
B0I1T2	1.752	1.312	2.201	2.928	1.191	1.219	1.707	1.142	2.749	1.48	1.313	2.393	2.084	1.009	1.697	4.566	1.004	1.459	1.669	1.102	2.003	1.382	0.918	1.778	2.22	1.369	1.244	1.124	0.981	0.848	1.07	1.078	1.253	1.857	1.099	2.292	1.794	1.399	1.865	1.027	1.087	1.131	2.035	1.119	2.026	1.279	1.328	2.114	3.543
B1APH4	NA	NA	NA	NA	NA	NA	NA	NA	NA	NA	NA	NA	NA	NA	NA	1.002	0.95	1.432	1.106	0.664	1.266	0.831	1.057	1.204	1.015	1.669	1.034	0.778	0.358	0.704	NA	NA	NA	NA	NA	NA	NA	NA	NA	NA	NA	NA	NA	NA	NA	NA	NA	NA	NA
B2RTY4	1.17	1.372	1.225	2.526	1.197	1.133	1.303	1.389	1.633	1.123	1.646	1.431	1.422	1.237	1.796	NA	NA	NA	NA	NA	NA	NA	NA	NA	NA	NA	NA	NA	NA	NA	1.347	1.078	0.961	1.118	1.046	1.257	1.251	1.035	1.14	1.483	1.023	1.08	1.201	1.245	0.872	1.242	1.145	1.162	1.241
B2RUZ4	NA	NA	NA	NA	NA	NA	NA	NA	NA	NA	NA	NA	NA	NA	NA	NA	NA	NA	NA	NA	NA	NA	NA	NA	NA	NA	NA	NA	NA	NA	NA	NA	NA	NA	NA	NA	NA	NA	NA	NA	NA	NA	NA	NA	NA	NA	NA	NA	NA
B4DXR9	NA	NA	NA	NA	NA	NA	NA	NA	NA	NA	NA	NA	NA	NA	NA	NA	NA	NA	NA	NA	NA	NA	NA	NA	NA	NA	NA	NA	NA	NA	NA	NA	NA	NA	NA	NA	NA	NA	NA	NA	NA	NA	NA	NA	NA	NA	NA	NA	NA
B6SEH8	1.414	1.643	2.57	1.435	0.745	1.051	1.564	1.571	1.984	1.78	1.525	1.844	1.741	0.771	1.28	NA	NA	NA	NA	NA	NA	NA	NA	NA	NA	NA	NA	NA	NA	NA	NA	NA	NA	NA	NA	NA	NA	NA	NA	NA	NA	NA	NA	NA	NA	NA	NA	NA	NA
B7ZAP0	0.962	1.039	1.13	1.016	0.646	0.934	1.16	1.086	1.391	1.287	1.087	1.044	1.231	1.449	1.56	NA	NA	NA	NA	NA	NA	NA	NA	NA	NA	NA	NA	NA	NA	NA	NA	NA	NA	NA	NA	NA	NA	NA	NA	NA	NA	NA	NA	NA	NA	NA	NA	NA	NA
B7ZBB8	NA	NA	NA	NA	NA	NA	NA	NA	NA	NA	NA	NA	NA	NA	NA	NA	NA	NA	NA	NA	NA	NA	NA	NA	NA	NA	NA	NA	NA	NA	1.524	1.615	1.7	1.86	1.666	1.22	1.567	2.127	1.486	1.391	2.041	1.518	1.542	1.711	1.485	NA	NA	NA	NA
C9J7I0	2.063	1.241	1.497	1.357	0.609	1.298	0.933	1.403	1.237	1.517	1.148	1.547	1.761	1.177	1.105	NA	NA	NA	NA	NA	NA	NA	NA	NA	NA	NA	NA	NA	NA	NA	1.12	0.726	1.012	1.276	0.737	1.499	1.114	0.835	0.893	0.789	1.034	1.012	1.007	1.552	0.919	NA	NA	NA	NA
C9JI98	2.779	1.319	1.266	1.683	1.39	1.081	1.217	1.152	0.987	1.393	1.319	0.932	1.302	0.702	1.245	1.41	1.566	0.988	1.88	1.858	1.336	2.071	1.402	1.836	1.651	1.489	1.45	2.171	1.343	1.123	1.555	1.295	1.057	1.205	1.171	1.236	1.753	1.516	1.338	1.632	2.261	0.924	1.259	1.238	1.379	1.243	1.253	1.001	1.999
C9JLW8	1.221	0.829	1.027	1.077	0.783	0.982	1.156	0.823	0.859	1.128	0.78	1.082	1.489	1.532	0.83	1.176	0.784	0.923	1.264	0.843	0.872	1.127	1.081	0.856	1.066	1.033	0.72	1.23	0.788	1.455	1.313	0.856	0.728	1.316	0.407	1.78	1.167	0.642	0.933	1.124	0.513	0.564	0.809	0.418	0.974	0.903	0.968	0.979	1.201
E7ETH6	NA	NA	NA	NA	NA	NA	NA	NA	NA	NA	NA	NA	NA	NA	NA	NA	NA	NA	NA	NA	NA	NA	NA	NA	NA	NA	NA	NA	NA	NA	2.095	1.771	1.997	1.928	2.077	2.456	0.916	2.303	1.164	0.642	2.398	2.063	0.738	2.985	2.097	NA	NA	NA	NA
E9PAV3	1.637	1.058	1.321	1.234	1.181	1.396	1.37	1.215	1.425	1.179	1.158	1.497	1.328	1.37	1.373	1.379	1.29	1.446	1.614	1.669	1.342	1.351	1.331	1.304	1.425	1.524	1.333	1.545	1.646	1.387	1.698	1.373	1.3	1.737	1.37	1.752	1.317	1.482	1.464	1.552	1.293	1.347	1.436	1.393	1.281	1.462	1.158	1.388	1.569
E9PRG8	0.842	0.899	0.805	0.991	0.991	0.839	0.955	0.779	1.102	1.088	1.139	1.069	0.94	0.829	0.92	1.448	1.477	1.206	1.215	1.58	1.252	1.389	1.122	1.094	1.289	1.453	1.234	1.175	1.287	1.437	0.982	0.859	0.835	1.094	0.712	0.819	0.81	0.685	0.817	1.003	0.777	0.779	0.926	0.734	0.818	1.07	0.959	1.055	0.867
G9CGD6	NA	NA	NA	NA	NA	NA	NA	NA	NA	NA	NA	NA	NA	NA	NA	1.807	2.016	1.868	1.984	2.798	1.717	2.071	1.918	2.167	1.882	2.205	2.079	1.376	1.932	1.447	NA	NA	NA	NA	NA	NA	NA	NA	NA	NA	NA	NA	NA	NA	NA	0.987	2.014	1.843	1.549
H7BZ55	NA	NA	NA	NA	NA	NA	NA	NA	NA	NA	NA	NA	NA	NA	NA	1.018	1.093	0.923	1.089	1.18	0.99	1.079	1.109	1.461	1.082	1.129	0.82	1.23	1.026	4.567	0.665	0.337	0.438	0.737	0.165	0.615	0.429	0.234	0.484	0.422	0.406	0.384	0.395	0.184	0.879	1.004	0.352	1.042	0.964
I6L899	0.814	0.809	0.75	0.805	1.023	0.718	0.568	1.358	0.604	0.905	1.084	0.793	0.555	3.486	0.922	0.486	0.764	0.613	0.452	0.939	0.469	0.627	1.396	0.846	0.988	0.808	0.585	0.512	0.697	0.604	1.01	1.341	1.176	0.985	0.946	0.733	0.73	0.967	0.927	0.738	1.716	0.97	0.817	1.368	0.91	0.96	1.096	0.653	1.028
L0R6Q1	0.767	0.607	0.453	0.555	0.356	1.006	0.335	0.768	0.502	0.637	0.546	0.572	0.426	0.608	0.436	0.384	0.623	0.658	0.852	0.507	0.562	0.493	0.642	1.276	0.568	0.673	0.58	0.753	0.514	0.646	NA	NA	NA	NA	NA	NA	NA	NA	NA	NA	NA	NA	NA	NA	NA	0.523	0.606	0.693	0.7
L0R819	0.709	0.537	0.723	0.712	0.457	0.762	0.705	0.786	0.956	0.87	0.534	0.974	0.963	0.652	1.138	0.898	0.888	1.112	1.022	0.551	1.167	1.13	1.081	1.644	1.226	1.072	1.579	1.063	0.803	1.241	1.151	1.202	1.11	1.36	1.124	1.609	1.04	1.001	1.449	1.402	0.774	0.988	1.127	1.104	1.102	0.958	1.195	1.278	0.952
L0R8F8	0.686	0.794	0.976	1.364	1.04	3.118	1.02	1.165	1.377	1.11	0.598	1.026	1.435	1.021	1.002	NA	NA	NA	NA	NA	NA	NA	NA	NA	NA	NA	NA	NA	NA	NA	2.049	0.72	0.892	1.295	1.887	0.81	1.275	0.945	1.042	0.814	0.832	0.498	0.864	0.708	0.791	0.465	0.508	0.506	0.816
O00115	1.343	1.02	1.317	0.954	0.977	0.889	0.864	1.099	0.947	1.114	1.061	0.978	1.072	1.26	1.14	1.109	1.76	1.163	1.606	1.441	1.227	1.438	1.251	1.23	1.518	1.467	1.094	1.536	1.172	0.998	1.045	1.026	1.732	1.133	0.987	1.228	0.932	1.038	0.808	1.026	0.919	1.935	0.866	1.157	1.003	0.974	1.118	0.699	1.19
O00116	1.182	1.676	1.706	1.456	1.45	1.694	1.409	1.74	1.66	1.564	1.895	1.655	1.401	1.542	1.837	1.326	1.478	1.493	1.445	1.893	1.715	1.298	1.3	1.958	1.199	1.769	1.693	1.325	1.233	1.693	1.32	1.209	1.267	1.446	1.127	1.553	1.243	1.377	1.909	1.542	1.37	1.299	1.461	1.314	1.393	1.095	1.732	1.435	1.381
O00139	1.007	1.025	0.974	1.058	0.729	0.675	0.812	0.965	1.339	1.065	0.842	1.436	1.091	1.382	1.441	1.13	1.182	1.368	1.274	1.036	1.507	1.225	1.04	1.499	1.156	1.276	1.305	1.172	0.938	1.724	1.177	1.069	1.105	1.496	0.932	1.331	1.056	1.077	1.161	1.038	1.152	1.034	1.178	1.101	1.224	1.342	1.275	1.939	1.584
O00142	1.035	1.061	1.052	1.282	1.116	1.865	1.096	1.054	1.29	1.347	1.173	1.244	1.313	0.982	1.332	0.796	1.068	0.953	1.378	1.108	1.055	1.244	0.697	1.074	0.881	1.205	1.292	0.817	0.72	0.769	1.766	1.193	1.069	1.378	1.996	0.956	1.44	1.259	1.293	1.393	1.158	0.989	1.319	1.151	1.041	0.955	1.14	0.914	1.425
O00148	2.255	1.59	1.656	1.919	1.609	2.084	1.851	1.882	2.189	1.545	1.694	2.335	1.711	1.313	2.055	2.072	2.262	1.506	1.411	3.91	1.732	3.5	2.133	3.65	2.093	2.289	2.354	1.564	2.12	1.847	1.409	1.788	1.716	1.329	2.345	1.712	1.706	1.996	2.017	1.526	1.993	1.783	2.639	2.123	1.872	1.452	1.97	2.612	1.677
O00151	0.908	0.823	1.231	1.163	1.247	0.576	1.003	0.872	0.783	1.206	0.881	0.928	1.64	1.071	0.881	2.268	0.691	0.59	0.723	0.743	0.574	1.068	0.715	0.585	1.024	0.786	0.568	0.818	0.62	0.506	0.694	1.02	0.794	1.052	0.592	0.995	1.134	0.757	0.74	0.94	0.665	0.691	0.913	0.841	1.288	0.664	0.48	0.441	0.553
O00154	1.123	1.257	1.301	1.622	1.417	1.393	1.384	1.173	1.383	1.286	1.256	1.351	1.325	0.99	1.449	0.806	0.721	0.73	1.212	0.56	0.712	0.78	0.546	0.876	0.672	0.768	0.752	0.945	0.567	0.918	1.578	1.872	1.743	1.393	1.971	1.378	1.632	1.922	1.658	1.634	1.74	1.662	1.738	2.216	1.689	1.618	1.564	1.47	1.523
O00159	0.716	1.609	1.449	1.198	0.911	1.416	1.401	1.235	1.016	1.341	1.054	1.217	1.116	0.968	1.46	1.289	1.53	1.339	1.369	1.242	1.207	0.998	1.237	1.357	1.213	1.204	1.244	1.292	0.989	1.057	1.254	1.378	1.651	1.157	1.262	1.258	1.232	1.241	1.258	1.279	1.548	1.573	1.536	1.667	1.349	1.324	1.225	1.198	1.173
O00160	1.697	1.562	1.446	1.667	1.313	1.201	1.6	1.426	2.906	1.575	1.51	2.196	1.787	1.084	1.676	1.764	1.891	2.184	1.636	2.223	2.432	1.814	1.546	2.177	1.786	2.804	1.776	1.393	1.531	1.372	1.115	1.264	1.743	1.584	1.11	1.64	1.268	1.223	1.627	1.645	1.214	1.554	1.873	1.382	1.609	1.563	1.37	1.75	1.574
O00161	2.409	1.014	1.037	1.155	0.897	0.771	0.931	1.123	1.302	1.15	1.098	1.246	1.235	1.349	1.093	0.986	1.126	1.134	1.288	0.98	1.079	0.999	1.059	1.407	1.029	1.16	1.016	1.112	1.077	1.417	1.032	0.818	1.013	1.189	0.6	1.335	0.91	0.748	0.846	0.786	0.69	0.942	0.898	0.805	0.857	0.956	0.965	1.11	1.043
O00165	1.03	0.965	1.023	0.978	0.862	2.131	1.017	1.109	1.348	1.042	0.972	1.141	1.074	1.51	1.145	0.694	0.698	0.784	1.14	0.674	0.758	0.816	0.768	1.907	1.017	0.852	1.061	1.276	0.701	0.972	1.688	0.909	1.024	1.377	1.185	0.954	0.97	0.971	1.071	1.293	0.871	0.88	0.847	0.873	0.893	0.642	0.892	0.879	0.85
O00170	1.209	1.208	1.653	1.303	1.583	1.291	1.667	1.343	1.883	1.395	1.598	1.598	1.614	1.155	1.431	1.287	1.034	1.216	1.182	0.828	1.172	1.144	0.892	1.196	1.018	1.515	1.072	1.056	0.647	0.788	1.16	0.811	1.057	1.28	0.712	1.334	1.203	0.927	1.175	1.217	0.841	1.033	1.263	0.825	1.028	1.04	1.023	1.537	1.579
O00178	1.23	1.535	1.613	1.604	1.529	1.554	1.523	1.555	1.638	1.465	1.694	1.597	1.422	1.495	1.522	0.974	1.022	1.387	1.052	1.291	1.3	0.933	1.003	1.613	1.034	1.114	1.337	1.049	0.856	1.277	0.892	0.907	0.801	0.988	0.938	0.859	0.982	0.99	0.989	1.271	0.848	0.836	0.888	0.854	0.864	0.97	1.177	1.433	1.332
O00182	1.369	1.374	1.174	1.721	0.895	1.052	0.942	1.081	1.899	1.487	1.18	2.221	1.78	0.882	1.411	1.135	0.918	1.64	0.884	0.976	1.28	0.803	1.085	1.708	1.011	1.067	0.966	0.77	0.842	1.303	1.772	1.024	1.276	1.944	0.954	2.469	1.148	1.069	1.625	0.953	1.023	1.113	1.585	0.867	1.172	1.671	1.676	2.436	1.537
O00186	0.582	1.086	0.964	0.872	1.025	0.893	1.024	0.977	0.805	0.861	0.964	0.987	0.844	1.1	0.923	1.071	1.223	1.222	1.189	1.164	1.336	1.023	1.058	1.453	1.102	1.251	1.397	0.999	0.759	1.128	1.111	1.087	1.3	1.019	1.234	1.215	1.172	1.014	1.398	1.22	1.24	1.32	1.332	1.273	1.219	0.548	0.645	0.654	0.743
O00187	NA	NA	NA	NA	NA	NA	NA	NA	NA	NA	NA	NA	NA	NA	NA	NA	NA	NA	NA	NA	NA	NA	NA	NA	NA	NA	NA	NA	NA	NA	2.376	2.012	1.989	1.756	1.539	1.886	1.743	2.32	1.849	1.798	2.058	2.413	1.772	3.433	1.781	2.073	1.781	2.23	1.511
O00189	1.136	1.166	1.413	1.014	1.768	1.051	0.808	1.201	1.407	0.97	1.281	1.022	1.185	1.107	1.539	NA	NA	NA	NA	NA	NA	NA	NA	NA	NA	NA	NA	NA	NA	NA	NA	NA	NA	NA	NA	NA	NA	NA	NA	NA	NA	NA	NA	NA	NA	0.761	0.992	1.464	1.419
O00192	0.98	1.391	1.344	1.091	1.397	1.132	1.277	1.582	1.187	1.057	1.608	1.133	1.124	2.154	1.287	1.254	2.019	1.786	1.419	1.344	2.156	2.05	2.098	2.488	1.783	1.059	1.069	1.601	1.519	0.944	0.891	1.321	1.085	0.827	1.063	0.883	1.027	1.217	1.018	0.94	1.265	1.044	0.985	1.391	1.11	1.283	1.427	1.408	1.23
O00193	0.552	0.348	0.385	0.504	0.422	0.212	0.352	0.466	0.272	0.515	0.432	0.374	0.55	0.395	0.265	0.528	0.402	0.308	0.503	0.286	0.266	0.436	0.41	0.343	0.488	0.37	0.191	0.613	0.285	0.65	0.634	0.624	0.484	0.813	0.445	0.746	0.835	0.453	0.389	0.87	0.451	0.494	0.532	0.456	0.448	0.692	0.64	0.6	0.6
O00194	NA	NA	NA	NA	NA	NA	NA	NA	NA	NA	NA	NA	NA	NA	NA	NA	NA	NA	NA	NA	NA	NA	NA	NA	NA	NA	NA	NA	NA	NA	NA	NA	NA	NA	NA	NA	NA	NA	NA	NA	NA	NA	NA	NA	NA	NA	NA	NA	NA
O00203	0.678	1.054	1.013	0.978	1.034	1.049	1.003	0.99	0.934	0.943	0.935	1.118	0.878	1.379	1.114	1.001	1.152	1.251	1.076	1.322	1.132	1.008	1.134	1.276	1.139	1.145	1.158	1.091	0.849	1.002	1.216	1.157	1.133	1.2	1.09	1.165	0.997	1.24	1.219	1.196	1.003	1.16	1.099	1.162	1.173	0.953	1.202	1.117	1.222
O00213	0.976	1.865	1.544	1.093	1.379	2.683	1.662	2.172	1.961	1.184	1.909	1.456	1.049	1.817	2.558	1.519	1.503	1.046	1.473	1.452	1.26	1.484	1.142	1.549	1.261	1.433	1.614	1.5	1.191	1.493	NA	NA	NA	NA	NA	NA	NA	NA	NA	NA	NA	NA	NA	NA	NA	1.751	1.255	1.942	1.553
O00214	0.82	0.785	0.776	0.849	0.899	0.709	0.982	0.814	0.726	0.82	0.831	0.797	0.765	1.31	0.755	0.964	1.288	1.321	1.457	1.04	1.473	1.372	1.215	1.929	1.46	1.209	1.072	1.651	1.427	1.553	1.376	1.023	1.176	1.341	0.923	1.376	1.571	1.031	1.327	1.391	1.231	1.067	1.536	1.112	1.526	1.394	0.993	1.393	1.795
O00217	0.686	1.322	0.972	0.917	0.777	0.729	0.606	0.867	0.93	0.749	0.855	1.007	0.646	0.944	0.917	0.736	1.016	1.013	1.067	0.866	1.013	0.912	0.995	1.806	0.828	1.015	1.188	0.71	1.071	1.088	0.892	0.999	1.024	0.881	0.915	1.01	0.997	1.363	1.294	0.642	0.997	1.066	0.879	0.918	0.856	0.778	1.554	1.465	0.881
O00221	NA	NA	NA	NA	NA	NA	NA	NA	NA	NA	NA	NA	NA	NA	NA	NA	NA	NA	NA	NA	NA	NA	NA	NA	NA	NA	NA	NA	NA	NA	0.741	0.655	0.81	1.475	0.443	1.317	0.751	0.816	1.357	0.963	1.111	1.097	0.858	1.31	1.536	1.098	1.064	1.789	1.33
O00231	0.692	0.869	0.827	0.866	0.731	0.949	0.805	0.833	1.042	0.849	0.791	1.027	0.923	1.283	0.962	0.819	0.708	0.893	0.811	0.741	0.917	0.683	0.65	0.781	0.729	0.811	0.94	0.708	0.594	0.908	1.21	0.944	1.069	1.306	0.855	1.341	1.146	1.08	1.327	1.339	1.023	0.982	1.198	0.812	1.134	0.722	1.054	1.088	1.064
O00232	0.498	1.01	0.875	0.789	0.796	1.089	0.861	0.91	1.043	0.77	0.744	1.182	0.825	1.454	1.06	0.884	0.861	1.016	0.936	0.745	1.187	0.79	0.713	1.242	0.803	0.929	1.266	0.866	0.726	1.106	0.845	0.739	0.834	1.032	0.643	1.072	0.825	0.831	1.07	0.998	0.835	0.783	0.843	0.647	0.895	0.705	1.036	0.939	1.058
O00233	0.631	0.385	0.292	0.331	0.322	0.295	0.245	0.371	0.371	0.366	0.322	0.38	0.473	0.461	0.268	0.645	0.495	0.594	0.604	0.384	0.54	0.477	0.615	0.421	0.683	0.589	0.325	0.693	0.789	0.905	0.381	0.421	0.294	0.389	0.208	0.463	0.354	0.388	0.361	0.317	0.332	0.297	0.392	0.334	0.366	0.662	0.677	0.61	0.646
O00244	0.353	0.6	0.775	0.577	0.632	0.679	0.783	0.669	0.518	0.652	0.636	0.679	0.777	0.721	0.597	0.835	0.95	0.663	0.546	0.737	0.986	0.88	0.55	1.007	0.613	0.99	0.729	0.523	0.445	0.453	0.873	0.782	0.946	1.039	0.565	2.058	1.081	0.74	0.801	0.668	0.674	1.204	0.91	0.762	0.887	0.219	0.741	0.303	0.257
O00255	2.36	1.625	2.008	1.773	2.22	1.782	1.805	1.88	1.62	1.493	1.678	1.838	1.465	1.631	1.97	NA	NA	NA	NA	NA	NA	NA	NA	NA	NA	NA	NA	NA	NA	NA	1.081	1.991	1.825	1.015	1.744	1.203	1.649	1.817	1.783	1.211	1.981	1.57	1.886	2.227	1.777	1.23	1.271	1.815	1.191
O00257	0.734	1.113	1.209	0.995	1.343	1.655	0.876	1.56	2.133	1.185	0.948	1.703	1.5	2.597	2.675	NA	NA	NA	NA	NA	NA	NA	NA	NA	NA	NA	NA	NA	NA	NA	NA	NA	NA	NA	NA	NA	NA	NA	NA	NA	NA	NA	NA	NA	NA	NA	NA	NA	NA
O00258	1.391	1.105	1.131	1.475	1.01	1.327	1.209	1.013	1.417	1.313	0.903	1.43	1.249	1.307	1.873	1.396	2.294	2.16	1.939	1.997	2.152	1.542	1.471	3.19	1.575	1.825	1.914	1.181	1.897	1.512	0.262	0.397	0.244	0.395	0.599	0.553	0.513	0.46	0.672	0.818	0.41	0.242	0.503	0.418	0.45	1.785	1.398	1.936	2.62
O00264	0.637	0.689	0.68	0.752	0.608	0.504	0.662	0.707	0.569	0.727	0.562	0.675	0.673	0.59	0.768	1.115	1.073	0.926	1.108	1.089	0.99	1.196	0.857	0.89	1.016	0.962	1.42	1.075	0.625	5.78	1.091	1.408	1.17	1.04	0.966	1.549	1.423	1.216	1.934	1.285	1.267	1.172	1.254	1.132	1.478	0.906	0.941	0.715	0.916
O00267	0.947	1.201	1.36	1.259	1.071	0.962	1.062	1.254	1.366	1.286	1.119	1.415	1.172	1.763	1.313	1.221	1.14	1.237	1.215	1.125	1.109	0.975	1.077	1.463	1.165	1.149	1.123	1.224	0.924	1.707	1.051	1.054	1.053	1.092	0.862	1.142	0.946	0.866	1.009	1.123	0.951	1.046	1.036	1.043	0.986	1.174	1.014	1.807	1.372
O00268	2.181	1.522	1.605	1.895	1.177	0.981	1.128	1.921	1.404	2.313	1.502	1.734	1.592	1.838	1.189	1.744	2.024	1.577	1.856	1.798	1.994	2.147	1.404	1.821	1.656	1.79	1.37	1.854	1.537	1.439	1.199	1.216	1.259	1.26	1.076	1.358	1.373	1.451	1.468	1.301	1.362	1.274	1.431	1.336	1.378	1.523	1.126	2.034	1.53
O00273	0.916	1.123	1.445	0.983	1.219	1.298	1.452	1.38	1.38	1.004	1.331	1.333	1.412	1.791	1.292	1.329	1.186	1.031	1.007	1.221	1.075	1.355	1.001	1.153	1.03	1.33	1.179	0.988	0.929	1.174	0.95	1.209	0.907	0.919	0.9	1.224	1.043	1.047	1.161	1.419	1.41	0.961	1.121	1.063	1.155	0.919	1.033	1.152	1.151
O00287	NA	NA	NA	NA	NA	NA	NA	NA	NA	NA	NA	NA	NA	NA	NA	1.612	1.173	1.658	1.396	1.536	1.555	1.218	1.07	1.514	1.425	1.634	1.673	1.597	0.988	1.206	1.205	1.095	1.027	1.377	1.108	1.551	1.221	0.997	2.118	1.228	1.157	1.133	1.052	0.958	1.25	0.79	1.425	0.987	1.592
O00291	1.404	1.172	0.941	1.169	0.742	1.124	0.766	0.862	0.945	1.282	0.831	1.157	1.052	1.48	1.561	1.434	1.064	1.302	1.589	0.92	1.097	0.975	0.917	1.067	1.211	0.926	1.536	1.609	0.849	1.218	1.039	0.789	0.8	1.076	0.602	1.184	0.671	0.713	1.025	0.779	0.786	0.813	0.732	0.775	1.136	1.076	0.681	0.68	0.897
O00299	0.513	0.801	0.641	0.814	0.426	0.62	0.525	0.668	0.745	0.887	0.484	0.891	0.777	0.707	0.711	1.362	1.083	1.25	1.073	1.117	1.311	1.083	0.942	0.931	1.068	1.363	1.159	0.997	0.689	0.899	0.909	0.744	0.947	0.94	0.611	1.202	1.008	0.8	0.995	0.94	0.764	0.892	0.925	0.825	1.044	0.774	1.019	0.982	1.101
O00303	0.912	1.394	1.388	1.412	1.186	1.627	1.28	1.349	1.835	1.344	1.22	1.814	1.354	1.722	1.685	0.848	0.987	0.997	0.829	0.9	1.099	0.748	0.703	0.935	0.891	1.032	1.393	0.887	0.64	1.332	1.371	1.353	1.289	1.346	1.209	1.407	1.281	1.38	1.656	1.338	1.309	1.192	1.457	1.374	1.43	1.6	1.56	1.884	1.435
O00308	1.974	0.844	1.231	1.183	1.22	0.576	0.96	1.097	1.455	1.272	1.216	1.074	1.35	1.638	1.24	1.465	1.314	1.182	1.232	1.125	1.044	1.074	1.479	1.293	1.015	1.75	1.095	1.243	0.874	1.235	NA	NA	NA	NA	NA	NA	NA	NA	NA	NA	NA	NA	NA	NA	NA	NA	NA	NA	NA
O00327	NA	NA	NA	NA	NA	NA	NA	NA	NA	NA	NA	NA	NA	NA	NA	NA	NA	NA	NA	NA	NA	NA	NA	NA	NA	NA	NA	NA	NA	NA	1.773	1.189	1.097	1.549	0.958	1.328	1.646	1.567	2.167	1.897	1.17	1.593	1.634	1.578	1.663	NA	NA	NA	NA
O00329	0.906	1.417	0.963	1.388	0.817	1.017	0.913	1.151	1.375	1.178	0.943	1.708	1.085	0.885	1.456	0.781	1.033	1.222	0.848	0.992	1.14	0.818	0.844	2.08	0.762	0.997	0.758	0.873	0.747	0.995	0.862	0.949	1.142	1.316	0.845	1.061	1.005	0.899	1.024	0.964	0.7	0.756	0.98	0.744	0.763	1.161	1.059	2.378	1.41
O00330	0.758	0.816	0.647	0.996	0.694	1.362	0.622	0.886	0.636	1.002	0.776	0.676	0.901	0.797	0.712	0.41	0.46	0.419	0.668	0.413	0.398	0.551	0.466	0.485	0.51	0.422	0.44	0.651	0.47	0.405	1.374	0.576	0.626	0.93	2.123	0.551	0.963	0.658	0.553	1.105	0.64	0.569	0.701	0.612	0.516	0.836	0.784	0.687	0.974
O00338	0.496	0.483	0.723	0.512	0.655	0.677	0.547	0.525	0.589	0.759	0.572	0.534	0.594	0.654	0.449	0.733	0.964	0.822	0.895	1.433	0.788	0.917	0.898	2.694	0.817	0.809	0.658	0.975	0.431	0.668	1.712	1.428	1.48	1.239	1.114	0.992	1.129	0.972	1.066	0.782	0.85	1.361	1.055	0.973	1.255	1.19	0.911	1.146	1.151
O00339	0.462	0.905	1.017	0.573	1.359	0.496	1.422	0.619	0.768	0.616	0.832	0.615	0.78	0.433	0.521	0.842	1.346	0.759	0.553	1.16	0.618	0.894	0.925	0.741	0.748	0.706	0.5	0.645	0.487	0.303	0.656	1.245	1.666	0.635	1.8	0.601	0.921	1.233	0.59	0.678	1.24	1.837	0.872	1.202	0.754	0.86	1.512	0.502	0.334
O00358	1.101	1.118	1.977	1.122	2.013	1.075	1.351	1.95	1.322	1.374	2.17	1.312	1.564	2.368	1.254	1.744	1.377	1.302	1.214	1.803	1.124	1.455	1.655	1.471	1.544	1.516	1.232	1.578	0.874	0.745	0.847	0.738	0.67	0.922	0.839	0.688	0.775	0.552	0.524	0.564	0.7	1.358	0.606	0.678	0.622	1.379	0.877	0.563	0.738
O00391	3.355	1.292	1.542	1.18	1.245	1.009	1.252	1.266	1.089	1.214	1.36	1.1	1.335	0.954	1.369	0.795	1.233	0.872	1.218	1.58	0.86	1.544	1.181	1.041	1.07	0.869	1.167	1.231	1.068	1.056	0.979	1.17	1.228	0.944	1.543	1.124	1.986	1.255	1.118	1.037	1.604	1.552	1.837	1.57	1.377	1.004	1.159	0.993	1.475
O00399	0.422	0.978	0.946	0.705	0.542	0.94	0.876	0.954	0.902	0.797	0.728	0.992	0.987	1.121	0.991	0.758	0.796	0.977	1.075	0.777	0.859	0.742	0.932	1.166	0.797	0.747	1.149	1.078	0.771	1.228	0.943	0.867	0.899	1.158	0.612	1.136	0.729	0.81	0.871	0.851	0.794	0.901	0.772	0.718	0.827	0.704	0.93	0.76	0.817
O00400	0.939	0.937	0.869	0.978	0.753	0.888	0.798	0.987	1.047	0.887	0.74	1.07	1.093	1.053	0.988	0.897	0.819	0.821	0.953	0.756	0.76	1.445	0.927	0.961	1.043	0.76	0.688	1.265	0.862	0.811	0.825	1.1	0.782	1.031	0.493	1.273	0.961	0.691	0.66	1.107	0.642	0.637	0.952	0.545	0.631	0.71	0.654	0.537	0.77
O00401	0.654	0.947	1.072	0.917	0.996	0.828	1.073	1.03	0.869	0.957	1.046	0.989	1.005	1.2	1.074	0.646	0.812	0.635	0.824	0.483	0.626	0.808	0.761	0.861	0.682	0.69	0.471	0.991	0.779	0.778	1.371	1.037	0.973	1.176	1.011	1.36	1.323	0.992	1.067	1.42	0.915	1.012	1.159	1.116	1.044	0.986	0.996	0.787	0.958
O00408	NA	NA	NA	NA	NA	NA	NA	NA	NA	NA	NA	NA	NA	NA	NA	1.792	2.452	2.027	1.607	3.039	1.88	2.398	2.178	2.358	2.032	2.539	2.276	1.734	1.811	1.348	NA	NA	NA	NA	NA	NA	NA	NA	NA	NA	NA	NA	NA	NA	NA	1.943	2.463	1.641	1.694
O00410	0.452	0.671	0.528	0.693	0.517	1.224	0.535	0.617	0.61	0.684	0.596	0.677	0.517	0.651	0.71	0.628	0.663	0.717	0.765	0.727	0.689	0.652	0.585	0.791	0.709	0.647	0.819	0.796	0.598	0.904	0.842	0.884	0.846	0.843	0.883	0.908	0.879	0.919	0.87	0.775	0.881	0.813	0.841	0.93	0.878	0.87	1.001	0.967	0.919
O00411	NA	NA	NA	NA	NA	NA	NA	NA	NA	NA	NA	NA	NA	NA	NA	NA	NA	NA	NA	NA	NA	NA	NA	NA	NA	NA	NA	NA	NA	NA	1.729	1.574	1.334	1.733	1.393	1.336	1.3	1.427	1.892	1.917	1.138	1.371	1.367	1.025	1.469	NA	NA	NA	NA
O00418	1.398	1.664	1.779	1.531	1.057	1.105	1.619	1.58	3.003	1.416	1.481	2.326	1.941	1.82	1.913	2.202	2.354	1.628	1.836	3.006	2.322	2.433	1.66	1.892	1.567	1.778	2.099	1.447	1.745	1.045	1.548	2.552	2.421	1.701	2.068	3.358	3.294	2.353	7.022	1.46	2.621	2.161	3.789	2.845	3.847	1.391	1.657	3.923	2.668
O00422	1.118	0.63	0.585	1.1	0.433	0.528	0.391	0.644	0.52	1.145	0.606	0.667	0.664	1.037	0.525	1.03	0.734	1.144	1.111	0.695	1.11	0.781	1.036	1.078	0.934	0.876	0.64	1.357	0.658	1.431	0.77	0.492	0.582	0.852	0.401	0.627	0.43	0.363	0.433	0.485	0.445	0.652	0.408	0.401	0.512	1.168	0.68	0.893	1.025
O00423	0.783	1.394	1.297	0.934	1	1.178	0.976	1.702	1.061	1.182	1.335	1.179	0.928	1.427	1.494	0.92	1.238	1.122	0.83	1.156	1.029	1.001	1.22	1.499	1.057	1.16	1.127	0.93	0.924	0.764	0.799	0.923	1.205	0.75	0.896	0.789	0.888	0.776	0.691	0.558	0.989	1.257	1.046	0.992	0.693	1.102	1.35	1.05	0.869
O00429	0.683	0.826	0.71	0.878	0.662	0.794	0.652	0.829	0.787	0.89	0.839	0.816	0.815	0.99	0.836	0.92	0.875	0.789	1.114	0.785	0.746	0.918	0.776	0.79	0.89	0.993	0.816	1.119	0.811	1.247	0.879	0.776	0.781	0.959	0.729	0.998	0.981	0.678	1.379	0.735	0.714	0.734	0.829	0.815	1.801	0.794	0.744	0.838	1.244
O00442	0.556	0.772	0.65	0.669	0.788	0.682	0.792	0.75	0.749	0.59	0.776	0.699	0.613	0.799	0.707	0.543	0.639	0.56	0.5	0.57	0.684	0.611	0.531	0.737	0.513	0.613	0.638	0.526	0.494	0.529	0.552	0.603	0.531	0.504	0.544	0.564	0.496	0.555	0.624	0.537	0.567	0.507	0.542	0.565	0.561	1.431	1.588	1.277	1.157
O00443	1.005	1.184	1.145	1.231	1.039	1.233	1.028	1.224	1.213	1.189	1.179	1.251	1.121	1.631	1.418	1.547	1.572	1.423	1.311	2.172	1.361	1.581	1.382	1.929	1.631	1.68	1.727	1.302	1.277	1.495	1.252	1.272	1.2	1.338	1.151	1.39	1.266	1.479	1.493	1.309	1.391	1.223	1.26	1.182	1.153	1.295	1.491	1.115	1.33
O00451	NA	NA	NA	NA	NA	NA	NA	NA	NA	NA	NA	NA	NA	NA	NA	NA	NA	NA	NA	NA	NA	NA	NA	NA	NA	NA	NA	NA	NA	NA	NA	NA	NA	NA	NA	NA	NA	NA	NA	NA	NA	NA	NA	NA	NA	NA	NA	NA	NA
O00458	NA	NA	NA	NA	NA	NA	NA	NA	NA	NA	NA	NA	NA	NA	NA	NA	NA	NA	NA	NA	NA	NA	NA	NA	NA	NA	NA	NA	NA	NA	NA	NA	NA	NA	NA	NA	NA	NA	NA	NA	NA	NA	NA	NA	NA	NA	NA	NA	NA
O00459	1.518	1.354	1.466	1.376	1.604	1.22	1.139	1.669	1.593	1.494	1.587	1.359	1.316	1.979	1.646	0.853	1.003	0.781	1.021	0.874	0.811	1.069	0.84	1.405	0.901	1	0.967	1.082	0.995	0.873	1.365	1.26	1.274	1.231	1.075	1.089	1.224	1.396	1.285	1.172	1.364	1.474	1.034	1.328	1.279	1.854	2.602	1.45	1.347
O00461	1.76	1.359	1.137	1.114	0.998	1.013	0.799	0.967	1.293	1.225	0.984	1.125	1.297	1.627	0.826	1.398	1.164	1.417	1.313	1.034	1.301	1.205	1.344	1.41	1.408	1.331	1.172	1.114	1.426	1.524	0.959	1.252	1.293	1.468	0.925	1.536	1.201	1.158	1.265	1.458	1.06	1.203	1.215	1.005	1.355	0.823	0.878	0.838	1.128
O00462	0.944	1.005	1.082	1.019	1.071	0.949	1.406	1.883	0.891	1.202	2.017	0.983	1.038	1.122	1.136	1.149	1.358	1.095	0.995	1.984	0.976	1.507	2.583	1.358	1.52	1.16	1.406	1.141	1.031	0.949	1.349	1.119	1.392	1.449	1.604	1.1	1.476	1.148	1.068	0.935	5.381	1.434	1.445	1.389	1.021	1.304	1.367	0.966	1.122
O00468	0.646	1.097	1.061	0.768	1.443	0.881	1.325	1.052	0.789	0.912	0.983	0.939	0.853	1.351	1.2	1.149	1.069	0.895	1.063	1.235	0.796	1.148	1.049	0.734	1.018	1.131	1.617	1.44	0.751	0.537	0.922	1.391	1.274	0.792	1.3	1.066	1.152	1.466	1.297	1.206	1.763	1.255	0.997	1.297	1.432	1.147	1.193	0.707	0.686
O00469	0.582	0.985	0.697	0.769	0.745	0.997	0.719	0.9	0.637	0.807	0.792	0.892	0.667	3.537	0.894	0.79	0.876	1.216	1.318	0.834	0.833	0.791	0.815	0.698	1.022	0.775	1.531	0.954	0.733	0.589	1.279	1.055	1.081	1.224	0.932	1.547	1.396	1.143	1.897	1.896	1.244	1.05	1.122	1.213	1.698	0.543	0.637	0.501	1.023
O00471	0.591	1.2	1.102	1.071	0.934	1.341	0.974	1.167	1.041	1.04	1.078	1.132	0.974	1.45	1.558	0.976	0.96	1.208	1.043	1.13	1.281	0.902	1.001	1.557	1.118	1.026	1.505	1.024	0.805	1.419	1.48	1.185	1.203	1.382	1.05	1.388	1.155	1.235	1.538	1.468	1.335	1.088	1.239	1.192	1.31	1.061	1.59	1.348	1.426
O00478	2.022	1.246	1.424	1.735	0.919	1.317	1.247	1.333	3.115	1.486	1.271	2.258	1.372	0.719	1.237	1.537	1.587	2.684	1.762	1.506	2.229	1.333	1.596	3.274	1.457	2.737	1.746	1.164	1.353	2.06	1.294	1.129	1.459	2.087	1.065	1.791	1.104	1.065	1.619	0.995	1.258	1.409	1.484	1.135	1.301	1.43	1.364	1.857	1.342
O00479	0.384	0.164	0.187	0.177	0.273	0.08	0.119	0.189	0.132	0.141	0.123	0.118	0.39	0.044	0.101	0.308	0.307	0.174	0.249	0.131	0.225	0.337	0.38	0.173	0.387	0.177	0.099	0.507	0.278	0.113	0.155	0.273	0.085	0.152	0.065	0.104	0.222	0.093	0.115	0.192	0.103	0.13	0.15	0.109	0.202	0.304	0.266	0.117	0.155
O00483	0.198	0.367	0.32	0.382	0.203	0.197	0.207	0.43	0.29	0.41	0.284	0.337	0.275	0.311	0.315	0.113	0.244	0.241	0.115	0.1	0.187	0.182	0.172	0.373	0.113	0.132	0.157	0.113	0.217	0.254	0.184	0.245	0.363	0.511	0.601	0.29	0.265	0.278	0.297	0.117	0.314	0.511	0.238	0.377	0.332	0.033	0.177	0.08	0.076
O00487	0.951	1.289	1.244	1.233	1.226	1.454	1.345	1.249	1.373	1.146	1.25	1.434	1.196	1.505	1.487	1.05	1.111	1.189	1.2	1.099	1.24	1.02	1.004	1.226	1.164	1.13	1.352	0.95	0.838	1.175	1.273	1.286	1.311	1.377	1.247	1.477	1.333	1.425	1.627	1.516	1.451	1.205	1.367	1.331	1.476	1.067	1.358	1.509	1.498
O00488	2.052	2.837	1.992	2.095	1.928	1.532	1.323	2.904	2.746	3.49	2.586	2.107	2.788	1.593	1.637	NA	NA	NA	NA	NA	NA	NA	NA	NA	NA	NA	NA	NA	NA	NA	NA	NA	NA	NA	NA	NA	NA	NA	NA	NA	NA	NA	NA	NA	NA	1.729	1.203	2.234	1.497
O00499	1.359	1.07	1.212	1.169	0.937	1.508	1.195	1.161	1.481	1.169	1.175	1.292	1.297	0.973	1.045	1.009	1.183	1.203	0.875	0.864	1.045	0.816	1.547	0.973	1.053	1.056	0.981	0.991	6.066	2.019	1.279	1.46	1.539	1.344	1.667	1.529	1.476	1.718	1.498	1.329	1.533	1.435	1.866	1.503	1.521	1.979	1.206	2.079	1.099
O00505	0.937	1.061	0.879	1.065	0.855	0.878	0.849	1.082	0.969	1.173	0.943	1.059	1.027	0.951	0.878	0.499	0.518	0.535	0.485	0.607	0.496	0.473	0.569	0.532	0.602	0.537	0.48	0.534	0.589	0.832	0.936	0.743	0.834	1.038	0.572	0.862	0.589	0.693	0.667	0.64	0.67	0.899	0.602	0.724	0.651	1.399	1.653	1.409	1.223
O00506	1.37	1.535	1.616	1.498	1.347	1.14	1.508	1.74	1.671	1.255	1.583	1.567	1.343	1.732	2.079	NA	NA	NA	NA	NA	NA	NA	NA	NA	NA	NA	NA	NA	NA	NA	1.345	1.371	1.511	1.287	1.191	1.818	1.575	1.422	2.107	1.154	1.84	1.417	1.473	1.759	1.549	1.116	1.278	1.361	1.116
O00507	0.4	1.691	1.301	1.257	1.477	1.565	1.412	1.528	1.224	1.032	1.473	1.732	1.161	2.019	1.776	NA	NA	NA	NA	NA	NA	NA	NA	NA	NA	NA	NA	NA	NA	NA	NA	NA	NA	NA	NA	NA	NA	NA	NA	NA	NA	NA	NA	NA	NA	NA	NA	NA	NA
O00512	NA	NA	NA	NA	NA	NA	NA	NA	NA	NA	NA	NA	NA	NA	NA	NA	NA	NA	NA	NA	NA	NA	NA	NA	NA	NA	NA	NA	NA	NA	NA	NA	NA	NA	NA	NA	NA	NA	NA	NA	NA	NA	NA	NA	NA	1.131	1.103	1.038	1.331
O00515	1.109	0.599	0.863	1.048	0.457	0.479	0.413	0.734	0.626	1.173	0.628	0.558	1.007	0.287	0.511	0.963	0.705	0.547	1.254	0.691	0.647	1.191	0.605	0.788	1.21	0.499	0.437	1.828	0.558	1.576	1.457	0.664	0.941	1.053	0.554	0.637	1.089	0.956	0.674	2.68	0.732	0.833	0.749	0.764	0.801	1.073	0.582	0.677	1.292
O00519	1.54	1.372	1.03	1.15	1.236	1.054	0.832	1.176	1.187	1.168	1.204	1.06	0.905	1.43	1.193	NA	NA	NA	NA	NA	NA	NA	NA	NA	NA	NA	NA	NA	NA	NA	1.416	3.35	2.972	1.175	3.053	1.536	2.23	3.585	2.113	1.538	2.734	2.849	2.46	3.661	2.686	1.193	1.688	1.337	1.359
O00522	NA	NA	NA	NA	NA	NA	NA	NA	NA	NA	NA	NA	NA	NA	NA	1.079	1.236	1.239	1.606	1.598	1.434	1.446	1.168	1.604	1.179	1.403	1.851	1.064	0.984	1.314	NA	NA	NA	NA	NA	NA	NA	NA	NA	NA	NA	NA	NA	NA	NA	0.848	1.003	1.22	1.206
O00534	0.873	0.844	1.097	1.32	1.056	0.973	1.19	0.919	1.06	1.117	0.958	1.149	1.132	0.964	1.076	0.99	1.097	1.14	1.272	0.945	1.199	1.087	0.872	1.331	1.073	0.967	0.992	1.184	0.832	1.091	1.073	1.003	0.873	1.043	0.793	0.989	1.018	0.93	1.085	0.825	0.813	0.823	1.064	0.967	1.177	1.198	1.18	1.408	1.451
O00541	0.707	0.982	1.046	0.927	0.845	1.191	0.652	0.919	1.075	0.925	0.984	1.248	0.845	1.278	1.185	0.868	0.922	1.036	0.968	0.705	1.202	0.886	0.678	1.468	0.758	0.902	1.262	0.93	0.687	1.758	1.356	1.126	1.116	1.336	1.126	1.377	1.13	1.13	1.504	1.446	1.313	1.094	1.118	1.249	1.036	0.717	0.735	1.401	0.966
O00559	3.669	1.776	1.806	2.421	1.45	1.092	1.344	1.515	1.327	3.871	2.275	1.702	1.456	1.419	1.354	NA	NA	NA	NA	NA	NA	NA	NA	NA	NA	NA	NA	NA	NA	NA	1.571	1.544	1.949	1.441	1.623	1.635	1.476	1.625	1.402	1.442	1.538	1.357	1.567	1.774	1.291	1.246	1.487	1.26	1.296
O00560	0.33	0.293	0.251	0.287	0.209	0.234	0.268	0.383	0.214	0.261	0.222	0.237	0.201	0.378	0.271	0.504	0.843	0.845	0.674	0.691	0.591	0.791	2.983	1.015	0.742	0.584	0.808	0.681	0.489	0.586	0.31	0.304	0.301	0.223	0.445	0.23	0.363	0.505	0.22	0.225	1.931	0.33	0.375	0.523	0.241	0.468	1.177	0.248	0.19
O00562	1.023	1.204	1.415	1.248	1.213	1.288	1.257	1.226	1.932	1.204	1.188	1.547	1.449	1.439	1.585	2.107	1.346	1.268	1.362	1.363	1.333	1.376	1.057	1.387	1.281	2.618	1.898	1.27	0.932	1.717	1.287	1.496	1.356	1.307	1.018	1.431	1.222	1.277	1.917	1.215	1.206	1.15	1.421	1.413	1.52	1.181	1.607	1.74	1.615
O00566	1.177	0.963	1.045	1.055	1.005	1.109	1.075	1.139	1.081	0.994	1.193	1.202	1.163	1.19	1.334	1.261	1.241	1.602	1.278	1.124	1.791	1.275	1.18	1.763	1.326	1.153	1.618	1.276	1.639	2.004	1.283	1.294	1.45	1.439	1.376	1.393	1.413	1.543	1.62	1.461	1.776	1.21	1.592	1.398	1.546	1.292	1.001	1.405	2.288
O00567	0.966	1.067	1.136	1.176	1.064	1.205	0.969	1.219	1.185	1.135	1.061	1.32	0.995	1.417	1.223	0.798	0.787	1.192	0.921	0.918	1.144	0.767	0.831	1.407	0.843	0.893	1.005	0.91	0.664	1.353	0.867	0.881	0.82	1.011	0.82	0.979	0.7	0.774	1.031	1.143	1.053	0.771	0.867	0.747	0.795	0.95	1.088	1.55	0.999
O00571	0.702	0.805	0.711	0.77	0.676	0.637	0.626	0.755	0.776	0.759	0.71	0.81	0.732	0.921	0.684	0.875	0.815	0.96	1.001	0.664	1.052	0.662	0.727	1.003	0.76	0.977	0.831	0.928	0.699	1.522	0.819	0.807	0.842	0.905	0.725	0.923	0.759	0.803	0.923	0.802	0.846	1.01	0.835	0.866	0.866	0.921	0.921	1.052	1.167
O00584	0.39	1.508	1.52	0.614	1.233	0.733	1.799	1.687	0.892	0.711	1.551	0.921	1.088	0.727	0.806	0.952	1.22	1.169	0.976	1.906	1.114	1.345	1.214	1.313	1.053	1.488	1.306	0.942	1.155	1.18	0.858	0.843	1.55	0.831	1.433	0.889	0.987	0.807	0.962	0.87	1.414	1.719	1.128	1.605	0.912	0.964	0.913	1.143	1.181
O00592	0.764	0.646	1.175	0.653	0.822	0.909	1.004	1.064	0.796	1.103	1.083	0.914	0.882	0.308	1.231	0.642	0.844	0.81	0.713	0.7	0.698	0.603	0.693	0.845	0.692	0.648	0.818	0.798	0.563	0.57	0.403	0.424	0.531	0.36	0.356	0.473	0.453	0.389	0.315	0.205	0.397	0.721	0.584	0.411	0.384	0.606	0.696	0.561	0.497
O00602	NA	NA	NA	NA	NA	NA	NA	NA	NA	NA	NA	NA	NA	NA	NA	NA	NA	NA	NA	NA	NA	NA	NA	NA	NA	NA	NA	NA	NA	NA	1.381	1.386	6.987	1.853	1.861	1.005	1.727	2.658	1.817	6.174	1.616	3.931	2.014	1.951	2.042	2.189	1.218	2.598	6.09
O00622	NA	NA	NA	NA	NA	NA	NA	NA	NA	NA	NA	NA	NA	NA	NA	1.518	1.833	1.408	1.625	2.328	1.622	1.388	1.661	1.832	1.544	2.208	1.608	1.441	1.241	0.987	NA	NA	NA	NA	NA	NA	NA	NA	NA	NA	NA	NA	NA	NA	NA	NA	NA	NA	NA
O00623	NA	NA	NA	NA	NA	NA	NA	NA	NA	NA	NA	NA	NA	NA	NA	NA	NA	NA	NA	NA	NA	NA	NA	NA	NA	NA	NA	NA	NA	NA	NA	NA	NA	NA	NA	NA	NA	NA	NA	NA	NA	NA	NA	NA	NA	NA	NA	NA	NA
O00625	0.803	0.868	1.25	0.829	1.4	0.703	1.229	0.914	0.75	1.018	1.066	0.862	0.932	0.784	0.938	NA	NA	NA	NA	NA	NA	NA	NA	NA	NA	NA	NA	NA	NA	NA	0.665	1.098	1.083	0.701	1.4	0.943	1.104	1.586	1.023	1.018	0.994	1.319	0.997	1.251	0.962	1.442	2.974	1.01	1.183
O00628	0.696	1.565	1.148	0.64	2.593	1.048	1.112	0.924	0.785	0.731	1.079	1.027	1.368	0.953	1.021	NA	NA	NA	NA	NA	NA	NA	NA	NA	NA	NA	NA	NA	NA	NA	NA	NA	NA	NA	NA	NA	NA	NA	NA	NA	NA	NA	NA	NA	NA	NA	NA	NA	NA
O00629	0.404	1.13	0.974	0.693	1.403	1.077	1.253	1.252	0.931	0.742	1.154	1.237	1.047	1.008	0.867	0.989	0.928	1.146	0.615	1.295	1.068	0.794	0.983	0.626	1.052	0.666	0.9	0.463	0.673	0.817	NA	NA	NA	NA	NA	NA	NA	NA	NA	NA	NA	NA	NA	NA	NA	1.244	1.175	1.441	1.216
O00635	0.419	1.34	1.015	1.387	0.56	1.864	0.627	1.14	1.195	1.407	1.061	1.807	1.107	1.018	1.642	NA	NA	NA	NA	NA	NA	NA	NA	NA	NA	NA	NA	NA	NA	NA	NA	NA	NA	NA	NA	NA	NA	NA	NA	NA	NA	NA	NA	NA	NA	1.333	1.176	1.3	1.173
O00712	1.118	1.258	1.193	1.186	0.967	1.182	0.996	1.332	1.016	1.313	1.335	1.192	1.155	0.805	1.302	0.955	0.877	1.31	1.039	0.743	1.2	0.873	0.937	1.022	0.688	0.888	1.389	1.138	0.378	0.456	0.821	1.109	1.059	0.798	1.005	0.918	1.208	1.034	1.485	1.649	1.353	1.019	1.148	1.226	1.196	0.851	0.697	0.874	0.865
O00743	0.549	1.111	0.947	0.833	0.708	0.877	0.81	0.89	1.296	0.807	0.848	1.236	0.876	1.259	1.026	0.704	0.672	0.854	0.62	0.707	0.865	0.607	0.635	1.12	0.595	0.736	0.752	0.629	0.517	0.796	0.541	0.631	0.572	0.581	0.489	0.681	0.535	0.557	0.69	0.572	0.566	0.643	0.582	0.552	0.601	0.572	0.663	0.763	0.624
O00748	1.224	1.637	1.934	1.356	2.381	1.51	1.996	1.796	1.518	1.282	2.267	1.503	1.437	1.334	1.662	1.332	0.878	0.691	0.798	0.917	0.862	1.186	0.595	0.709	1.007	1.698	1.051	0.722	0.836	0.438	1.784	1.556	1.346	1.769	1.968	1.708	1.66	2.073	1.736	1.702	1.924	1.461	1.791	1.936	1.834	2.086	2.571	1.73	1.764
O00750	1.536	1.598	1.57	1.596	1.238	1.422	1.253	1.314	2.006	1.457	1.478	1.857	1.558	2.827	1.66	0.841	1.186	1.17	0.956	0.718	1.473	0.948	0.732	1.953	0.772	1.235	1.276	0.952	0.774	1.243	NA	NA	NA	NA	NA	NA	NA	NA	NA	NA	NA	NA	NA	NA	NA	NA	NA	NA	NA
O00754	2.132	1.51	1.572	1.69	1.645	1.27	1.607	1.562	2.288	1.574	1.639	1.899	1.619	1.014	1.515	1.77	1.816	1.709	1.892	2.005	1.848	1.717	1.638	2.067	1.822	2.304	1.851	1.636	1.702	1.776	1.2	1.583	1.803	1.871	1.501	1.593	1.394	1.451	1.637	1.34	1.413	1.705	1.881	1.679	1.684	1.446	1.57	1.505	1.72
O00757	0.183	0.269	0.59	0.248	0.352	0.28	0.585	0.304	0.773	0.419	0.359	0.608	0.551	0.134	0.721	0.56	0.773	0.883	0.499	0.96	0.717	0.898	0.734	0.676	0.639	0.657	1.053	0.434	1.195	0.455	0.292	0.546	0.787	0.309	0.385	0.718	0.739	0.535	0.755	0.662	0.398	0.849	0.609	0.376	0.473	0.133	0.434	0.397	0.713
O00764	0.996	0.827	1.295	1.173	0.924	1.05	0.98	0.744	1.172	1.202	0.743	1.053	1.16	0.698	0.828	1.251	1.14	1.173	1.124	0.965	1.351	1.354	1.027	1.005	1.198	1.17	1.168	1.121	0.74	0.826	0.828	0.66	0.749	0.703	0.517	0.693	0.716	0.558	0.82	0.492	0.457	0.628	0.731	0.52	0.817	0.674	0.583	0.697	1.079
O00767	NA	NA	NA	NA	NA	NA	NA	NA	NA	NA	NA	NA	NA	NA	NA	0.924	1.241	1.179	1.567	1.677	1.903	1.224	0.899	2.82	1.694	1.357	1.446	0.957	1.215	2.607	NA	NA	NA	NA	NA	NA	NA	NA	NA	NA	NA	NA	NA	NA	NA	1.847	1.469	1.521	1.919
O14495	0.574	0.736	0.938	0.783	0.735	0.935	0.714	0.982	0.719	0.82	0.845	0.958	0.66	2.271	1.399	1.577	1.231	1.587	1.486	2.02	1.073	1.133	1.434	1.773	1.511	1.226	2.689	1.497	0.856	1.166	1.426	1.13	1.296	1.145	1.027	1.38	1.235	1.25	1.816	0.754	1.489	1.538	1.11	1.411	1.177	0.488	0.426	0.347	0.307
O14497	1.1	1.237	1.421	1.268	1.578	1.103	1.323	1.552	1.363	1.236	1.4	1.414	1.332	2.22	1.299	1.188	1.003	1.296	1.327	1.022	1.317	1.051	1.053	1.259	1.127	1.304	1.126	1.437	0.897	1.955	1.228	1.322	1.27	1.285	1.096	1.412	1.247	1.363	1.521	1.339	1.64	1.208	1.347	1.488	1.376	1.225	1.262	1.414	1.225
O14498	0.962	0.872	1.341	0.757	1.068	0.867	2.408	0.862	0.972	1.159	1.571	1.01	1.91	0.498	1.012	1.071	1.888	1.232	1.553	2.636	1.15	2.91	1.385	1.318	2.76	1.306	1.5	1.537	1.306	0.965	0.876	1.295	0.999	0.708	1.157	0.938	2.418	1.553	0.823	0.505	0.849	0.98	1.991	1.344	1.265	1.952	2.507	0.98	0.895
O14524	1.124	1.102	1.249	1.551	1.11	0.881	0.871	1.031	1.609	1.213	1.103	1.426	1.086	1.611	1.829	1.231	0.72	1.463	1.834	1.111	1.3	1.297	0.696	2.625	0.96	1.045	1.802	1.026	0.685	2.147	1.267	0.821	0.924	1.155	0.611	1.043	1.138	0.784	1.919	0.848	0.72	1.018	1.027	1.019	0.685	0.783	0.527	1.733	1.75
O14526	1.778	1.898	1.803	1.793	1.521	1.456	1.97	1.607	2.878	1.378	2.374	2.456	2.222	1.193	2.115	NA	NA	NA	NA	NA	NA	NA	NA	NA	NA	NA	NA	NA	NA	NA	NA	NA	NA	NA	NA	NA	NA	NA	NA	NA	NA	NA	NA	NA	NA	NA	NA	NA	NA
O14530	0.641	1.506	1.237	1.135	0.785	1.523	1.067	1.311	1.506	1.319	0.912	1.92	1.236	1.885	1.534	0.941	0.857	1.368	1.202	0.855	1.029	0.954	0.853	2.48	1.135	0.957	1.375	0.974	0.95	1.71	0.87	0.822	0.847	1.121	0.713	1.301	0.75	1.156	1.411	1.137	0.861	0.897	1.013	0.54	1.088	0.91	1.184	2.204	1.755
O14531	2.027	1.664	1.6	1.729	1.638	1.23	1.573	1.567	1.661	1.84	1.615	1.731	1.705	1.076	1.549	1.727	1.872	1.585	1.702	2.107	1.687	1.847	1.644	2.035	1.723	1.825	1.87	1.585	1.646	2.544	1.656	1.759	1.613	1.446	1.398	1.589	1.738	1.733	1.873	1.436	1.67	1.604	2.009	1.723	2.068	2.131	1.569	1.896	2.212
O14545	1.979	1.549	2.008	1.789	1.307	0.997	1.545	1.518	2.328	2.058	1.514	1.83	1.838	1.082	1.601	1.492	1.854	1.844	2.578	2.177	1.928	2.031	1.472	2.317	1.684	1.922	1.035	1.933	2.586	1.837	1.888	1.521	2.69	2.024	1.82	2.242	2.142	2.062	1.948	1.643	1.925	4.498	2.364	4.512	2.214	1.617	1.243	2.154	1.826
O14548	0.56	0.908	0.689	1.044	0.717	0.527	0.588	0.862	0.638	1.098	0.714	0.686	0.445	0.789	0.648	0.45	0.667	0.545	0.553	0.628	0.515	0.772	0.575	0.814	0.501	0.588	0.595	0.429	0.406	0.547	0.267	0.448	0.403	0.686	1.527	0.434	0.608	0.412	0.423	0.253	0.42	0.482	0.448	0.463	0.419	0.731	0.935	1.139	0.938
O14558	2.017	2.066	2.041	1.485	1.225	2.059	1.696	1.948	1.372	2.167	1.831	1.181	1.677	0.589	1.305	2.246	4.064	1.905	1.479	2.415	1.54	1.623	4.296	1.584	1.885	1.378	1.395	1.138	11.462	1.094	0.662	1.31	1.056	0.74	0.866	0.895	0.93	1.297	0.657	0.482	1.997	1.159	2.467	2.491	1.335	2.333	0.951	1.489	0.719
O14559	NA	NA	NA	NA	NA	NA	NA	NA	NA	NA	NA	NA	NA	NA	NA	NA	NA	NA	NA	NA	NA	NA	NA	NA	NA	NA	NA	NA	NA	NA	NA	NA	NA	NA	NA	NA	NA	NA	NA	NA	NA	NA	NA	NA	NA	0.01	1.801	7.023	5.339
O14561	0.371	0.495	0.305	0.304	0.394	0.775	0.264	0.539	0.41	0.277	0.459	0.347	0.366	0.567	0.41	0.373	0.51	0.307	0.371	0.234	0.414	0.532	0.52	0.542	0.358	0.28	0.579	0.335	0.291	0.145	NA	NA	NA	NA	NA	NA	NA	NA	NA	NA	NA	NA	NA	NA	NA	0.217	0.64	0.487	0.306
O14562	0.949	1.003	1.078	1.149	1.006	1.164	0.99	1.243	1.167	1.183	1.233	1.281	1.22	1.524	1.412	1.067	0.709	0.967	0.79	0.881	0.757	0.707	1.098	0.763	1.043	0.806	0.684	0.746	0.665	0.828	1.093	0.954	0.943	1.113	0.917	1.103	0.93	0.831	0.845	0.936	1.146	0.919	1.065	0.988	0.986	0.979	1.088	0.968	1.117
O14578	NA	NA	NA	NA	NA	NA	NA	NA	NA	NA	NA	NA	NA	NA	NA	NA	NA	NA	NA	NA	NA	NA	NA	NA	NA	NA	NA	NA	NA	NA	NA	NA	NA	NA	NA	NA	NA	NA	NA	NA	NA	NA	NA	NA	NA	NA	NA	NA	NA
O14579	0.906	1.032	1.293	1.016	1.124	1.267	1.347	1.052	1.854	1.002	0.917	1.63	1.465	1.557	1.261	1.384	1.265	1.209	1.113	1.049	1.472	1.191	0.903	1.101	0.939	1.9	1.416	0.94	0.789	0.89	0.834	1.546	0.927	1.275	0.986	1.632	1.452	1.503	2.007	1.868	1.218	1.066	1.507	0.969	1.612	0.805	1.428	1.16	1.61
O14593	1.593	1.199	1.179	1.41	1.204	1.125	1.383	1.205	1.473	1.205	1.208	1.341	1.463	1.166	1.488	1.506	1.134	1.402	1.438	1.734	1.304	1.225	1.143	1.439	1.288	1.682	1.469	1.39	1.024	1.148	1.451	1.314	1.391	1.411	1.223	1.747	1.391	1.27	1.785	1.406	1.313	1.406	1.313	1.209	1.463	1.897	2.53	1.837	1.809
O14604	5.467	2.719	4.678	3.84	1.86	1.418	1.896	3.166	3.107	4.578	2.74	2.893	2.369	0.686	1.932	NA	NA	NA	NA	NA	NA	NA	NA	NA	NA	NA	NA	NA	NA	NA	1.384	1.101	1.644	1.521	1.189	2.186	1.568	1.907	1.835	0.698	2.736	1.634	2.519	3.741	3.893	2.136	0.808	2.036	2.716
O14613	NA	NA	NA	NA	NA	NA	NA	NA	NA	NA	NA	NA	NA	NA	NA	1.543	1.304	0.986	1.616	1.71	1.161	1.386	1.25	2.07	1.184	1.627	1.778	1.315	1.367	1.837	2.201	1.587	1.564	1.65	1.586	1.255	1.027	1.585	2.004	1.096	1.59	1.515	1.369	2.09	1.669	NA	NA	NA	NA
O14617	0.576	0.753	0.676	0.859	0.567	0.884	0.608	0.718	0.66	0.814	0.615	0.822	0.727	1.086	0.766	0.912	0.899	1.056	0.931	0.82	1.048	0.808	0.781	1.283	0.898	0.967	1.146	0.939	0.709	1.065	0.895	0.563	0.664	0.884	0.435	0.831	0.565	0.569	0.672	0.69	0.482	0.613	0.605	0.434	0.556	0.978	1.184	0.988	1.148
O14618	1.038	1.317	1.285	1.139	1.384	1.031	1.417	1.382	1.255	1.11	1.436	1.125	1.08	0.847	1.14	0.661	0.686	0.574	0.636	0.701	0.513	0.69	0.679	0.531	0.674	0.611	0.5	0.743	0.759	0.82	0.871	0.848	0.778	0.763	0.537	0.752	0.824	1.007	0.781	0.828	0.69	0.863	0.75	0.776	0.896	1.151	1.494	1.388	1.066
O14638	1.227	1.125	1.313	1.048	1.709	0.86	1.133	1.414	1.046	1.081	1.307	1.123	0.933	3.389	1.266	NA	NA	NA	NA	NA	NA	NA	NA	NA	NA	NA	NA	NA	NA	NA	NA	NA	NA	NA	NA	NA	NA	NA	NA	NA	NA	NA	NA	NA	NA	NA	NA	NA	NA
O14639	1.113	1.049	1.309	1.298	1.134	1.012	1.142	1.23	1.022	1.365	1.129	1.101	1.381	0.733	1.114	1.302	1.008	0.889	1.253	0.987	0.851	1.235	0.992	1.136	1.104	1.02	0.79	1.144	0.963	0.718	1.033	0.868	0.857	1.084	0.952	0.823	1.059	0.841	0.792	1.587	0.791	0.87	1.028	0.922	0.852	1.23	1.108	1.307	1.159
O14641	1.619	1.522	1.907	1.514	1.667	1.559	1.572	1.773	1.714	1.284	1.835	1.616	1.559	1.441	1.967	0.795	0.84	0.779	1.048	0.872	0.867	0.761	1.057	2.421	0.818	0.733	0.821	1.028	0.991	1.577	1.49	1.763	1.433	1.399	1.333	1.464	1.623	1.573	1.385	1.517	1.424	1.429	1.707	1.527	1.176	0.915	0.92	1.07	1.173
O14646	0.93	1.252	1.151	1.447	0.808	1.286	0.961	1.601	1.739	1.305	0.885	1.649	1.293	2.363	1.714	1.751	1.42	1.642	1.668	1.452	2.218	1.381	1.084	2.766	1.446	1.649	2.152	1.403	0.972	2.605	1.427	1.109	1.092	1.847	0.874	1.771	1.368	1.187	2.052	1.795	1.581	1.157	1.435	1.247	1.486	2.408	1.217	1.342	1.224
O14647	0.991	1.283	1.387	1.352	1.569	1.411	1.585	1.443	1.403	1.329	1.447	1.62	1.424	1.622	1.568	1.233	0.94	1.218	1.095	1.253	1.232	1.272	0.989	1.249	1.136	1.299	1.28	1.151	0.728	1.352	1.133	1.506	1.325	1.292	1.381	1.233	1.415	1.723	1.562	1.159	1.547	1.351	1.55	1.746	1.361	0.966	0.899	1.265	1.28
O14653	1.148	0.596	0.585	0.776	0.466	0.642	0.646	0.491	1.071	0.769	0.586	0.805	0.906	0.907	0.664	0.699	0.587	0.681	1.001	0.362	0.787	0.654	0.679	0.808	0.549	0.888	0.625	0.966	0.683	1.105	1.008	1.077	1.277	1.087	1.158	1.235	1.359	1.103	1.343	1.766	1.165	1.16	1.056	0.874	1.123	1.034	0.964	0.805	1.115
O14656	1.064	1.817	1.54	1.607	1.075	1.515	1.592	1.548	2.33	1.425	1.317	1.993	1.485	1.613	2.498	1.453	1.431	1.506	1.196	1.742	1.595	1.355	1.461	1.973	1.527	1.597	1.876	1.188	1.142	1.378	1.452	1.562	1.593	1.775	1.261	1.561	1.262	1.715	2.15	1.123	1.586	1.534	1.654	1.8	1.76	1.638	1.785	1.833	1.502
O14657	1.455	1.717	1.812	1.526	1.931	1.638	1.766	1.861	1.846	1.387	1.902	1.76	1.615	1.893	1.867	1.714	1.708	1.47	1.578	1.901	1.854	1.971	1.841	2.113	1.802	1.725	1.562	1.535	1.664	1.549	1.173	1.633	1.443	1.111	1.369	1.647	1.521	1.615	1.805	1.382	1.639	1.349	1.667	1.642	1.633	0.953	1.168	1.547	1.315
O14662	2.317	1.625	1.813	2.083	2.029	1.918	1.688	1.666	1.821	1.638	1.748	1.905	2.502	1.893	2.017	NA	NA	NA	NA	NA	NA	NA	NA	NA	NA	NA	NA	NA	NA	NA	1.202	2.037	1.389	1.538	1.675	1.264	2.238	1.529	1.879	1.414	1.536	1.067	1.689	1.92	1.605	3.292	2.497	2.068	2.357
O14672	1.583	1.388	1.619	1.309	1.693	1.438	1.681	1.582	1.523	1.311	1.664	1.49	1.417	1.541	1.75	1.477	1.563	1.781	1.713	1.441	1.569	1.238	1.873	2.412	1.584	1.458	1.78	1.596	1.438	2.311	1.539	1.598	1.982	1.358	1.771	1.57	1.635	1.886	1.519	1.224	1.871	1.999	1.79	1.8	1.466	1.435	1.811	1.557	1.645
O14678	NA	NA	NA	NA	NA	NA	NA	NA	NA	NA	NA	NA	NA	NA	NA	NA	NA	NA	NA	NA	NA	NA	NA	NA	NA	NA	NA	NA	NA	NA	NA	NA	NA	NA	NA	NA	NA	NA	NA	NA	NA	NA	NA	NA	NA	1.301	1.513	2.358	1.642
O14681	NA	NA	NA	NA	NA	NA	NA	NA	NA	NA	NA	NA	NA	NA	NA	NA	NA	NA	NA	NA	NA	NA	NA	NA	NA	NA	NA	NA	NA	NA	NA	NA	NA	NA	NA	NA	NA	NA	NA	NA	NA	NA	NA	NA	NA	NA	NA	NA	NA
O14683	1.648	1.856	1.159	0.828	1.055	0.767	0.741	3.354	0.778	0.844	1.681	1.082	0.756	2.483	1.026	0.738	1.012	0.756	0.904	1.004	0.662	1.041	1.081	1.622	0.864	0.922	0.748	0.869	0.834	1.063	1.004	1.09	0.782	1.119	0.917	2.114	1.074	1.124	1.037	0.841	1.048	0.98	1.152	1.446	1.033	0.946	1.323	1.368	1.387
O14684	NA	NA	NA	NA	NA	NA	NA	NA	NA	NA	NA	NA	NA	NA	NA	NA	NA	NA	NA	NA	NA	NA	NA	NA	NA	NA	NA	NA	NA	NA	NA	NA	NA	NA	NA	NA	NA	NA	NA	NA	NA	NA	NA	NA	NA	NA	NA	NA	NA
O14686	0.686	1.157	1.345	0.829	0.987	1.304	1.125	1.26	1.617	1.07	1.095	1.797	1.276	1.664	1.577	1.234	1.421	1.253	1.35	1.495	1.287	1.232	1.101	1.597	1.147	1.333	1.536	1.283	1.362	1.551	1.316	1.221	1.377	1.12	1.229	1.396	1.734	1.63	1.841	1.353	2.067	1.35	1.478	1.831	1.532	1.383	1.468	2.279	1.528
O14717	NA	NA	NA	NA	NA	NA	NA	NA	NA	NA	NA	NA	NA	NA	NA	0.963	1.109	0.95	1.419	1.134	1.387	0.957	0.832	1.851	0.981	1.443	1.576	1.355	1.087	1.443	NA	NA	NA	NA	NA	NA	NA	NA	NA	NA	NA	NA	NA	NA	NA	NA	NA	NA	NA
O14727	1.528	1.719	1.341	1.903	1.096	1.454	1.215	1.395	1.368	1.671	1.447	1.63	1.208	1.47	1.934	1.459	1.438	1.588	1.305	1.312	1.729	1.199	0.926	2.302	1.183	1.523	1.68	1.173	1.314	1.96	1.165	1.095	1.446	1.353	1.297	1.601	1.399	1.241	1.759	1.358	1.47	1.299	1.336	1.705	1.483	1.376	1.383	2.532	1.798
O14730	NA	NA	NA	NA	NA	NA	NA	NA	NA	NA	NA	NA	NA	NA	NA	NA	NA	NA	NA	NA	NA	NA	NA	NA	NA	NA	NA	NA	NA	NA	NA	NA	NA	NA	NA	NA	NA	NA	NA	NA	NA	NA	NA	NA	NA	1.077	1.673	1.739	1.771
O14732	1.151	1.506	1.588	1.518	1.369	1.799	1.161	1.624	1.315	1.418	1.167	1.332	1.293	1.186	1.447	1.03	1.159	1.203	1.157	1.348	0.948	1.13	1.01	1.627	1.264	1.327	1.116	1.214	1.941	1.397	1.302	1.077	1.458	0.972	1.156	1.153	1.205	0.99	0.911	1.23	1.519	1.412	1.243	1.214	1.094	NA	NA	NA	NA
O14733	1.135	1.271	1.167	1.146	1.264	1.089	0.943	1.185	1.121	1.097	1.184	1.117	1.123	1.356	1.489	1.14	1.057	1.277	1.11	1.066	1.421	1.05	1.027	1.795	1.038	1.082	1.627	1.12	1.335	1.279	NA	NA	NA	NA	NA	NA	NA	NA	NA	NA	NA	NA	NA	NA	NA	0.865	1.018	1.324	1.06
O14734	0.802	1.097	1.376	1.264	1.654	1.366	1.435	1.197	1.232	1.1	1.412	1.268	1.17	1.626	1.365	0.649	0.799	0.96	0.838	0.913	0.97	0.534	0.659	1.314	0.719	0.931	0.867	0.734	0.674	1.056	1.208	1.132	1.24	1.308	0.944	1.377	1.131	1.348	1.345	2.773	1.056	1.166	1.062	1.108	1.326	1.209	0.692	0.848	1.258
O14735	0.683	1.512	1.513	1.249	1.112	1.493	0.811	1.555	1.19	1.285	1.067	1.902	0.939	2.388	1.533	1.294	1.408	1.818	1.461	1.277	1.691	1.149	1.23	2.174	1.539	1.433	1.855	1.252	0.92	1.32	1.646	1.236	1.532	1.538	1.331	2.192	1.226	1.272	1.534	1.119	1.354	1.841	1.253	1.306	1.068	0.881	1.408	1.021	0.95
O14737	0.694	0.762	0.999	0.726	1.011	0.931	1.143	0.978	0.985	0.752	1.031	0.951	1.074	0.85	1.047	1.52	1.308	1.189	1.073	1.804	1.213	1.578	1.555	1.172	1.408	1.496	1.489	1.131	1.11	1.091	0.617	0.835	0.755	0.692	0.718	0.825	0.749	0.796	0.806	0.694	0.883	0.764	0.82	0.944	0.882	0.485	0.669	0.632	0.594
O14744	0.589	0.876	0.752	0.848	0.746	0.866	0.737	0.912	0.824	0.866	0.792	0.991	0.698	1.17	0.834	1.411	1.472	1.574	1.37	1.455	1.567	1.34	1.377	1.552	1.449	1.536	1.521	1.296	1.31	2.561	1.191	1.211	1.238	1.188	1.282	1.128	1.104	1.322	1.241	1.116	1.324	1.237	1.201	1.256	1.218	0.923	1.202	1.12	1.066
O14745	1.405	0.872	0.986	1.088	0.862	0.629	0.882	1.168	1.152	1.109	0.995	1.033	1.114	0.874	0.694	0.715	0.769	0.685	1.09	0.635	0.74	1.137	0.884	0.806	0.72	1.385	0.425	1.039	0.473	0.742	1.477	0.951	0.93	1.315	0.682	0.75	0.958	0.954	0.746	0.735	0.848	0.913	0.803	0.818	0.789	1.071	1.272	1.277	1.338
O14756	0.93	0.992	3.842	0.965	2.04	1.079	1.547	1.759	1.281	1.035	1.224	1.062	1.191	0.974	1.733	1.13	1.628	1.088	0.801	1.719	1.054	2.373	1.087	2.597	1.593	1.567	6.963	0.782	0.926	0.573	1.117	2.156	1.788	0.918	1.801	1.528	1.517	2.131	1.595	1.215	2.108	1.881	1.285	2.015	1.478	1.106	1.683	1.188	1.152
O14763	1.118	1.791	1.115	1.134	1.385	1.443	1.431	1.535	1.536	1.243	0.778	1.8	1.121	1.795	2.179	NA	NA	NA	NA	NA	NA	NA	NA	NA	NA	NA	NA	NA	NA	NA	1.973	1.091	0.576	1.463	0.649	0.952	1.015	1.191	0.969	1.489	2.448	0.512	0.793	0.985	0.996	NA	NA	NA	NA
O14772	0.389	0.532	0.565	0.658	0.415	0.496	0.538	0.448	0.607	0.662	0.473	0.581	0.477	0.538	0.755	1.205	1.451	1.634	1.27	1.702	1.33	1.312	1.332	1.643	1.444	1.461	1.556	1.226	1.105	1.234	1.274	1.52	1.33	1.163	1.122	1.543	1.232	1.351	1.566	1.356	1.396	1.299	1.141	1.163	1.368	0.845	0.648	0.731	0.755
O14773	1.215	0.917	0.97	1.039	1.057	0.984	1.043	1.808	1.261	1.052	1.264	1.167	1.045	1.404	0.936	1.049	1.182	1.118	1.069	1.283	1.117	1.191	1.194	1.142	1.113	1.755	1.234	0.843	0.946	1.017	1.047	1.153	1.428	1.032	1.491	1.108	1.064	1.188	1.249	0.782	1.514	1.465	1.263	1.477	1.154	1.209	1.389	1.521	1.195
O14775	0.871	1.542	1.415	1.253	1.083	1.349	1.182	1.46	1.422	1.389	1.249	1.582	1.02	1.48	2.069	NA	NA	NA	NA	NA	NA	NA	NA	NA	NA	NA	NA	NA	NA	NA	1.205	1.544	1.525	1.462	1.209	1.266	1.14	1.604	1.652	1.069	1.341	1.308	1.27	1.525	1.547	1.219	1.472	1.417	1.079
O14776	1.021	0.975	1.193	1.143	1.009	1.047	1.089	1.195	1.388	1.168	1.127	1.37	1.286	1.961	1.252	1.104	0.892	1.171	1.126	0.875	1.175	0.866	1.063	1.235	1.086	1.111	0.983	1.221	0.909	1.601	1.126	1.156	1.02	1.226	1.048	1.381	1.18	1.138	1.443	1.465	1.381	1.008	1.298	1.168	1.207	1.093	1.047	1.598	1.249
O14786	1.352	1.909	1.984	1.927	1.242	2.088	1.833	1.832	1.874	2.022	1.79	1.866	1.584	2.77	1.952	1.386	1.959	1.897	1.818	1.933	1.638	1.457	1.92	1.986	1.635	1.848	1.611	1.613	1.44	2.035	0.861	1.343	1.581	0.851	1.45	1.132	1.084	1.236	1.167	0.823	1.41	1.402	1.321	1.566	1.415	1.634	1.215	1.073	1.274
O14787	0.807	1.357	1.404	1.081	1.173	1.34	1.106	1.252	1.251	1.102	1.07	1.463	1.057	1.842	1.879	1.142	1.295	1.585	1.123	1.334	1.509	1.259	1.301	1.746	1.112	1.131	1.656	0.832	1.189	2.018	1.075	1.276	1.389	0.991	1.326	1.532	1.155	1.443	1.552	0.895	1.465	1.293	1.333	1.525	1.288	1.344	1.991	1.851	1.659
O14791	1.714	0.924	0.924	0.884	0.909	0.717	0.761	1.04	0.967	0.927	1.119	0.706	0.811	0.682	1.21	1.55	1.737	1.567	1.339	2.304	1.707	1.642	1.833	2.56	1.717	1.819	1.936	1.351	1.872	1.505	0.962	1.479	1.221	0.944	1.195	1.074	1.015	1.493	1.158	1.115	1.859	0.962	1.114	1.521	1.764	1.363	1.615	2.432	1.711
O14795	NA	NA	NA	NA	NA	NA	NA	NA	NA	NA	NA	NA	NA	NA	NA	NA	NA	NA	NA	NA	NA	NA	NA	NA	NA	NA	NA	NA	NA	NA	NA	NA	NA	NA	NA	NA	NA	NA	NA	NA	NA	NA	NA	NA	NA	NA	NA	NA	NA
O14798	NA	NA	NA	NA	NA	NA	NA	NA	NA	NA	NA	NA	NA	NA	NA	NA	NA	NA	NA	NA	NA	NA	NA	NA	NA	NA	NA	NA	NA	NA	NA	NA	NA	NA	NA	NA	NA	NA	NA	NA	NA	NA	NA	NA	NA	1.031	0.681	1.704	1.576
O14802	1.128	1.443	1.461	1.534	1.384	1.357	1.295	1.541	1.383	1.346	1.499	1.491	1.292	1.682	2.125	1.007	0.948	1.069	1.046	0.91	1.071	1.178	1.206	1.422	1.152	0.937	0.979	1.116	0.825	1.163	1.042	0.906	0.966	1.056	0.822	0.845	0.925	0.97	0.988	0.856	0.972	0.991	0.877	1.046	0.898	1.107	1.086	1.255	1.301
O14807	2.104	0.945	0.787	1.023	0.642	0.765	0.678	0.834	0.694	1.227	0.902	0.851	0.767	0.502	0.771	0.709	0.735	0.889	1.086	0.798	0.73	0.653	0.798	0.917	0.706	0.704	0.763	0.84	0.574	0.707	1.135	0.819	1.079	0.855	1.009	1.017	0.865	0.918	1.137	1.004	1.104	0.961	1.088	0.957	0.947	0.772	0.537	0.74	1.027
O14818	0.581	0.882	0.936	0.876	0.886	1.028	1.078	0.978	1.311	0.871	0.918	1.223	0.998	1.186	1.087	0.796	0.754	1.045	1.016	0.589	1.031	0.645	0.74	0.811	0.774	0.897	1.052	0.886	0.664	1.583	0.977	0.896	1.061	1.004	0.83	1.365	1.047	0.964	1.215	0.978	1.039	1.155	1.032	0.913	1.068	1.059	1.299	1.518	1.237
O14827	1.711	1.029	0.955	0.979	0.62	0.446	0.9	0.778	0.73	0.966	0.785	0.645	0.579	0.384	0.617	0.692	1.178	0.958	1.159	0.794	3.199	0.983	1.15	0.904	0.977	0.784	0.511	1.212	0.781	0.583	0.899	0.909	0.946	0.615	0.619	0.826	0.695	0.74	0.776	0.521	1.137	0.958	0.932	0.851	0.872	0.914	0.809	0.874	0.913
O14828	1.919	1.626	1.708	1.674	1.947	1.553	1.649	1.803	1.92	1.577	1.882	1.605	1.68	1.849	1.806	1.494	1.352	1.179	1.812	1.456	1.232	1.482	1.013	1.38	1.33	1.545	1.422	1.65	1.177	1.31	1.153	1.743	1.483	1.362	1.593	1.338	1.571	1.753	1.376	1.918	1.549	1.377	1.446	1.956	1.299	1.374	1.206	1.207	1.335
O14832	0.789	1.111	1.141	1.144	1.112	1.605	1.084	1.322	1.007	0.902	1.17	1.112	1.132	1.395	1.426	0.938	1.011	0.941	0.992	1.269	1.052	1.019	0.996	1.587	1.144	1.002	1.522	1.072	0.882	0.984	1.729	0.863	1.513	0.842	2.36	0.642	1.149	1.043	0.703	0.961	0.765	1.725	1.015	0.881	0.743	0.846	0.851	0.93	1.074
O14841	0.885	0.945	1.08	0.832	0.959	0.859	1.044	1.097	1.184	0.989	1.115	1.003	1.013	0.905	1.131	1.286	1.359	1.2	1.123	1.533	1.152	1.351	1.306	1.458	1.488	3.786	2.23	1.201	1.061	2.09	1.101	1.18	1.371	0.864	1.437	0.886	0.902	1.398	1.147	1.545	1.378	1.277	1.198	1.189	1.19	1.015	1.563	1.071	1.195
O14867	1.179	1.775	2.109	1.9	2.076	2.182	2.314	2.335	1.832	1.551	2.239	1.955	1.628	1.484	2.078	1.886	1.746	1.647	1.606	2.698	1.287	2.129	1.511	1.844	1.882	2.137	1.991	1.48	1.419	1.247	NA	NA	NA	NA	NA	NA	NA	NA	NA	NA	NA	NA	NA	NA	NA	0.619	0.673	0.709	1.019
O14874	0.473	0.331	0.301	0.43	0.229	0.66	0.304	0.259	0.352	0.399	0.291	0.287	0.431	0.239	0.264	0.382	0.418	0.385	0.806	0.407	0.399	0.774	0.348	0.48	0.537	0.522	0.474	0.846	0.304	0.419	1.035	0.577	0.439	0.919	0.65	0.443	0.801	0.542	0.655	1.417	0.454	0.427	0.561	0.439	0.522	0.469	0.443	0.335	0.576
O14879	1.033	1.431	1.173	1.657	0.957	1.246	1.126	1.175	1.592	1.384	1.153	1.61	1.266	0.915	1.41	1.335	1.449	1.627	1.318	1.642	1.695	1.349	1.281	2.01	1.34	1.995	1.495	1.305	1.137	1.317	2.303	1.27	1.932	3.525	1.273	1.534	1.401	1.45	1.483	1.524	1.405	1.942	1.596	1.687	1.304	1.353	1.501	1.711	1.829
O14880	0.146	0.221	0.196	0.147	0.201	0.282	0.172	0.179	0.159	0.138	0.163	0.168	0.144	0.167	0.17	0.13	0.242	0.154	0.13	0.188	0.151	0.233	0.164	0.192	0.166	0.149	0.181	0.13	0.131	0.09	0.397	0.406	0.328	0.291	0.435	0.368	0.475	0.402	0.39	0.385	0.398	0.451	0.466	0.462	0.434	0.103	0.264	0.127	0.195
O14893	NA	NA	NA	NA	NA	NA	NA	NA	NA	NA	NA	NA	NA	NA	NA	1.039	1.496	1.32	0.973	1.138	1.249	1.531	1.281	1.654	1.155	0.995	0.963	1.012	1.457	1.432	0.609	0.691	0.566	0.701	0.819	0.902	0.659	0.63	0.636	0.601	0.618	0.675	0.751	0.668	0.598	0.592	0.89	0.829	0.63
O14896	0.876	1.025	1.118	1.005	1.372	1.149	1.283	1.198	0.942	0.97	1.303	1.013	0.912	0.978	1.043	1.409	1.705	3.076	1.123	3.154	2.503	0.918	2.045	1.283	1.569	1.83	1.909	0.915	1.439	1.433	0.879	0.849	0.919	0.937	0.69	0.989	0.839	0.937	0.84	1.098	0.83	1.128	0.927	1.04	0.833	1.149	1.217	1.142	1.928
O14907	1.362	1.44	1.833	1.385	1.862	1.55	1.863	1.597	1.525	1.304	1.814	1.507	1.385	1.357	1.755	1.902	1.689	1.582	1.705	1.75	1.529	1.834	1.471	1.817	1.679	1.624	1.873	1.493	1.581	1.47	2.107	1.785	1.709	2.357	1.423	2.108	1.974	2.152	1.8	2.053	1.724	1.501	1.801	1.309	1.636	1.418	1.271	1.256	1.789
O14908	1.454	1.342	1.596	1.596	1.228	1.229	1.238	1.434	1.309	1.563	1.356	1.353	1.332	1.484	1.503	1.628	1.431	1.221	1.597	1.56	1.288	1.453	1.313	1.573	1.46	1.306	1.423	1.482	1.29	1.378	1.36	0.925	0.889	1.107	0.867	1.048	1.007	1.08	0.996	1.102	1.063	1.027	1.016	1.058	0.969	1.258	1.234	0.956	1.413
O14910	NA	NA	NA	NA	NA	NA	NA	NA	NA	NA	NA	NA	NA	NA	NA	0.94	0.883	0.809	1.293	1.721	0.994	0.952	1.057	1.627	1.399	0.922	0.521	1.187	1.029	1.746	1.211	0.92	1.397	1.003	1.521	1.195	1.008	1.659	1.181	0.736	1.466	1.25	1.381	1.029	1.197	1.407	2.504	1.439	1.116
O14917	1.118	1.297	1.48	1.471	1.658	1.463	1.537	1.561	1.474	1.679	1.426	1.405	1.691	0.895	1.516	1.753	1.624	1.321	2.248	2.327	1.38	1.208	1.134	3.288	1.858	2.379	2.658	2.169	2.423	1.608	1.974	1.583	1.844	1.821	1.698	1.575	1.233	1.683	1.962	1.301	1.712	1.466	2.082	1.383	1.466	1.01	1.889	1.057	1.422
O14920	1.089	1.431	1.594	1.392	1.243	1.341	1.471	1.363	1.956	1.434	1.453	1.843	1.576	1.494	1.511	1.783	1.901	1.817	1.533	2.31	1.941	1.987	1.647	2.478	1.708	2.089	1.972	1.428	1.586	1.5	1.004	1.363	1.255	1.128	1.233	1.407	1.322	1.469	1.516	1.134	1.413	1.218	1.599	1.521	1.621	0.997	1.118	1.634	1.102
O14926	1.235	1.649	1.901	1.037	1.691	1.739	1.278	1.975	2.589	1.714	1.63	2.627	1.376	1.547	2.733	NA	NA	NA	NA	NA	NA	NA	NA	NA	NA	NA	NA	NA	NA	NA	NA	NA	NA	NA	NA	NA	NA	NA	NA	NA	NA	NA	NA	NA	NA	1.629	1.305	1.568	1.804
O14929	1.3	1.341	1.484	1.506	1.036	1.312	1.067	1.347	1.825	1.455	1.221	1.733	1.627	2.448	1.725	1.63	1.483	1.607	1.49	1.689	1.766	1.807	1.502	2.265	1.63	1.936	1.642	1.43	1.389	1.895	1.337	1.301	1.413	1.621	1.293	2.047	1.278	1.443	1.854	1.267	1.391	1.352	1.43	1.549	1.571	2.947	2.413	2.397	1.529
O14933	2.586	1.532	1.059	2.13	0.655	0.896	1.137	1.24	3.716	1.961	0.91	2.083	2.386	0.541	0.943	1.867	1.685	2.178	2.109	2.282	2.3	1.868	1.508	1.81	1.77	3.176	1.607	1.626	1.315	1.591	2.084	0.683	1.369	2.942	0.527	2.584	1.089	1.618	1.645	1.446	0.919	1.416	2.021	1.121	1.378	1.682	1.588	1.888	1.804
O14936	0.611	1.185	1.24	0.989	0.94	1.035	1.137	1.12	0.867	0.929	0.997	1.166	0.934	2.369	1.83	1.335	1.319	1.287	1.325	1.16	1.16	1.021	1.084	1.124	1.176	1.004	1.406	1.057	0.716	1.172	0.903	1.314	1.321	1.016	1.256	1.436	1.168	1.345	1.472	1.073	1.86	1.334	1.158	1.414	1.364	1.057	1.042	0.95	1.064
O14939	1.403	1.739	2.014	1.572	1.429	1.651	1.492	1.584	2.416	1.762	1.82	2.135	1.844	1.344	1.98	1.281	1.266	1.876	1.739	1.722	1.464	1.155	1.387	3.18	2.014	1.638	1.448	1.667	1.759	2.457	1.118	1.501	1.204	1.015	1.209	1.114	1.125	1.453	1.284	1.199	1.523	1.108	1.46	1.391	1.498	1.841	2.11	1.37	1.594
O14949	0.48	0.577	0.474	0.504	0.403	0.483	0.346	0.548	0.527	0.484	0.418	0.664	0.412	0.691	0.53	0.179	0.226	0.22	0.267	0.129	0.129	0.144	0.236	0.3	0.204	0.176	0.154	0.242	0.298	0.307	0.502	0.728	0.457	0.632	0.97	0.712	0.563	0.767	0.771	0.493	0.781	0.565	0.546	0.612	0.64	0.37	0.682	0.644	0.427
O14950	1.114	2.047	1.331	1.562	0.965	1.26	1.055	1.296	1.51	1.569	1.052	1.481	1.304	0.991	1.698	1.716	2.121	1.787	1.832	1.372	1.529	1.215	1.577	1.696	1.599	1.592	2.193	1.79	1.414	1.609	1.449	1.231	1.291	1.555	1.003	1.739	1.198	1.252	1.842	1.415	1.397	1.357	1.502	1.714	1.444	1.499	1.221	1.545	1.625
O14958	NA	NA	NA	NA	NA	NA	NA	NA	NA	NA	NA	NA	NA	NA	NA	1.361	1.584	2.255	1.182	1.555	1.388	1.222	2.353	2.313	1.313	1.491	1.975	1.161	19.179	1.375	NA	NA	NA	NA	NA	NA	NA	NA	NA	NA	NA	NA	NA	NA	NA	NA	NA	NA	NA
O14960	NA	NA	NA	NA	NA	NA	NA	NA	NA	NA	NA	NA	NA	NA	NA	NA	NA	NA	NA	NA	NA	NA	NA	NA	NA	NA	NA	NA	NA	NA	1.627	1.894	1.629	0.983	1.812	1.372	1.712	1.97	1.776	1.041	2.031	1.63	1.712	1.86	1.821	NA	NA	NA	NA
O14964	1.156	0.807	0.974	1.119	0.854	0.949	0.902	0.942	0.883	1.117	0.956	0.963	1.027	1.149	0.853	1.229	0.964	1.081	1.244	0.801	1.171	1.027	0.882	0.922	0.999	1.047	1.027	1.022	0.647	1.018	1.071	0.701	0.821	1.168	0.666	1.004	0.836	0.685	0.704	0.803	0.734	0.88	0.74	0.676	0.697	0.754	0.862	0.834	0.96
O14966	1.324	1.187	1.479	1.244	1.237	1.24	1.436	1.162	1.426	1.201	1.447	1.59	1.213	1.554	1.377	1.524	1.999	1.795	1.632	2.48	1.621	1.638	1.497	2.165	1.618	2.082	2.096	1.262	1.179	1.218	1.246	1.072	1.246	1.189	1.372	0.883	1.037	1.141	1.03	1.195	0.891	1.283	0.988	0.973	1.006	1.127	1.359	1.284	1.218
O14972	0.423	1.317	1.118	1.013	0.973	1.592	1.119	1.268	1.168	0.963	1.22	1.557	1.146	1.477	1.704	1.218	1.18	1.434	1.095	1.512	1.472	1.049	0.986	1.396	1.116	1.196	1.862	0.88	0.626	0.778	1.135	1.248	1.449	1.044	1.523	1.412	1.345	1.448	1.715	1.464	1.287	1.455	1.38	1.492	1.219	1.697	2.033	1.535	1.635
O14974	1.348	0.873	0.779	1.091	0.564	0.622	0.651	0.757	0.713	1.186	0.757	0.826	0.965	0.867	0.824	1.252	0.974	0.873	1.304	0.632	0.79	0.879	0.939	0.987	1.016	0.936	0.685	1.694	0.849	1.439	1.196	0.926	0.835	1.313	0.647	1.062	0.955	0.797	0.834	1.151	0.796	0.819	1.036	0.848	0.831	1.16	0.671	0.99	1.057
O14975	1.033	0.502	1.147	1.223	0.675	0.756	0.89	0.756	1.748	1.592	0.664	1.265	1.584	0.458	0.876	1.236	1.096	1.297	1.479	0.732	1.384	1.793	0.846	1.697	1.341	1.324	1.954	1.766	0.519	0.939	1.726	1.319	1.168	1.719	0.918	1.341	1.225	1.218	1.449	0.941	1.002	1.122	1.185	1.139	1.155	1.216	1.107	1.178	1.631
O14976	1.292	1.048	1.162	1.135	1.049	1.061	1.058	1.12	1.312	1.217	1.128	1.246	1.161	1.238	1.241	0.911	0.915	1.003	0.926	1.021	0.94	0.857	0.815	1.115	0.884	1.055	0.96	0.894	0.806	1.112	1.152	1.138	1.07	1.298	0.914	1.171	1.012	1.179	1.126	0.972	0.999	1.114	1.145	1.059	1.082	1.001	1.074	1.114	1.032
O14979	0.46	0.569	0.58	0.514	0.681	0.587	0.641	0.661	0.611	0.501	0.673	0.653	0.762	0.779	0.665	0.737	0.547	0.616	0.675	0.605	0.701	0.654	0.683	0.67	0.728	0.644	0.703	0.797	0.483	1.123	1.392	1.414	1.379	1.343	1.436	1.5	1.393	1.39	1.72	1.437	1.468	1.374	1.452	1.47	1.322	1.086	1.154	1.414	1.278
O14980	0.627	1.335	1.213	1.091	0.841	1.294	1.026	1.251	1.203	0.999	0.993	1.46	1.048	2.247	1.407	1.022	1.116	1.312	1.135	1.235	1.311	1.005	0.986	1.708	1.089	1.153	1.47	0.996	0.851	1.627	1.252	1.166	1.234	1.3	1.009	1.487	1.082	1.235	1.598	1.193	1.352	1.25	1.188	1.171	1.256	1.078	1.294	1.319	1.33
O14981	1.31	1.33	1.364	1.464	1.178	1.248	1.248	1.376	1.609	1.287	1.44	1.452	1.265	1.53	1.509	1.391	1.318	1.441	1.3	1.452	1.4	1.253	1.306	2.564	1.471	1.383	1.383	1.234	1.291	1.659	1.479	1.168	1.297	1.366	1.331	1.491	1.154	1.267	1.516	1.292	1.488	1.248	1.298	1.518	1.448	1.806	1.354	1.582	1.392
O14983	2.097	1.243	1.229	1.476	1.045	5.575	1.224	1.433	2.286	1.097	1.581	1.795	1.437	0.866	1.521	1.513	1.31	1.559	0.85	1.824	0.996	1.339	4.295	1.651	1.796	1.699	2.447	1.006	37.252	1.009	1.52	1.58	1.458	2.469	2.446	1.465	1.686	1.473	2.631	1.44	1.696	1.539	2.981	1.875	1.927	2.33	1.266	6.845	2.78
O15013	1.464	2.127	1.464	1.308	1.532	1.362	1.508	2.017	1.583	1.378	1.705	1.44	1.35	1.534	1.817	1.328	1.71	1.495	1.708	1.502	1.655	1.394	1.355	1.626	1.414	1.515	1.781	1.488	1.298	1.503	1.488	1.23	1.374	1.065	1.357	1.238	1.155	1.433	1.364	1.091	1.798	1.486	2.028	1.727	1.445	2.973	2	2.652	1.621
O15014	0.752	1.589	1.734	1.053	1.541	1.229	1.015	1.726	0.957	1.097	1.474	1.24	0.969	1.279	1.388	NA	NA	NA	NA	NA	NA	NA	NA	NA	NA	NA	NA	NA	NA	NA	NA	NA	NA	NA	NA	NA	NA	NA	NA	NA	NA	NA	NA	NA	NA	NA	NA	NA	NA
O15020	1.775	1.18	1.422	1.528	0.945	1.168	1.019	1.291	1.333	1.469	1.247	1.251	1.313	0.879	1.373	1.298	1.135	0.935	1.356	1.512	1.037	1.402	1.068	1.07	1.37	0.961	0.968	1.319	1.033	1.719	1.262	0.808	0.869	0.978	0.945	0.816	1.337	0.973	0.956	1.022	0.92	0.813	0.932	1.008	1.08	1.126	0.903	1.065	1.515
O15021	0.804	0.834	1.045	1.004	2.123	0.39	1.492	0.789	0.573	1.229	1.258	0.804	1.49	0.588	0.63	0.684	0.825	0.81	0.816	0.391	0.975	1.083	0.813	0.834	0.946	0.623	0.817	1.022	1.01	0.974	1.116	1.335	1.252	1.159	1.106	1.397	1.402	1.482	1.382	1.31	1.354	1.125	1.458	1.626	1.688	2.062	1.467	1.212	1.349
O15027	1.152	0.924	1.015	1.082	1.051	0.921	1.005	0.923	1.081	1.038	1.032	1.029	1.198	0.794	1.037	1.111	1.111	1.081	1.12	1.175	0.98	1.004	0.979	1.277	1.135	1.104	1.082	1.114	1.017	1.695	1.182	1.163	1.06	1.345	0.891	1.18	1.038	1.125	1.116	0.97	1.045	1.046	1.194	1.236	1.131	0.953	0.999	1.138	1.16
O15031	2.005	1.45	1.699	1.523	1.319	1.503	1.301	1.476	1.435	1.517	1.385	1.566	1.466	2.117	1.539	1.678	1.511	1.58	1.888	1.784	1.611	1.687	1.46	1.897	1.644	1.741	1.676	1.693	1.339	1.642	1.238	1.082	1.253	1.163	0.939	1.129	1.06	1.071	1.136	0.887	1.111	1.297	1.138	1.169	1.045	1.071	1.238	1.113	1.286
O15033	NA	NA	NA	NA	NA	NA	NA	NA	NA	NA	NA	NA	NA	NA	NA	NA	NA	NA	NA	NA	NA	NA	NA	NA	NA	NA	NA	NA	NA	NA	2.608	1.038	1.567	2.167	0.812	1.464	0.868	0.947	0.924	0.948	0.95	1.115	1.051	1.014	0.917	NA	NA	NA	NA
O15037	1.559	1.518	1.437	1.327	1.527	1.114	1.413	2.548	1.694	1.191	1.9	1.566	1.438	2.111	1.683	NA	NA	NA	NA	NA	NA	NA	NA	NA	NA	NA	NA	NA	NA	NA	0.953	1.217	0.972	1.061	1.138	1.246	1.288	1.066	1.353	1.179	1.851	1.313	1.303	1.676	1.357	1.406	1.202	1.195	1.167
O15040	NA	NA	NA	NA	NA	NA	NA	NA	NA	NA	NA	NA	NA	NA	NA	1.408	1.379	1.324	1.671	1.709	1.41	1.068	1.099	1.386	1.161	1.571	1.577	1.399	1.066	1.7	1.534	1.391	1.428	1.524	1.405	1.54	1.447	1.707	1.743	1.293	1.738	1.277	1.457	1.382	1.748	1.605	1.444	1.245	1.754
O15042	0.894	1.211	1.477	1.333	1.499	1.266	1.632	1.461	1.424	1.261	1.415	1.619	1.462	1.771	1.558	0.974	1.097	1.119	1.087	0.987	1.187	1.029	0.998	1.265	1.024	1.015	1.106	1.138	0.8	1.456	1.128	1.256	1.198	1.241	1.261	1.292	1.135	1.253	1.399	1.328	1.306	1.217	1.362	1.331	1.294	1.215	1.117	1.298	1.181
O15047	0.989	1.714	2.017	1.705	2.355	1.909	1.942	1.556	2.332	1.131	1.925	1.971	1.87	3.454	2.558	1.385	1.262	1.351	1.457	1.753	1.053	1.265	1.372	1.457	1.225	1.51	1.164	1.423	1.167	1.677	1.656	1.653	1.891	1.37	1.491	1.222	1.943	2.177	2.277	1.35	1.872	1.512	1.275	1.61	1.528	1.069	1.379	1.817	1.21
O15049	NA	NA	NA	NA	NA	NA	NA	NA	NA	NA	NA	NA	NA	NA	NA	NA	NA	NA	NA	NA	NA	NA	NA	NA	NA	NA	NA	NA	NA	NA	NA	NA	NA	NA	NA	NA	NA	NA	NA	NA	NA	NA	NA	NA	NA	0.827	0.756	0.673	0.895
O15050	1.18	1.681	1.569	1.857	0.645	0.822	1.941	1.648	3.914	2.362	0.916	3.837	2.341	2.078	3.044	NA	NA	NA	NA	NA	NA	NA	NA	NA	NA	NA	NA	NA	NA	NA	NA	NA	NA	NA	NA	NA	NA	NA	NA	NA	NA	NA	NA	NA	NA	1.266	2.439	3.382	2.192
O15056	1.193	1.931	1.363	1.384	1.406	1.561	1.308	1.553	1.723	1.449	1.525	1.661	1.603	1.295	2.139	1.488	1.938	1.567	1.574	2.129	1.797	2.049	1.793	2.016	1.881	1.595	2.119	1.517	1.676	1.754	1.988	1.495	1.821	1.657	1.583	1.555	1.759	1.989	1.828	1.637	1.806	1.685	2.019	1.888	1.995	1.187	1.127	1.918	1.382
O15061	1.5	1.929	1.726	1.392	1.463	1.426	1.554	1.687	1.739	1.249	1.857	1.382	1.648	1.004	1.563	1.384	1.453	1.384	1.19	1.563	1.195	1.254	1.993	1.722	1.346	1.403	1.345	1.093	3.493	0.827	0.969	2.073	1.194	0.844	1.265	1.179	1.045	1.076	1.097	0.865	1.422	1.485	1.892	1.502	1.116	1.462	1.234	1.493	1.058
O15063	1.167	1.199	1.675	1.407	1.722	2.621	1.736	2.175	1.834	1.219	2.075	1.888	1.338	1.301	1.958	NA	NA	NA	NA	NA	NA	NA	NA	NA	NA	NA	NA	NA	NA	NA	1.737	1.631	1.112	1.119	1.789	1.533	1.476	2.167	2.268	1.395	2.838	1.751	1.565	2.605	1.935	1.702	1.332	1.882	1.843
O15066	0.846	1.029	0.945	1.021	1.414	1.077	1.362	1.009	1.207	0.88	1.113	1.117	1.158	1.302	1.22	0.845	0.835	1.014	0.975	0.583	0.934	0.787	0.758	1.347	0.85	0.746	0.977	0.891	0.552	1.158	1.154	1.315	1.191	1.143	1.031	1.242	1.115	1.203	1.074	1.083	1.091	1.207	1.221	1.156	1.047	1.108	1.359	1.165	1.265
O15067	1.067	1.316	1.334	1.095	1.451	1.312	1.271	1.385	1.391	1.265	1.421	1.221	1.231	1.159	1.13	0.985	0.915	0.906	0.807	1.085	0.963	0.88	0.934	0.707	0.957	1.098	0.822	0.801	0.961	1.316	0.927	1.059	0.932	0.846	0.865	0.998	0.909	0.955	1.183	0.916	1.19	0.902	1.058	0.963	1.126	0.788	0.766	1.08	0.823
O15068	1.152	1.552	1.666	1.189	1.475	1.244	1.406	1.615	1.6	1.285	1.803	1.542	1.412	1.102	1.808	1.219	1.105	1.243	1.324	1.02	1.173	0.993	1.051	1.63	1.116	1.331	1.541	1.368	0.872	1.258	1.083	0.797	1.12	1.026	0.748	0.91	0.762	0.749	0.804	0.696	0.87	1.277	0.76	0.695	0.82	1.287	1.467	1.261	0.957
O15069	NA	NA	NA	NA	NA	NA	NA	NA	NA	NA	NA	NA	NA	NA	NA	1.65	1.626	1.504	1.516	2.237	2.424	1.687	1.607	4.952	1.667	2.296	1.874	1.492	1.765	2.102	1.77	1.755	1.499	1.339	1.592	1.957	1.481	2.298	1.717	1.368	1.717	1.312	1.546	1.57	1.713	NA	NA	NA	NA
O15075	1.445	1.647	1.939	1.629	1.417	1.35	1.529	1.5	2.291	1.927	1.708	2.185	1.877	1.189	1.588	1.697	1.966	2.468	2.176	1.982	2.369	1.656	2	2.717	1.906	1.897	1.509	1.557	1.503	1.197	1.141	1.178	1.161	1.316	0.885	2.689	1.325	1.173	1.233	1.659	1.121	1.066	2.371	1.39	1.378	1.92	1.349	2.14	1.825
O15078	NA	NA	NA	NA	NA	NA	NA	NA	NA	NA	NA	NA	NA	NA	NA	1.661	1.604	2.041	1.449	1.69	1.587	2.044	2.074	3.036	2.244	1.618	1.939	2.724	1.705	2.355	5.549	1.011	1.539	2.103	1.138	1.243	0.624	1.368	1.056	0.989	1.331	1.141	1.001	1.111	1.519	1.416	1.361	3.615	1.496
O15084	1.309	1.127	1.186	1.38	1.168	1.228	0.933	1.236	1.047	1.296	1.23	1.079	1.077	1.516	1.333	0.825	0.733	0.815	0.819	0.956	0.809	0.886	0.89	0.912	0.871	0.705	0.966	0.849	0.984	1.09	0.983	1.172	1.103	1.014	1.274	0.954	1.025	1.215	1.073	1.148	0.972	1.19	0.985	1.041	1.043	1.648	2.009	1.258	1.551
O15085	1.029	1.287	1.332	1.172	1.134	1.178	1.253	1.379	1.498	1.209	1.295	1.328	1.252	1.645	1.418	1.312	1.89	1.528	1.548	1.531	2.519	2.636	2.65	1.678	1.686	0.943	1.265	0.872	0.935	0.608	1.386	1.457	1.413	1.349	1.418	1.595	1.496	1.707	1.852	1.793	1.776	1.463	1.736	1.827	1.684	1.18	1.595	1.313	1.454
O15091	0.38	0.973	0.787	1.136	0.87	2.381	0.781	1.089	0.853	1.205	0.819	1.14	0.837	1.161	1.413	1.31	1.334	1.492	1.301	1.935	1.247	1.391	1.356	1.394	1.527	1.628	1.549	1.304	1.156	1.353	1.352	0.906	1.179	1.104	1.445	0.989	1.169	1.136	1.044	0.878	0.89	1.3	1.043	0.935	0.975	1.279	1.316	1.577	1.287
O15111	2.516	1.776	1.79	1.665	1.888	1.347	1.613	1.778	1.788	1.44	2.309	1.569	1.504	1.658	2.312	1.235	1.406	1.443	1.195	1.679	1.493	1.47	1.089	2.894	1.314	1.577	1.548	1.022	1.278	1.539	0.66	1.017	1.03	1.404	1.191	1.248	1.086	1.236	1.114	1.345	1.141	1.037	1.092	1.027	1.102	1.179	1.696	1.957	1.721
O15116	1.441	1.479	2.152	1.562	2.001	1.521	2.061	1.59	2.869	1.703	1.544	2.353	2.071	2.14	2.156	NA	NA	NA	NA	NA	NA	NA	NA	NA	NA	NA	NA	NA	NA	NA	1.249	1.395	1.352	1.125	1.24	1.957	1.338	1.764	2.166	1.573	1.898	1.173	1.815	1.448	1.874	0.01	0.804	0.73	0.638
O15117	1.727	1.377	1.484	1.601	1.552	1.137	1.982	1.41	3.081	1.454	1.595	2.449	2.637	1.079	1.636	1.669	1.674	2.391	1.198	1.476	2.139	1.517	1.282	3.391	1.427	2.33	1.46	1.252	1.682	1.754	1.084	1.026	1.219	1.414	0.964	1.53	1.037	1.125	1.273	0.997	1.432	1.189	2.265	1.716	1.264	2.092	1.336	4.079	1.811
O15118	0.976	0.894	0.859	1.212	0.568	0.989	0.715	0.843	1.045	1.31	0.745	0.913	0.918	0.814	0.974	1.206	1.279	1.315	1.782	1.268	1.595	1.283	1.062	1.614	1.193	1.544	1.526	1.105	1.039	1.07	1.494	0.959	1.115	1.33	0.751	1.052	1.148	1.043	1.07	1.426	0.888	1.089	1.165	1.065	0.92	1.517	1.64	1.205	1.506
O15119	1.062	0.724	1.006	0.689	1.168	0.609	0.802	1.167	0.594	0.922	1.079	0.627	1.088	0.449	0.781	1.189	1.028	1.301	1.357	1.147	1.262	0.89	1.219	1.57	1.067	1.281	1.711	1.429	0.717	2.981	1.351	0.851	0.851	1.533	1.046	1.692	0.699	0.693	1.232	1.096	0.92	1.065	0.973	0.936	0.626	1.61	1.895	1.26	1.626
O15120	1.094	1.494	1.444	1.37	1.302	1.505	1.27	1.61	1.421	1.199	1.466	1.445	1.254	1.625	1.973	1.718	1.306	1.4	1.428	1.523	1.403	1.743	1.547	2.14	1.478	1.581	1.964	1.613	1.174	1.487	1.174	1.591	1.291	1.18	1.442	1.275	1.422	1.817	1.644	1.269	1.335	2.306	1.579	2.035	1.396	0.55	0.762	0.864	0.855
O15121	1.707	2.346	2.109	1.973	2.112	1.584	1.88	2.257	2.119	2.043	2.336	2.025	1.691	2.514	2.006	1.375	1.51	1.388	1.782	2.082	1.65	1.66	1.227	2.593	1.566	1.714	2.561	1.342	1.626	1.793	NA	NA	NA	NA	NA	NA	NA	NA	NA	NA	NA	NA	NA	NA	NA	2.093	2.005	1.909	2.335
O15123	1.809	1.659	1.368	1.5	2.037	0.874	1.714	1.465	1.163	0.938	1.165	1.146	1.358	1.106	1.535	NA	NA	NA	NA	NA	NA	NA	NA	NA	NA	NA	NA	NA	NA	NA	NA	NA	NA	NA	NA	NA	NA	NA	NA	NA	NA	NA	NA	NA	NA	NA	NA	NA	NA
O15126	0.481	0.478	0.479	0.457	0.437	0.425	0.378	0.479	0.435	0.482	0.464	0.444	0.439	0.377	0.601	1.149	1.365	1.222	1.33	1.416	1.164	1.322	1.062	1.544	1.32	1.097	1.323	1.168	1.029	1.159	0.691	0.653	0.504	0.634	0.541	0.686	0.645	0.617	0.709	0.734	0.577	0.539	0.661	0.633	0.657	0.715	0.87	0.863	0.98
O15127	1.71	1.197	1.599	1.497	0.83	0.871	0.835	0.999	1.672	1.611	0.835	1.41	1.098	0.728	1.034	1.008	1.524	1.075	1.236	0.875	1.384	1.119	0.882	1.294	1.023	1.062	0.911	1.035	1.025	1.476	1.097	0.611	0.78	0.775	0.42	0.557	0.673	0.575	1.13	0.773	0.491	0.475	0.778	0.489	0.887	0.955	0.683	1.498	0.875
O15143	1.213	1.603	1.077	1.491	0.803	1.145	1.032	1.002	1.718	1.3	0.888	2.108	1.29	0.845	1.296	1.47	1.751	1.921	1.437	1.293	2.3	1.5	1.238	2.204	1.327	1.588	1.333	1.311	0.995	0.984	1.299	0.59	1.067	1.714	0.639	1.761	1.014	0.789	1.425	1.318	0.798	1.022	1.495	0.867	1.194	1.25	1.086	2.607	2.159
O15144	1.035	1.459	1.194	1.532	0.757	1.15	1.315	1.108	1.926	1.457	0.968	1.76	1.321	1.103	1.271	1.176	1.307	1.529	1.325	1.261	1.707	1.125	0.987	1.529	1.124	1.341	1.159	1.056	0.927	1.128	1.076	0.954	1.151	1.325	0.961	1.335	1.095	1.025	1.244	1.184	1.035	1.258	1.397	1.096	1.129	1.061	1.073	1.976	1.679
O15145	0.575	1.55	1.089	0.988	1.012	1.182	1.553	1.078	2.143	0.884	0.902	1.777	1.316	1.198	1.287	1.118	1.194	1.57	1.027	0.728	1.676	0.792	0.779	1.623	0.964	1.301	1.317	1.007	0.85	1.659	1.285	1.208	1.316	1.56	1.076	1.81	1.136	1.216	1.837	1.195	1.218	1.431	1.62	1.268	1.346	1.832	2.089	2.666	1.679
O15155	0.948	1.295	1.165	1.303	0.981	1.284	1.083	1.434	1.098	1.227	1.164	1.396	1.132	1.352	1.408	2.073	1.843	1.424	1.653	1.425	1.856	2.701	1.777	4.356	2.035	2.096	3.057	2.007	1.239	2.484	1.287	1.115	1.162	1.595	1.184	1.441	1.206	1.332	1.2	1.316	1.074	1.076	1.252	1.098	1.265	0.887	1.042	1.431	1.41
O15156	NA	NA	NA	NA	NA	NA	NA	NA	NA	NA	NA	NA	NA	NA	NA	NA	NA	NA	NA	NA	NA	NA	NA	NA	NA	NA	NA	NA	NA	NA	1.922	1.461	1.885	1.898	1.846	1.341	2.319	2.344	1.849	1.791	1.984	1.62	1.878	1.994	1.479	1.667	2.13	1.548	1.583
O15160	1.419	1.025	1.159	1.228	1.13	0.875	1.174	1.266	1.231	1.16	1.215	1.138	1.296	1.181	1.115	1.633	1.306	0.955	1.918	0.842	1.003	1.468	0.894	1.045	1.298	1.442	1.205	1.74	0.807	2.504	1.516	0.863	0.864	1.455	0.996	1.044	1.054	0.797	1.088	1.252	0.978	0.779	0.943	0.773	1.004	1.458	1.385	1.709	1.596
O15162	NA	NA	NA	NA	NA	NA	NA	NA	NA	NA	NA	NA	NA	NA	NA	1.338	2.224	1.685	1.104	1.941	1.581	1.828	2.058	2.404	1.855	1.909	2	1.306	1.548	1.204	NA	NA	NA	NA	NA	NA	NA	NA	NA	NA	NA	NA	NA	NA	NA	NA	NA	NA	NA
O15164	0.98	1.236	1.145	1.068	1.189	0.963	0.843	1.381	1.182	1.4	1.118	1.096	0.94	1.942	1.098	1.158	1.118	1.21	1.315	1.216	1.501	1.721	1.177	2.105	1.357	1.249	1.069	1.342	1.162	1.431	1.516	1.232	0.809	1.53	2.225	1.435	1.157	1.011	1.667	1.604	1.616	1.106	1.202	1.36	1.415	1.061	1.516	1.278	1.074
O15169	1.163	1.354	1.385	1.435	1.267	1.461	2.011	1.795	2.197	1.407	1.527	1.768	1.559	2.092	1.403	1.224	1.152	1.449	1.286	0.928	1.238	1.563	1.173	2.398	1.11	1.549	1.277	1.409	1.239	1.878	1.091	0.739	0.762	0.709	0.625	1.022	1.11	0.658	1.151	1.17	1.072	0.87	1.028	0.797	0.873	0.385	1.03	1.374	1.186
O15173	0.968	1.451	1.274	1.315	0.914	1.471	1.196	1.274	1.257	1.349	1.047	1.605	1.247	1.069	1.496	1.633	1.397	1.668	1.654	2.023	1.358	1.726	1.4	1.8	1.614	1.471	1.874	1.362	1.006	1.331	1.661	1.297	1.35	1.524	1.045	1.599	1.476	1.297	1.986	1.43	1.322	1.465	1.256	1.302	1.354	1.603	1.682	1.571	1.611
O15182	2.334	1.807	2.384	2.124	1.39	1.309	1.629	1.697	1.96	2.177	1.571	1.888	1.48	1.205	1.769	1.624	2.522	2.248	3.062	2.179	3.124	2.613	1.975	2.814	1.877	1.506	1.791	2.126	1.729	0.829	1.372	1.285	1.509	1.112	1.461	1.578	1.576	1.287	1.831	1.115	2.046	1.107	1.736	2.129	1.972	0.886	1.111	2.088	1.645
O15198	0.763	2.372	2.376	1.457	2.002	3.567	2.071	3.04	2.606	1.418	2.317	1.798	1.678	1.799	2.933	1.954	1.575	1.592	1.892	1.883	1.583	1.591	1.385	1.725	1.483	2.13	1.861	1.861	1.265	1.659	1.333	1.567	1.626	1.606	1.738	1.748	1.867	2.236	2.204	2.03	1.801	1.024	1.827	1.664	1.954	0.945	1.092	1.342	1.235
O15211	1.519	1.364	1.271	1.546	1.251	1.132	1.353	1.347	1.211	1.411	1.277	1.339	1.278	1.161	1.381	1.501	1.31	1.528	1.576	1.483	1.516	1.33	1.413	1.473	1.607	1.582	1.694	1.487	1.007	1.538	1.102	1.222	1.073	1.018	1.053	1.226	1.179	1.28	1.381	1.173	1.239	1.028	1.033	1.196	1.276	1.009	1.379	1.273	1.512
O15212	1.087	1.105	1.188	1.109	1.177	1.279	1.169	1.171	1.339	1.068	1.117	1.329	1.337	1.426	1.431	1.103	0.864	1.005	1.008	0.832	1.057	0.968	0.897	1.229	1.05	0.934	1.145	1.02	0.749	1.156	0.94	0.827	0.736	0.965	0.659	1.171	1.012	0.858	0.857	0.933	0.739	0.742	0.89	0.681	0.801	0.461	0.62	0.494	0.569
O15213	0.916	1.843	1.642	1.561	1.22	1.876	1.371	1.833	1.868	1.293	1.594	1.897	1.497	1.763	2.046	1.519	1.76	1.602	1.452	2.411	1.683	1.908	1.401	2.254	1.627	1.741	1.945	1.35	1.344	1.596	3.31	2.017	1.506	2.11	1.634	1.287	1.635	1.497	1.831	1.751	1.836	2.542	2.335	2.105	2.34	2.254	1.725	2.587	1.594
O15217	0.804	1.337	1.885	1.067	1.349	0.934	1.121	1.219	1.325	1.259	1.003	1.913	0.855	5.219	1.641	NA	NA	NA	NA	NA	NA	NA	NA	NA	NA	NA	NA	NA	NA	NA	1.86	1.683	1.032	1.538	1.319	2.351	1.801	1.882	2.353	1.481	1.391	1.777	1.805	1.744	2.293	0.705	1.148	0.842	1.186
O15226	1.524	1.45	1.767	1.47	1.555	1.135	1.557	1.697	1.839	1.721	1.869	1.695	1.601	1.225	1.434	1.466	1.469	1.691	2.163	1.671	1.665	1.557	1.315	2.384	1.671	1.827	1.485	2.092	1.467	3.22	0.99	0.935	0.765	0.847	0.861	0.987	0.986	0.965	1.026	0.969	0.903	0.722	1.037	0.979	1.043	0.893	0.593	0.939	0.556
O15228	NA	NA	NA	NA	NA	NA	NA	NA	NA	NA	NA	NA	NA	NA	NA	0.795	1.133	1.091	1.627	1.075	1.253	1.292	1.315	1.993	1.221	1.437	1.753	1.712	1.187	1.641	NA	NA	NA	NA	NA	NA	NA	NA	NA	NA	NA	NA	NA	NA	NA	NA	NA	NA	NA
O15229	1.478	1.977	1.553	1.931	2.197	2.421	2.177	2.31	1.715	2.342	2.129	2.067	1.688	2.739	2.032	NA	NA	NA	NA	NA	NA	NA	NA	NA	NA	NA	NA	NA	NA	NA	NA	NA	NA	NA	NA	NA	NA	NA	NA	NA	NA	NA	NA	NA	NA	NA	NA	NA	NA
O15230	1.126	1.458	1.43	1.281	1.579	0.994	1.578	1.544	0.987	1.181	1.388	1.119	0.98	2.56	1.24	1.288	1.206	1.189	1.132	1.53	0.883	1.133	1.688	1.016	1.25	0.976	1.357	1.305	1.06	0.594	0.939	1.273	1.389	0.779	1.175	0.938	1.134	1.337	1.164	0.932	4.682	1.325	1.142	1.592	1.337	1.538	1.024	0.873	0.763
O15231	0.976	0.632	0.949	0.876	0.715	0.534	0.833	0.838	0.61	1.02	0.884	0.649	0.964	0.434	0.696	1.566	1.047	0.764	1.09	0.965	0.656	1.126	0.995	0.905	1.2	0.549	0.548	1.408	0.684	2.17	1.011	0.89	0.709	0.934	0.657	0.844	1.033	0.645	0.665	1.245	0.734	0.705	0.912	0.837	0.718	0.828	0.521	0.724	0.691
O15234	1.428	0.828	0.818	0.912	0.75	0.671	0.691	0.871	0.854	0.982	0.97	0.903	1.005	0.885	0.825	0.84	0.71	0.63	0.945	0.584	0.699	1.15	0.935	0.744	0.777	0.732	0.618	1.085	1.182	1.305	1.172	0.778	0.658	1.237	0.414	0.909	0.747	0.356	0.546	0.843	0.345	0.548	0.742	0.527	0.562	0.945	0.752	0.972	0.91
O15235	0.531	1.027	0.838	0.849	0.651	1.254	0.416	1.376	0.595	0.741	0.727	0.942	0.844	1.216	0.771	NA	NA	NA	NA	NA	NA	NA	NA	NA	NA	NA	NA	NA	NA	NA	1.292	0.469	0.541	1.112	0.759	0.519	0.487	0.446	0.342	0.261	0.396	0.433	0.381	0.28	0.315	0.652	0.61	0.469	0.694
O15240	NA	NA	NA	NA	NA	NA	NA	NA	NA	NA	NA	NA	NA	NA	NA	NA	NA	NA	NA	NA	NA	NA	NA	NA	NA	NA	NA	NA	NA	NA	NA	NA	NA	NA	NA	NA	NA	NA	NA	NA	NA	NA	NA	NA	NA	NA	NA	NA	NA
O15247	0.65	1.221	1.237	1.116	1.138	1.141	1.264	1.077	1.069	1.346	1.078	1.259	1.247	0.579	1.238	1.15	1.267	1.488	1.117	1.613	1.278	1.146	1.245	1.542	1.176	1.342	1.43	1.06	0.976	0.798	1.446	1.482	1.84	1.186	1.539	1.073	1.542	1.677	1.466	1.183	1.327	1.824	1.413	1.638	1.108	1.23	1.379	1.19	1.106
O15254	1.208	1.523	1.274	1.43	1.242	1.694	1.181	1.439	1.677	1.415	1.487	1.584	1.191	2.84	1.513	1.063	1.491	1.348	1.31	1.416	1.585	1.361	1.049	1.923	1.214	1.745	1.701	1.282	1.206	1.77	1.513	1.697	1.464	1.298	1.318	1.315	1.177	1.977	2.045	1.573	1.821	1.35	1.45	1.615	1.667	0.953	1.306	1.213	1.833
O15258	1.571	1.546	1.38	1.572	1.329	1.498	1.109	1.371	1.24	1.297	1.349	1.639	1.738	1.651	1.527	0.812	1.099	1.438	0.746	1.117	1.143	0.938	0.736	1.804	0.977	1.028	1.461	0.549	0.769	1.237	1.298	0.865	0.936	1.864	0.776	1.88	1.227	1.164	1.985	1.117	0.964	0.983	1.135	0.918	0.795	1.521	1.279	1.298	1.848
O15260	0.607	1.303	1.147	1.031	0.641	0.835	0.929	1.018	1.374	0.971	0.825	1.656	1.021	0.913	1.021	1.134	1.283	1.581	2.009	1.006	1.148	0.854	1.121	2.577	1.222	1.404	0.89	1.267	0.88	1.452	1.286	0.699	0.778	1.557	0.681	1.46	0.799	0.614	0.987	0.735	0.741	0.944	0.968	0.814	0.68	0.733	1.094	1.111	1.703
O15264	0.885	1.022	1.083	1.206	1.024	0.997	0.992	1.072	1.297	1.094	1.003	1.365	1.291	1.889	2.147	1.488	0.924	1.484	1.327	1.135	1.292	1.14	1.046	1.309	1.227	1.121	1.802	0.915	1.012	1.347	1.195	1.012	0.887	1.29	0.721	1.552	1.495	1.057	1.695	1.374	0.999	1.078	1.09	0.969	1.282	0.783	0.981	0.986	1.425
O15269	0.675	1.061	0.801	1.034	0.972	0.92	0.854	1.038	0.805	0.8	0.979	1.009	0.777	0.941	0.893	0.88	1.137	1.262	1.159	1.207	1.052	0.828	0.966	1.087	1.119	1.19	0.905	1.042	0.728	1.446	0.984	0.814	0.836	1.044	0.632	1.003	0.722	0.824	0.923	0.65	0.87	0.945	0.833	0.943	0.912	1.111	1.064	0.907	1.121
O15270	1.104	1.397	1.546	1.575	1.425	1.607	1.377	1.476	1.373	1.355	1.42	1.607	1.375	1.51	1.753	1.289	1.434	1.571	1.562	1.589	1.534	1.55	1.179	1.78	1.44	1.508	1.512	1.294	1.032	1.917	1.537	1.468	1.53	1.52	1.455	1.998	1.433	1.666	1.971	1.391	1.616	1.396	1.331	1.417	1.599	1.523	1.485	1.453	1.729
O15273	NA	NA	NA	NA	NA	NA	NA	NA	NA	NA	NA	NA	NA	NA	NA	1.514	1.853	1.844	1.826	2.316	1.816	1.667	2.314	2.352	2.062	1.838	2.517	1.675	9.864	1.383	NA	NA	NA	NA	NA	NA	NA	NA	NA	NA	NA	NA	NA	NA	NA	NA	NA	NA	NA
O15294	1.053	1.356	1.331	1.488	1.175	1.323	1.218	1.317	1.375	1.538	1.25	1.469	1.337	1.357	1.567	1.346	1.251	1.411	1.514	1.463	1.375	1.343	1.13	1.517	1.381	1.321	1.569	1.398	0.939	1.381	1.183	1.167	1.153	1.2	1.105	1.279	1.19	1.28	1.426	1.391	1.25	1.153	1.246	1.218	1.294	1.112	1.213	1.442	1.476
O15296	1.096	0.956	1.474	1.296	0.975	1.256	1.126	0.961	1.447	1.391	1.149	1.107	2.025	0.809	1.695	2.215	1.043	0.982	1.236	1.334	1.3	1.398	0.972	1.235	1.293	1.083	1.496	1.164	1.033	0.709	1.365	1.056	0.916	1.085	1.026	1.028	1.633	1.427	1.315	3.705	0.99	0.888	0.967	1.097	1.105	0.909	0.794	0.824	3.088
O15305	0.983	1.236	1.255	1.474	1.091	1.177	1.13	1.416	1.716	1.289	1.296	1.562	1.304	1.435	1.098	1.085	1.262	1.215	1.082	0.935	1.508	0.962	0.872	1.515	1.009	1.397	1.051	0.886	0.797	1.379	1.135	0.952	1.142	1.53	1.071	1.354	1.159	1.161	1.54	1.316	1.188	1.071	1.314	0.979	1.063	0.989	1.192	1.287	1.736
O15321	1.26	1.38	1.541	1.476	1.597	1.565	1.133	1.519	1.774	1.358	1.216	1.77	1.039	1.734	1.837	0.694	0.905	0.999	0.949	0.718	0.983	0.633	0.758	1.613	0.783	1.209	1.133	0.887	0.507	0.896	1.479	1.4	1.315	1.287	1.062	1.272	1.061	1.309	1.484	0.948	1.19	1.485	1.111	1.227	1.166	0.996	1.557	0.883	1.376
O15327	2.87	2.037	2.386	2.117	1.279	1.374	1.321	2.179	1.851	3.399	2.412	1.664	1.51	0.698	1.083	1.147	1.541	1.796	1.37	1.806	1.594	1.469	1.173	1.59	1.339	1.648	1.635	1.206	1.082	1.269	1.193	1.422	1.608	0.952	1.423	1.336	1.63	2.149	1.408	1.143	1.938	2.313	1.879	2.606	1.416	1.955	1.482	1.843	1.58
O15335	NA	NA	NA	NA	NA	NA	NA	NA	NA	NA	NA	NA	NA	NA	NA	1.305	1.339	1.478	1.383	1.436	1.497	1.2	1.205	1.164	1.297	1.453	1.919	1.033	0.796	1.564	1.258	1.328	1.464	0.982	1.302	1.789	1.4	1.797	1.819	1.307	1.584	1.522	1.527	1.35	1.56	NA	NA	NA	NA
O15344	1.076	1.231	1.406	1.245	1.182	1.032	0.985	1.591	1.272	1.05	1.47	1.372	0.932	2.465	1.129	1.106	1.585	1.511	1.534	1.501	1.345	1.207	1.056	2.984	1.533	1.38	1.53	1.211	0.962	1.976	1.04	1.018	1.212	0.932	1.255	1.056	1.052	1.192	1.165	0.734	1.226	1.276	1.27	1.2	1.068	0.949	1.589	1.161	1.321
O15347	0.399	0.631	1.153	0.849	0.675	1.462	0.682	0.836	0.72	0.605	0.582	0.865	1.025	0.975	0.944	0.99	0.769	0.87	0.761	0.767	0.98	0.674	0.831	0.723	0.818	0.808	0.791	0.817	0.728	1.48	0.948	1.044	1.001	1.288	1.057	1.561	1.111	1.132	1.18	1.169	1.422	1.084	1.127	1.045	1.147	0.277	0.263	0.213	0.204
O15355	1.204	1.134	1.156	1.132	0.768	1	0.986	1.149	1.205	1.226	0.964	1.288	1.405	1.542	1.166	1.095	0.876	1.077	1.101	0.706	1.121	0.847	0.974	1.028	0.986	0.941	0.868	1.343	0.654	1.57	1.006	0.778	0.853	1.172	0.685	1.228	0.829	0.762	0.939	0.909	0.888	0.888	0.808	0.752	0.9	0.968	0.778	1.342	0.969
O15357	1.214	1.52	1.369	1.373	1.403	1.384	1.304	1.686	1.663	1.418	1.614	1.47	1.441	1.647	1.53	1.359	1.482	1.175	1.389	1.417	1.145	1.299	1.241	1.501	1.352	1.835	1.274	1.342	1.081	1.71	1.209	1.182	1.278	1.141	1.008	1.159	0.987	1.212	1.171	1.064	1.366	1.238	1.239	1.289	1.101	1.137	1.515	1.121	1.778
O15371	0.899	1.28	1.367	1.15	1.167	1.306	1.173	1.257	1.477	1.208	1.269	1.519	1.225	1.56	1.495	1.358	1.312	1.317	1.202	1.557	1.559	1.337	1.144	1.453	1.269	1.317	1.693	1.099	0.873	1.407	1.523	1.313	1.367	1.466	1.198	1.522	1.336	1.374	1.808	1.465	1.457	1.332	1.492	1.395	1.523	1.277	1.291	1.385	1.325
O15372	0.662	1.009	0.928	1.067	0.809	1.008	0.899	1.017	1.041	1.064	0.975	1.198	1.013	1.324	1.091	1.148	0.951	1.316	1.306	1.012	1.206	0.992	0.875	1.318	1.051	1.168	1.43	1.199	0.876	1.707	1.737	1.012	1.365	1.61	0.866	1.307	1.17	1.014	1.484	1.32	1.03	1.383	1.228	1.059	1.204	1.456	1.236	1.465	1.355
O15379	1.123	1.752	1.638	1.267	1.524	2.208	1.336	1.66	1.682	1.232	2.489	1.768	1.332	1.754	2.043	1.469	1.337	1.642	1.459	1.457	1.628	1.37	1.463	1.607	1.445	1.424	1.6	1.535	1.234	2.235	1.1	1.288	1.302	1.432	1.191	1.533	1.352	1.373	1.697	1.317	1.474	1.287	1.489	1.451	1.457	1.274	1.572	2.06	1.372
O15381	1.713	1.417	1.581	1.497	1.389	1.333	1.381	1.701	1.699	1.467	1.703	1.66	1.44	2.045	1.548	1.447	2.301	1.64	1.414	2.351	2.275	2.606	1.749	2.087	1.958	1.6	1.79	1.312	1.581	2.149	1.348	1.076	1.259	1.278	1.124	1.363	1.016	1.253	1.521	1.261	1.235	1.206	1.249	1.289	1.42	0.977	1.029	1.414	1.616
O15382	0.685	0.784	0.96	0.918	1.476	1.307	1.164	1.035	0.797	1.074	1.203	0.85	1.087	0.85	0.781	0.526	0.674	0.68	0.846	0.681	0.595	0.739	0.611	0.939	0.727	0.746	0.65	0.647	0.484	0.703	1.548	0.945	1.15	1.206	2.435	0.756	1.225	1.008	0.922	1.025	0.78	1.038	1.041	0.898	0.73	0.902	1.03	0.897	0.901
O15391	NA	NA	NA	NA	NA	NA	NA	NA	NA	NA	NA	NA	NA	NA	NA	NA	NA	NA	NA	NA	NA	NA	NA	NA	NA	NA	NA	NA	NA	NA	1.444	1.391	1.353	1.103	1.539	1.543	1.481	1.706	1.586	1.252	1.637	1.38	1.497	1.574	1.534	NA	NA	NA	NA
O15394	NA	NA	NA	NA	NA	NA	NA	NA	NA	NA	NA	NA	NA	NA	NA	NA	NA	NA	NA	NA	NA	NA	NA	NA	NA	NA	NA	NA	NA	NA	NA	NA	NA	NA	NA	NA	NA	NA	NA	NA	NA	NA	NA	NA	NA	NA	NA	NA	NA
O15397	1.511	1.579	1.658	1.339	1.209	1.275	1.258	1.45	1.81	1.303	1.43	1.638	1.266	2.416	1.681	1.3	1.844	1.379	1.447	1.871	1.715	1.681	1.553	2.051	1.382	1.52	2.082	1.321	2.787	1.752	1.059	1.339	1.322	1.187	1.082	1.511	1.112	1.276	1.622	1.085	1.519	1.347	1.492	1.382	1.385	1.998	1.563	1.572	1.258
O15400	1.557	1.177	1.218	1.158	0.802	0.863	0.804	1.215	1.109	1.488	1.126	1.092	1.115	0.671	0.961	0.994	0.697	0.737	0.965	0.786	0.623	0.889	0.745	1.297	0.853	0.684	0.831	1.021	0.732	0.805	1.198	0.85	0.92	1.143	0.908	0.954	0.913	0.888	0.887	1.138	0.966	0.916	0.941	1.058	0.937	0.975	0.743	1.186	1.05
O15417	NA	NA	NA	NA	NA	NA	NA	NA	NA	NA	NA	NA	NA	NA	NA	NA	NA	NA	NA	NA	NA	NA	NA	NA	NA	NA	NA	NA	NA	NA	NA	NA	NA	NA	NA	NA	NA	NA	NA	NA	NA	NA	NA	NA	NA	1.861	1.368	1.736	1.413
O15427	2.461	1.363	0.98	2.388	0.187	0.583	0.5	0.606	1.058	1.609	0.405	0.987	1.308	2.566	0.743	1.036	1.527	1.265	1.944	0.418	1.375	0.635	0.521	1.227	0.954	2.237	0.622	1.041	1.374	1.878	NA	NA	NA	NA	NA	NA	NA	NA	NA	NA	NA	NA	NA	NA	NA	0.722	2.454	0.72	3.596
O15438	1.542	1.918	2.135	1.882	2.032	2.659	1.965	1.939	1.692	1.918	2.485	1.949	1.582	1.606	2.897	2.075	1.936	1.766	2.082	3.671	1.826	2.232	2.166	1.715	2.31	2.345	2.756	1.885	1.362	1.361	1.962	1.957	1.889	1.321	1.831	1.42	1.615	2.71	1.931	1.445	1.682	1.754	1.6	2.049	1.556	2.354	2.989	1.374	1.321
O15439	1.347	1.352	1.348	1.286	1.316	1.526	1.441	1.348	1.658	1.416	1.327	1.429	1.525	1.207	1.695	1.115	1.515	1.423	1.458	1.633	1.486	1.147	1.039	1.946	1.339	1.735	1.628	1.291	1.219	2.158	0.846	1.33	1.309	0.924	1.301	0.918	1.127	0.928	1.184	0.872	0.967	1.474	1.425	1.056	0.745	0.918	0.594	1.491	0.983
O15446	1.501	1.449	1.69	1.48	2.485	1.709	1.565	1.881	1.821	1.26	2.25	1.941	1.578	1.211	1.78	1.425	1.49	1.2	1.207	2.697	1.324	1.57	1.587	2.011	1.966	2.406	1.608	1.314	1.776	0.976	1.602	1.615	1.439	1.02	1.383	1.147	1.739	1.907	2.001	1.605	1.809	1.658	1.433	1.632	1.626	1.328	1.388	2.108	1.329
O15455	1.285	1.707	2.277	1.733	2.097	2.223	2.827	2.002	1.873	1.675	2.449	1.739	1.773	1.326	1.761	NA	NA	NA	NA	NA	NA	NA	NA	NA	NA	NA	NA	NA	NA	NA	1.378	1.342	1.432	1.449	1.372	1.849	1.281	1.427	2.103	1.178	1.255	1.123	1.46	1.172	1.308	1.377	1.625	1.981	1.499
O15460	0.901	1.265	0.982	0.96	0.904	1.834	0.818	1.356	1.077	1.03	1.231	1.25	0.975	1.848	1.534	0.792	0.881	1.111	1.503	0.681	0.901	0.84	0.748	0.879	1.058	0.674	1.661	1.012	1.196	2.551	1.079	0.859	0.894	1.006	0.798	1.344	1.057	1.037	1.252	1.788	0.912	0.829	0.897	0.998	1.156	0.644	0.782	0.633	1.218
O15481	NA	NA	NA	NA	NA	NA	NA	NA	NA	NA	NA	NA	NA	NA	NA	NA	NA	NA	NA	NA	NA	NA	NA	NA	NA	NA	NA	NA	NA	NA	NA	NA	NA	NA	NA	NA	NA	NA	NA	NA	NA	NA	NA	NA	NA	NA	NA	NA	NA
O15484	1.624	1.5	1.172	1.623	1.482	1.185	1.126	1.253	1.475	1.404	1.699	1.225	1.28	1.285	1.54	1.184	1.399	1.653	1.471	1.404	1.418	0.897	1.282	2.05	1.253	1.064	1.189	1.124	1.054	1.877	1.359	1.502	1.37	1.147	1.833	1.587	1.474	1.822	1.374	1.177	1.701	1.605	1.673	2.069	1.775	0.859	0.62	1.353	1.124
O15498	0.61	0.467	0.413	0.629	0.474	0.392	0.328	0.418	0.411	0.632	0.427	0.445	0.417	0.645	0.365	0.624	0.664	0.655	0.729	0.589	0.719	0.607	0.55	1.481	0.575	0.697	0.592	0.698	0.67	0.893	0.505	0.377	0.409	0.636	0.331	0.397	0.439	0.364	0.339	0.291	0.322	0.442	0.361	0.352	0.384	0.588	0.661	0.487	0.586
O15504	1.165	1.137	1.402	1.338	1.419	1.265	1.636	1.581	1.453	1.511	1.634	1.405	1.391	1.477	1.776	2.373	1.54	1.548	1.578	4.289	1.325	2.294	1.505	2.336	1.61	1.779	1.812	1.551	1.265	1.348	1.13	1.585	1.515	1.323	1.817	1.541	1.62	2.335	1.599	1.463	1.717	1.104	1.716	1.653	1.613	NA	NA	NA	NA
O15511	1.142	1.026	0.862	1.076	0.756	0.827	0.892	0.914	1.125	1.03	0.896	1.077	0.964	0.813	0.861	0.929	1.008	1.148	0.955	0.707	1.089	0.774	0.796	1.046	0.823	1.027	0.84	0.848	0.9	1.083	0.678	0.769	0.913	1.013	0.644	1.055	0.674	0.769	0.805	0.673	0.711	0.922	0.835	0.799	0.72	0.876	0.979	1.1	1.012
O15514	1.844	2.047	1.658	1.427	1.77	1.448	1.283	1.884	1.812	1.72	2.135	1.593	1.418	1.755	1.339	0.814	0.806	1.117	1.017	1.057	0.938	0.767	1.186	0.858	0.991	0.848	0.532	1.312	0.874	1.691	0.941	0.58	0.682	1.073	0.342	0.744	0.432	0.384	0.446	0.468	0.42	0.87	0.439	0.431	0.532	1.492	1.389	1.794	1.203
O15516	1.786	2.11	2.245	1.474	2.52	1.832	1.697	2.459	1.806	1.412	1.725	1.869	1.8	2.305	2.976	NA	NA	NA	NA	NA	NA	NA	NA	NA	NA	NA	NA	NA	NA	NA	NA	NA	NA	NA	NA	NA	NA	NA	NA	NA	NA	NA	NA	NA	NA	2.103	1.294	0.967	1.703
O15519	NA	NA	NA	NA	NA	NA	NA	NA	NA	NA	NA	NA	NA	NA	NA	NA	NA	NA	NA	NA	NA	NA	NA	NA	NA	NA	NA	NA	NA	NA	NA	NA	NA	NA	NA	NA	NA	NA	NA	NA	NA	NA	NA	NA	NA	NA	NA	NA	NA
O15523	0.637	1.005	0.89	0.921	0.907	1.264	3.429	1.033	0.951	0.799	0.991	0.968	0.966	0.814	4.546	2.839	1.48	2.226	1.045	2.168	1.614	1.35	2.16	1.326	2.22	1.748	3.16	1.492	1.391	1.472	NA	NA	NA	NA	NA	NA	NA	NA	NA	NA	NA	NA	NA	NA	NA	NA	NA	NA	NA
O15527	1.192	1.613	1.309	0.995	1.219	0.924	1.233	1.527	1.237	1.204	1.642	1.507	1.436	1.345	1.194	NA	NA	NA	NA	NA	NA	NA	NA	NA	NA	NA	NA	NA	NA	NA	NA	NA	NA	NA	NA	NA	NA	NA	NA	NA	NA	NA	NA	NA	NA	1.525	0.426	2.128	1.804
O15530	0.79	1.099	1.059	1.215	0.874	1.114	1.052	1.101	1.31	1.098	0.88	1.347	1.106	1.632	1.394	0.53	0.595	1.108	0.877	0.331	0.801	0.578	0.324	1.133	0.52	0.748	1.173	0.5	0.543	1.384	1.125	1.187	1.106	1.229	1.066	1.399	1.24	1.379	1.498	1.306	1.334	1.072	1.213	1.138	1.172	1.059	1.207	1.265	1.27
O15533	1.172	1.703	1.568	2.193	4.384	1.217	2.897	1.689	4.873	2.082	3.213	3.338	2.564	0.657	1.095	1.371	0.864	2.897	1.112	0.655	2.536	0.977	1.1	2.454	1.306	4.601	1.069	0.857	0.595	0.989	1.676	1.007	1.106	3.44	0.959	2.935	1.028	0.942	3.34	1.679	1.066	1.075	2.234	0.715	1.48	0.883	1.067	1.778	1.727
O15534	1.288	1.845	1.902	1.826	2.025	2.03	1.638	2.151	1.762	1.663	1.882	1.916	1.378	1.586	1.993	NA	NA	NA	NA	NA	NA	NA	NA	NA	NA	NA	NA	NA	NA	NA	0.937	1.016	1.233	1.027	0.76	1.217	0.924	0.972	1.269	1.196	1.42	1.053	0.98	1.085	0.919	0.818	1.281	0.849	0.747
O15541	0.861	0.762	0.531	0.63	0.599	0.479	0.422	0.7	0.81	0.895	0.436	0.854	0.615	0.994	0.635	1.414	1.621	1.063	1.234	1.755	1.365	1.801	1.356	1.593	1.416	1.519	1.226	1.13	1.048	1.033	0.8	1.18	0.921	1.004	0.762	1.017	1.065	0.83	0.943	1.039	1.099	0.917	0.99	0.849	1.037	1.783	2.721	1.584	1.551
O15550	1.918	1.434	1.794	1.465	1.861	1.419	1.531	1.645	1.449	1.556	1.996	1.415	1.416	1.491	1.926	1.488	0.866	1.094	0.961	0.923	1.253	1.415	1.445	1.284	2.057	1.45	1.292	1.149	2.601	1.37	1.291	0.717	0.887	1.244	0.815	1.096	0.956	0.809	1.159	0.919	0.925	0.83	0.905	0.707	0.827	NA	NA	NA	NA
O15551	0.596	0.485	0.678	0.605	0.434	0.298	0.743	0.658	0.52	0.736	0.592	0.439	0.671	0.547	0.39	0.319	0.426	0.391	0.503	0.292	0.341	0.287	0.424	0.451	0.477	0.264	0.187	0.572	0.272	0.845	1.01	0.332	0.314	0.888	0.395	0.569	0.399	0.235	0.217	0.428	0.574	0.386	0.381	0.399	0.394	0.355	0.229	0.194	0.316
O43143	0.896	1.38	1.493	1.238	1.434	1.248	1.635	1.392	1.644	1.225	1.336	1.726	1.438	2.326	1.677	1.311	1.102	1.32	1.268	1.409	1.322	1.121	1.127	1.387	1.294	1.403	1.445	1.233	0.849	1.663	1.283	1.152	1.152	1.282	1.098	1.232	1.097	1.179	1.348	1.256	1.227	1.135	1.156	1.204	1.189	1.013	1.116	1.382	1.237
O43148	0.992	1.151	1.367	1.47	1.222	1.333	1.23	1.451	1.158	1.356	1.239	1.387	1.257	1.752	1.435	0.795	0.765	0.809	0.996	0.688	0.784	0.701	0.768	0.83	0.782	0.666	0.736	1.011	0.496	0.98	1.485	1.109	1.156	1.446	1.057	1.591	1.238	1.165	1.402	1.365	1.384	1.149	1.173	1.387	1.218	1.352	1.092	1.294	1.404
O43149	1.01	1.41	1.416	1.311	1.334	1.402	1.419	1.532	1.498	1.155	1.5	1.556	1.211	1.396	1.533	1.038	1.193	1.382	1.327	1.331	1.245	1.074	1.035	1.631	1.039	1.325	1.315	1.013	1.101	1.372	1.464	1.615	1.558	1.429	1.662	1.625	1.376	1.667	1.734	1.232	1.683	1.544	1.54	1.743	1.557	1.042	1.321	1.4	1.107
O43150	1.549	1.356	1.326	1.362	1.032	1.204	1.172	1.232	1.074	1.546	1.3	1.1	1.115	0.707	1.202	1.157	0.801	0.744	1.127	0.609	0.863	0.603	0.905	0.932	0.894	0.805	0.63	1.109	0.465	0.724	1.24	1.003	1.232	1.204	0.843	1.073	1.11	1.021	1.072	1.087	0.923	1.159	1.012	1.021	1.163	1.286	1.048	0.92	1.222
O43155	NA	NA	NA	NA	NA	NA	NA	NA	NA	NA	NA	NA	NA	NA	NA	NA	NA	NA	NA	NA	NA	NA	NA	NA	NA	NA	NA	NA	NA	NA	1.888	1.766	1.537	1.685	1.934	1.61	2.278	1.924	1.728	1.583	1.988	1.701	2.795	1.828	2.213	NA	NA	NA	NA
O43156	1.238	1.592	1.582	1.811	1.38	1.631	1.356	1.55	1.503	1.599	1.424	1.766	1.431	2.156	2.761	1.642	1.552	2.021	1.731	1.857	2.133	1.631	1.818	2.007	1.698	2.174	2.269	1.697	1.349	2.812	NA	NA	NA	NA	NA	NA	NA	NA	NA	NA	NA	NA	NA	NA	NA	1.22	1.2	1.49	1.324
O43157	2.201	1.634	2.045	1.811	1.413	1.974	1.114	1.817	1.457	2.089	2.22	1.459	1.403	1.297	1.618	1.145	1.217	1.15	1.211	1.324	1.091	1.146	1.159	1.505	1.306	1.196	1.478	1.268	1.104	1.299	2.57	1.496	1.508	1.742	1.375	1.981	1.545	1.583	1.306	1.499	1.286	1.582	1.315	1.319	1.42	1.063	1.62	1.532	1.46
O43159	0.802	0.908	1.003	0.777	0.889	0.858	0.962	1.027	0.881	0.69	1.081	1.045	0.954	1.102	1.245	NA	NA	NA	NA	NA	NA	NA	NA	NA	NA	NA	NA	NA	NA	NA	NA	NA	NA	NA	NA	NA	NA	NA	NA	NA	NA	NA	NA	NA	NA	1.406	1.733	1.909	1.703
O43164	1.552	1.175	1.597	1.498	1.493	1.132	1.481	1.362	1.307	1.629	1.71	1.32	1.354	1.051	1.883	0.725	1.21	1.649	1.024	2.471	4.618	1.438	1.927	1.343	1.428	0.478	0.333	0.685	0.977	0.584	NA	NA	NA	NA	NA	NA	NA	NA	NA	NA	NA	NA	NA	NA	NA	6.349	1.201	2.304	1.649
O43166	1.095	1.294	1.319	1.284	1.128	1.05	1.322	1.424	1.323	1.294	1.377	1.33	1.458	0.899	1.421	1.469	1.16	0.996	1.196	1.423	1.11	1.468	1.219	1.313	1.354	1.397	1.283	1.206	1.157	1.586	1.25	1.327	1.17	1.199	1.054	1.084	1.194	1.261	1.08	1.058	1.103	0.943	1.155	1.092	1.111	1.127	1.015	1.154	1.096
O43169	1.159	1.017	1.197	1.27	1.077	1.528	1.282	1.084	1.12	1.305	1.055	1.254	1.206	1.17	1.174	1.278	1.293	1.461	1.875	1.471	1.345	1.606	1.423	1.24	1.426	1.282	1.207	1.285	0.76	1.159	1.644	1.133	1.707	1.27	1.577	1.143	1.495	1.279	1.144	1.093	1.036	1.495	1.487	1.275	1.12	1.031	0.731	1.02	1.352
O43172	1.174	1.122	1.25	1.194	1.308	1.056	1.3	1.26	1.335	1.187	1.349	1.279	1.324	1.523	1.309	1.351	0.967	1.179	1.33	0.993	1.247	1.199	1.012	1.084	1.129	1.378	1.305	1.287	0.692	1.677	1.187	1.255	1.238	1.313	1.174	1.18	1.044	1.092	1.197	1.124	1.241	1.176	1.152	1.336	1.197	1.366	1.449	1.38	1.455
O43173	NA	NA	NA	NA	NA	NA	NA	NA	NA	NA	NA	NA	NA	NA	NA	NA	NA	NA	NA	NA	NA	NA	NA	NA	NA	NA	NA	NA	NA	NA	NA	NA	NA	NA	NA	NA	NA	NA	NA	NA	NA	NA	NA	NA	NA	2.161	2.541	2.384	2.498
O43175	0.362	0.578	0.547	0.409	0.458	0.962	0.402	0.639	0.462	0.435	0.655	0.557	0.393	0.583	0.479	0.43	0.597	0.751	0.436	0.645	0.667	0.606	0.648	0.639	0.644	0.399	0.785	0.738	0.332	0.683	0.9	0.935	0.655	0.588	0.879	0.819	0.64	0.824	0.746	1.634	1.26	0.638	0.726	0.903	0.948	0.729	0.948	0.755	0.514
O43181	0.896	0.808	0.783	0.731	0.632	0.563	0.659	0.91	0.882	0.786	0.826	0.916	0.681	0.771	0.89	0.578	0.765	0.626	1.065	0.431	0.642	0.628	0.736	0.625	0.698	0.618	0.76	0.759	0.757	0.535	0.526	0.607	0.839	0.615	0.483	1.02	0.62	0.818	0.897	0.339	0.711	0.864	0.764	0.666	0.689	0.682	1.048	0.951	0.726
O43182	1.396	1.663	2.327	1.4	1.911	1.492	2.211	1.615	2.069	1.779	1.935	1.593	1.768	1.165	1.767	2.01	1.751	1.654	1.74	2.01	1.6	1.851	1.524	2.389	1.526	2.327	1.965	1.541	1.289	1.396	NA	NA	NA	NA	NA	NA	NA	NA	NA	NA	NA	NA	NA	NA	NA	1.79	2.004	1.409	1.624
O43189	0.947	1.203	1.43	1.041	1.923	0.885	1.803	1.383	1.174	1.025	1.917	1.172	1.471	0.825	1.071	NA	NA	NA	NA	NA	NA	NA	NA	NA	NA	NA	NA	NA	NA	NA	0.72	1.388	1.478	0.899	1.466	1.048	1.377	1.419	1.326	1.087	1.387	1.571	1.444	2.203	1.554	1.167	1.456	1.406	1.017
O43236	1.053	1.517	1.568	1.335	1.58	1.415	1.577	1.345	1.353	1.478	1.453	1.353	1.305	1.033	1.526	0.901	1.197	1.214	1.394	0.857	0.991	0.754	0.807	1.225	0.959	1.243	1.132	1.488	0.8	0.73	1.417	1.566	1.769	1.431	1.349	1.543	1.525	1.669	1.812	1.005	2.049	2.041	2.266	2.741	1.955	1.276	1.404	0.99	0.779
O43237	0.551	0.594	0.571	0.522	0.513	0.528	0.478	0.569	0.49	0.586	0.499	0.545	0.665	0.495	0.547	0.864	0.752	0.738	0.775	0.591	0.704	0.765	0.688	0.68	0.77	0.746	0.658	0.769	0.549	0.879	0.805	0.747	0.82	0.925	0.673	0.924	0.819	0.717	0.786	0.762	0.767	0.816	0.725	0.823	0.753	0.484	0.45	0.316	0.468
O43240	0.901	0.526	0.626	1.473	0.526	0.92	0.572	0.544	0.561	1.075	0.556	0.544	0.552	0.533	0.796	0.525	0.773	0.582	2.405	1.167	0.925	4.767	0.667	1.456	0.875	0.711	0.74	1.177	0.841	1.023	1.033	0.572	0.433	0.852	0.305	0.502	1.449	0.451	0.596	0.774	0.603	0.612	0.531	0.725	0.574	0.976	0.749	0.534	1.466
O43242	0.866	0.992	0.968	0.888	0.827	0.998	0.937	0.893	1.147	0.917	0.845	1.079	1.088	1.308	1.013	0.988	0.986	1.067	0.996	0.859	1.184	0.964	0.792	1.073	0.879	1.079	1.194	0.886	0.899	1.204	1.107	1.191	1.135	1.235	1.105	1.395	1.203	1.316	1.509	1.43	1.221	1.06	1.239	1.117	1.377	0.863	1.1	1.229	1.211
O43251	1.27	1.504	2.036	1.391	1.589	1.353	1.634	1.805	1.667	1.524	1.586	1.735	1.885	1.943	1.84	0.573	0.58	0.541	0.655	0.549	0.451	0.482	0.546	0.659	0.627	0.522	0.424	0.847	0.682	2.084	0.588	0.524	0.521	0.78	0.386	0.653	0.437	0.403	0.505	0.429	0.529	0.538	0.461	0.529	0.639	0.687	0.569	0.429	0.5
O43252	1.007	1.254	1.186	1.176	1.089	1.147	0.984	1.207	1.184	1.174	1.115	1.32	1.071	1.608	1.402	0.817	0.806	0.856	0.901	0.752	0.775	0.725	0.699	1.028	0.808	0.771	0.802	1.018	0.688	2.171	1.154	0.933	0.989	1.366	0.81	1.228	1.169	0.98	1.319	1.481	1.043	0.994	1.063	0.997	1.226	0.861	0.788	0.884	1.135
O43264	1.226	1.278	1.167	1.382	1.19	1.178	1.013	1.273	1.248	1.313	1.209	1.255	0.993	1.186	1.324	1.222	1.42	1.471	1.391	1.477	1.331	1.159	1.322	2.114	1.325	1.402	1.836	1.208	1.512	1.418	1.233	1.313	1.32	1.257	1.409	1.515	1.415	1.589	1.659	1.319	1.411	1.203	1.448	1.456	1.328	1.408	1.398	1.236	1.873
O43272	1.713	1.294	1.415	2.046	1.845	1.235	1.334	1.157	1.039	1.848	1.633	1.184	1.301	1.132	1.338	0.961	1.504	1.02	2.31	1.188	1.199	1.651	1.294	1.56	1.824	1.414	1.109	2.618	1.699	1.048	1.642	1.872	1.488	1.732	2.393	1.058	1.733	1.931	1.275	2.162	1.465	1.396	1.53	1.673	1.443	2.031	1.78	1.185	1.739
O43278	1.077	0.928	1.396	0.852	0.893	0.733	0.996	1.352	0.944	1.122	1.329	0.89	1.121	0.689	0.826	1.256	1.355	1.14	1.226	1.724	1.159	1.66	1.539	2.182	1.316	1.749	1.409	1.295	1.076	0.968	1.233	1.165	1.228	1.214	1.563	1.088	1.142	1.134	1.027	1.05	1.389	1.252	0.948	1.127	1.031	1.082	1.44	0.721	1.421
O43281	NA	NA	NA	NA	NA	NA	NA	NA	NA	NA	NA	NA	NA	NA	NA	NA	NA	NA	NA	NA	NA	NA	NA	NA	NA	NA	NA	NA	NA	NA	1.116	1.298	1.397	1.161	1.084	1.655	1.425	1.638	1.784	1.404	1.791	1.12	1.712	1.452	1.495	NA	NA	NA	NA
O43290	1.169	1.09	1.462	1.22	1.847	1.12	1.54	1.339	1.389	1.264	1.433	1.36	1.413	1.411	1.281	1.634	1.393	1.321	1.354	1.737	1.259	1.504	1.288	1.441	1.429	1.743	1.342	1.597	1.101	1.731	1.084	0.807	0.924	1.182	0.728	1.083	0.857	0.692	0.837	0.98	0.784	0.905	0.942	0.82	0.814	1.044	1.031	1.273	1.139
O43291	0.807	1.802	2.673	1.188	2.006	1.51	1.56	2.496	1.835	1.419	2.21	2.231	1.356	5.539	3.597	1.772	1.365	1.474	1.108	1.749	1.901	1.317	1.169	1.738	1.431	1.722	2.454	0.999	0.884	1.793	NA	NA	NA	NA	NA	NA	NA	NA	NA	NA	NA	NA	NA	NA	NA	1.155	0.649	0.795	0.955
O43292	1.253	1.736	1.802	1.414	2.25	1.622	1.61	1.779	1.972	1.413	1.674	1.932	1.421	2.249	2.135	1.409	1.211	1.368	1.236	1.131	1.349	1.133	1.187	1.4	1.286	1.549	1.95	0.954	1.001	1.944	1.108	1.388	1.226	0.934	0.965	1.209	1.46	1.194	1.38	1.052	1.106	0.923	1.465	1.152	1.226	1.496	1.831	1.611	1.472
O43293	1.086	2.123	1.094	1.449	1.181	1.202	0.959	1.282	1.204	1.353	1.333	1.301	1.221	1.321	1.58	1.68	1.899	1.526	1.461	1.735	1.383	1.617	1.389	1.665	1.728	1.56	1.624	1.394	1.426	1.318	1.399	0.91	1.367	1.323	1.308	1.416	1.306	0.991	1.245	1.247	1.199	1.356	1.499	1.504	1.423	1.375	1.219	1.559	1.526
O43294	2.033	3.342	1.785	1.2	0.992	1.299	1.763	1.87	1.598	1.629	1.202	1.468	1.318	0.776	1.898	2.384	3.289	1.374	1.952	1.66	1.465	1.608	1.731	1.192	1.719	2.106	1.651	2.466	1.534	1.809	0.612	0.781	0.68	0.548	0.641	0.662	0.634	0.775	0.66	0.543	0.701	1.065	0.728	1.08	0.836	0.442	0.4	0.435	0.392
O43295	1.235	1.366	1.487	2.748	0.786	1.335	1.252	1.255	1.867	2.349	1.79	2.082	2.264	1.166	3.522	NA	NA	NA	NA	NA	NA	NA	NA	NA	NA	NA	NA	NA	NA	NA	NA	NA	NA	NA	NA	NA	NA	NA	NA	NA	NA	NA	NA	NA	NA	1.764	1.651	1.464	1.334
O43298	NA	NA	NA	NA	NA	NA	NA	NA	NA	NA	NA	NA	NA	NA	NA	NA	NA	NA	NA	NA	NA	NA	NA	NA	NA	NA	NA	NA	NA	NA	1.829	1.829	1.655	1.467	2.65	1.877	1.941	2.177	2.355	2.115	2.441	1.613	1.704	2.186	2.307	1.061	1.53	1.508	1.614
O43299	0.908	1.358	1.625	1.314	1.405	1.747	1.319	1.772	2.1	1.482	1.278	1.717	1.391	1.47	1.93	1.366	1.593	1.371	1.553	1.85	1.593	1.401	1.329	1.666	1.288	1.821	1.826	1.179	1.198	1.741	NA	NA	NA	NA	NA	NA	NA	NA	NA	NA	NA	NA	NA	NA	NA	1.355	1.231	1.541	2.012
O43301	1.24	1.731	1.635	1.178	1.431	1.359	1.848	1.512	1.342	1.623	1.579	1.358	1.308	0.842	1.148	0.936	1.459	1.545	1.473	1.424	1.204	1.289	1.336	1.564	1.262	1.362	0.982	1.182	1.021	1.096	1.132	1.464	1.547	0.868	1.45	1.132	1.428	1.84	1.267	0.993	1.439	1.541	1.832	1.696	1.303	1.623	1.349	1.388	1.042
O43303	NA	NA	NA	NA	NA	NA	NA	NA	NA	NA	NA	NA	NA	NA	NA	1.057	1.468	1.317	1.623	1.394	1.616	1.791	1.327	2.228	1.023	0.619	1.113	1.483	1.459	1.503	NA	NA	NA	NA	NA	NA	NA	NA	NA	NA	NA	NA	NA	NA	NA	0.97	0.898	1.884	1.835
O43306	NA	NA	NA	NA	NA	NA	NA	NA	NA	NA	NA	NA	NA	NA	NA	1.267	1.753	1.57	1.59	1.832	1.645	1.565	1.33	2.3	1.381	3.204	2.025	1.419	1.263	2.433	NA	NA	NA	NA	NA	NA	NA	NA	NA	NA	NA	NA	NA	NA	NA	1.449	1.769	1.489	2.27
O43310	1.633	1.681	0.933	1.376	0.893	0.632	0.601	1.333	1.014	1.242	1.673	0.757	0.932	0.977	0.769	1.163	1.99	1.505	1.602	1.282	1.154	1.419	1.464	1.797	1.715	1.229	1.033	1.658	1.557	1.764	1.058	0.923	1.646	0.879	1.509	1.351	1.108	0.961	0.988	0.846	1.006	1.586	1.118	2.085	1.251	0.773	1.797	0.99	1.133
O43312	1.698	1.881	2.083	1.527	2.879	1.505	2.775	1.469	1.788	1.468	2.709	2.07	1.91	1.281	2.076	1.245	1.708	1.608	0.965	1.887	1.705	1.048	1.189	2.443	1.418	1.733	2.226	1.198	1.818	1.215	NA	NA	NA	NA	NA	NA	NA	NA	NA	NA	NA	NA	NA	NA	NA	1.043	1.285	2.587	1.22
O43314	0.737	1.085	0.866	1.073	0.738	0.999	0.658	0.961	1.049	1.023	0.803	1.164	0.946	0.896	1.09	1.31	1.678	1.39	1.449	1.937	1.572	1.691	1.569	2.027	1.574	1.31	1.408	1.448	1.402	1.227	1.459	1.22	1.45	1.431	1.284	1.463	1.621	1.367	1.723	1.481	1.669	1.371	1.815	1.391	2.05	0.782	0.762	1.294	1.208
O43318	1.417	1.298	1.451	1.311	1.554	0.944	1.169	1.459	1.293	1.501	1.508	1.345	1.386	1.096	1.231	1.371	1.714	1.481	1.578	2.043	1.557	1.362	1.335	1.948	1.535	1.549	1.495	1.595	1.488	2.381	1.378	1.372	1.322	1.211	1.523	1.445	1.237	1.659	1.559	1.21	1.741	1.335	1.428	1.819	1.6	1.293	1.054	1.28	1.332
O43324	0.646	1.22	1.059	1.153	1.008	1.586	0.965	1.124	1.013	1.028	1.306	1.282	0.907	1.274	1.44	0.631	0.547	0.936	1.016	0.423	0.841	0.519	0.529	0.792	0.674	0.62	0.895	0.876	0.396	0.965	1.078	0.502	0.773	0.999	0.594	1.289	0.666	0.7	0.926	0.873	0.786	0.761	0.772	0.555	0.613	0.692	0.915	0.969	1.182
O43325	0.743	0.605	0.566	1.018	0.546	0.799	0.751	0.584	0.528	1.085	0.571	0.642	0.949	0.723	0.724	0.6	0.718	0.774	1.037	0.635	0.648	0.886	0.657	1.101	0.885	0.669	0.939	1.015	0.541	0.707	1.771	0.56	0.716	1.112	1.535	0.75	1.209	0.746	0.72	1.172	0.578	0.707	0.785	0.777	0.737	1.043	1.051	0.946	1.226
O43347	NA	NA	NA	NA	NA	NA	NA	NA	NA	NA	NA	NA	NA	NA	NA	NA	NA	NA	NA	NA	NA	NA	NA	NA	NA	NA	NA	NA	NA	NA	NA	NA	NA	NA	NA	NA	NA	NA	NA	NA	NA	NA	NA	NA	NA	NA	NA	NA	NA
O43353	1.076	1.772	1.443	1.42	1.562	1.792	1.666	1.693	1.854	1.35	1.862	1.889	1.687	1.387	1.921	1.367	1.4	1.723	1.426	2.002	1.585	1.531	1.627	3.348	1.492	2.258	1.897	1.584	3.84	2.748	1.122	1.537	1.489	1.167	1.604	1.279	1.445	1.315	0.761	1.643	0.91	1.112	1.606	1.002	0.907	1.849	0.984	2.799	1.829
O43374	1.709	1.358	1.836	1.292	1.212	1.406	0.75	1.515	1.346	1.484	1.24	1.79	0.835	1.602	1.563	0.669	1.016	1.079	0.974	0.908	1.117	0.882	0.929	1.397	1.098	0.904	1.11	0.981	1.04	1.088	0.998	0.629	1.403	0.847	1.252	0.87	0.993	0.874	1.223	0.719	0.97	1.107	1.234	1.024	1.442	NA	NA	NA	NA
O43390	0.873	1.102	1.163	1.062	1.012	1.049	1.149	1.185	1.173	1.068	1.045	1.293	1.306	1.919	1.262	1.171	0.907	1.129	1.125	1.03	1.113	1.058	1.113	0.998	1.153	1.07	1.151	1.235	0.679	1.428	0.878	0.972	1.006	0.96	0.906	1.095	1.05	0.917	1.182	1.033	1.02	1.012	1.032	1.016	1.05	1.027	0.991	1.161	0.988
O43395	1.235	0.961	1.156	1.179	0.944	0.95	1.258	1.181	1.27	1.118	1.022	1.295	1.623	1.595	1.153	1.492	1.069	1.248	1.49	0.896	1.195	1.196	1.004	1.661	1.231	1.524	1.413	1.5	0.825	2.033	1.282	1.215	1.18	1.319	0.992	1.325	1.205	1.186	1.242	1.469	1.233	1.197	1.205	1.226	1.217	1.25	1.101	1.592	1.382
O43396	0.889	1.71	1.677	1.156	1.57	1.669	1.408	1.861	1.532	1.201	1.607	1.354	1.161	1.919	1.422	1.164	1.249	1.362	1.06	1.467	1.181	1.062	1.447	1.394	1.276	1.386	1.397	1.08	0.881	1.255	1.148	1.097	1.329	1.064	0.907	1.362	1.081	1.221	1.25	1.09	1.313	1.571	1.06	1.266	1.19	0.957	1.319	1.105	0.871
O43399	0.749	0.694	0.709	0.788	0.782	0.664	0.667	0.739	0.766	0.805	0.733	0.791	0.707	0.733	0.665	0.619	0.601	0.599	0.703	0.497	0.485	0.609	0.593	0.732	0.622	0.677	0.469	0.747	0.644	0.76	1.54	0.898	1.013	1.267	0.825	1.405	1.166	0.98	1.271	1.111	0.933	0.926	1.131	0.908	1.163	0.571	0.669	0.696	0.925
O43402	3.135	1.939	1.771	2.352	1.603	1.611	1.018	1.502	2.002	3.255	1.868	1.742	1.178	1.835	2.412	0.053	0.209	0.166	0.197	0.01	0.221	0.078	0.178	0.165	0.157	0.083	0.075	0.204	0.112	0.061	0.088	0.236	0.119	0.068	0.063	0.098	0.082	0.108	0.072	0.072	0.103	0.119	0.1	0.13	0.111	1.611	2.009	1.896	1.648
O43414	0.52	1.199	1.03	0.987	0.788	1.33	0.739	1.103	0.824	0.961	0.846	1.168	0.691	2.622	1.201	1.162	1.163	1.274	1.091	1.012	1.175	1.069	0.986	1.572	1.009	1.024	1.301	1.027	0.849	1.608	1.327	0.827	0.945	1.14	0.749	1.006	0.819	0.782	0.952	1.024	1.018	0.839	0.959	0.719	0.815	0.912	1.267	0.983	1.139
O43422	NA	NA	NA	NA	NA	NA	NA	NA	NA	NA	NA	NA	NA	NA	NA	0.68	0.995	1.012	1.278	0.682	0.975	0.815	0.933	1.459	1.002	0.872	0.596	1.421	0.82	1.312	NA	NA	NA	NA	NA	NA	NA	NA	NA	NA	NA	NA	NA	NA	NA	NA	NA	NA	NA
O43424	1.222	1.817	1.881	1.605	2.234	1.81	2.015	1.821	2.153	1.383	2.223	2.115	1.57	2.157	1.998	NA	NA	NA	NA	NA	NA	NA	NA	NA	NA	NA	NA	NA	NA	NA	NA	NA	NA	NA	NA	NA	NA	NA	NA	NA	NA	NA	NA	NA	NA	1.435	1.533	1.546	1.753
O43426	1.544	1.423	1.584	1.331	1.247	1.186	1.314	1.38	1.523	1.322	1.385	1.438	1.36	1.355	1.758	1.274	1.504	1.489	1.426	1.449	1.495	1.141	1.34	1.605	1.323	1.594	1.718	1.497	1.105	1.25	1.342	1.054	1.222	1.334	1.047	1.454	1.174	1.283	1.519	1.317	1.131	1.26	1.251	1.168	1.402	1.077	1.092	1.299	1.43
O43427	0.489	1.425	0.809	0.927	0.881	1.171	0.691	1.458	0.918	0.824	1.042	1.215	0.725	1.65	0.962	0.535	0.86	1.04	0.86	0.652	1.008	0.574	0.778	1.27	0.667	0.844	1.104	0.756	0.558	1.261	0.808	0.589	0.91	0.929	0.698	1.169	0.592	0.732	0.824	0.717	0.959	0.847	0.705	0.695	0.649	0.697	0.906	1.134	1.028
O43432	1.134	1.154	1.167	1.183	1.096	1.097	0.925	1.185	1.053	1.282	1.18	1.126	1.025	1.227	1.132	0.882	0.855	0.822	1.096	0.853	0.764	0.723	0.819	0.94	0.911	0.908	0.682	1.159	0.738	1.754	1.301	1.192	1.19	1.25	0.998	1.211	1.106	1.3	1.025	0.966	1.099	1.033	1.189	1.256	1.242	1.039	1.772	0.759	0.896
O43447	0.818	1.187	1.028	1.042	0.978	0.925	1.096	1.166	1.114	1.086	1.127	1.162	1.151	1.895	0.966	1.43	1.334	1.368	1.16	1.72	1.443	1.414	1.452	1.496	1.458	1.575	1.287	1.171	1.029	1.267	1.957	1.48	1.156	1.517	1.52	1.49	1.358	1.808	2.002	1.389	1.833	1.138	1.53	1.605	1.366	1.06	1.228	1.15	1.163
O43464	1.526	1.015	1.082	1.423	1.082	1.753	1.213	1.155	1.305	1.374	1.221	1.2	1.463	0.955	1.333	0.781	0.689	0.723	1.469	0.713	0.746	0.957	0.725	0.996	0.884	0.814	0.96	1.217	0.646	0.819	1.536	0.893	0.791	1.228	0.915	0.723	0.888	0.877	0.792	0.93	0.858	0.717	0.762	0.649	0.805	0.81	0.758	0.708	1.075
O43488	0.701	1.324	1.453	1.133	1.616	1.346	1.607	1.344	1.361	1.125	1.251	1.333	1.122	0.986	1.432	0.878	0.886	0.865	0.987	0.917	0.899	0.978	0.922	1.132	0.884	0.988	0.857	1.027	0.61	0.954	0.939	1.272	1.091	0.863	1.162	1.028	1.045	1.071	1.078	1.225	0.987	1.039	1.061	1.012	1.209	1.004	0.973	0.909	1.08
O43491	1.848	0.945	1.085	0.783	0.726	0.682	1.159	0.839	0.923	1.387	0.881	0.963	1.09	0.524	0.716	0.907	1.277	1.266	1.141	1.175	1.13	0.927	1.068	1.21	1.063	1.064	0.764	0.951	1.061	2.202	0.69	0.69	0.833	0.671	0.537	0.718	0.77	0.692	0.625	0.455	0.666	0.804	1.108	0.839	0.765	1.147	0.663	1.195	0.737
O43493	0.695	0.445	0.48	0.504	0.399	0.448	0.341	0.525	0.389	0.541	0.436	0.429	0.443	0.607	0.51	0.365	0.327	0.457	0.349	0.285	0.383	0.365	0.426	0.372	0.413	0.234	0.354	0.425	0.378	0.471	0.405	0.549	0.598	0.623	0.36	0.789	0.577	0.441	0.457	0.697	0.348	0.622	0.433	0.38	0.516	0.439	0.556	0.475	0.426
O43504	1.8	0.386	0.764	0.642	0.528	1.093	1.01	0.48	0.453	0.928	0.443	0.696	0.689	0.752	0.596	NA	NA	NA	NA	NA	NA	NA	NA	NA	NA	NA	NA	NA	NA	NA	1.828	0.825	1.256	1.469	0.927	1.898	1.257	1.157	1.211	1.45	0.866	1.178	1.231	0.972	1.073	1.382	1.214	1.5	1.413
O43505	1.295	1.236	2.277	1.362	2.051	1.146	1.721	2.012	1.762	1.651	2.283	1.578	1.472	1.401	1.475	1.481	1.742	1.627	1.484	3.191	1.276	2.628	1.938	1.286	2.281	1.968	1.639	1.782	1.354	1.588	1.024	1.945	1.724	0.814	2.168	1.256	1.424	1.85	1.375	1.046	1.935	1.717	1.816	2.254	1.788	1.752	2.357	1.287	1.197
O43513	NA	NA	NA	NA	NA	NA	NA	NA	NA	NA	NA	NA	NA	NA	NA	NA	NA	NA	NA	NA	NA	NA	NA	NA	NA	NA	NA	NA	NA	NA	1.385	0.681	1.189	1.562	0.822	1.577	0.73	0.852	0.822	0.967	0.815	1.292	0.849	0.827	0.87	1.062	1.872	1.959	1.919
O43516	1.961	1.332	1.902	1.436	1.036	0.773	1.431	1.335	1.934	1.52	1.438	1.478	1.46	0.547	1.041	1.587	2.11	1.719	1.775	1.549	2.021	2.034	1.57	2.13	1.738	2.144	1.294	1.514	1.976	1.728	0.798	1.016	0.893	1.228	1.061	1.349	1.069	0.96	1.259	1.044	1.069	1.036	1.813	1.538	1.502	1.422	0.919	3.86	2.174
O43520	2.805	2.185	2.549	2.474	1.637	2.372	1.372	2.58	1.888	2.916	2.301	1.642	1.866	1.159	2.162	0.931	0.945	0.779	0.926	0.872	0.844	0.883	0.89	1.652	0.995	1.17	1.067	0.819	0.788	0.991	1.048	1.063	1.048	0.819	0.875	0.981	1.029	0.919	1.006	0.945	1.056	0.885	0.939	0.988	0.949	0.887	1.5	1.023	1.212
O43521	NA	NA	NA	NA	NA	NA	NA	NA	NA	NA	NA	NA	NA	NA	NA	1.95	1.061	0.833	0.67	1.632	0.691	2.111	1.957	1.274	2.012	2.77	0.928	1.147	0.885	0.474	NA	NA	NA	NA	NA	NA	NA	NA	NA	NA	NA	NA	NA	NA	NA	1.73	1.082	0.785	0.484
O43524	1.054	1.191	1.257	1.493	1.39	1.7	1.615	1.54	1.679	0.952	1.343	1.459	1.727	1.303	1.72	NA	NA	NA	NA	NA	NA	NA	NA	NA	NA	NA	NA	NA	NA	NA	NA	NA	NA	NA	NA	NA	NA	NA	NA	NA	NA	NA	NA	NA	NA	1.279	1.913	1.602	1.679
O43529	0.993	1.439	1.416	1.118	1.758	1.538	1.477	1.678	1.241	1.186	2.289	1.499	1.076	1.348	1.747	NA	NA	NA	NA	NA	NA	NA	NA	NA	NA	NA	NA	NA	NA	NA	0.993	1.703	1.57	0.866	1.664	1.329	2.695	1.746	1.258	0.697	2.468	1.379	1.495	2.086	1.34	1.956	2.202	1.378	1.017
O43556	1.783	1.521	0.972	1.393	1.557	0.904	0.98	1.47	0.94	1.454	1.422	1.24	0.837	0.948	0.77	1.389	2.043	2.134	2.046	2.337	1.866	1.376	1.726	2.073	1.885	1.552	1.342	1.446	1.569	1.018	NA	NA	NA	NA	NA	NA	NA	NA	NA	NA	NA	NA	NA	NA	NA	2.7	1.931	1.541	1.55
O43566	2.078	1.084	0.921	1.856	0.509	0.713	1.851	1.106	4.469	1.775	1.462	3.387	2.539	0.75	1.438	NA	NA	NA	NA	NA	NA	NA	NA	NA	NA	NA	NA	NA	NA	NA	NA	NA	NA	NA	NA	NA	NA	NA	NA	NA	NA	NA	NA	NA	NA	1.728	1.643	2.043	1.618
O43567	1.217	1.591	2.025	1.451	2.059	1.803	1.803	1.737	1.559	1.393	2.096	1.642	1.687	1.451	1.937	NA	NA	NA	NA	NA	NA	NA	NA	NA	NA	NA	NA	NA	NA	NA	0.944	0.829	1.063	1.4	0.602	0.98	0.804	0.811	0.632	0.869	0.52	1.364	0.697	0.583	0.905	0.761	0.912	0.874	1.004
O43570	0.677	0.862	0.833	0.686	1.141	0.705	0.914	1.432	0.635	0.72	1.232	0.924	0.69	5.52	1.659	0.293	0.295	0.331	0.246	0.193	0.252	0.272	0.365	0.31	0.315	0.287	0.419	0.345	0.216	0.646	NA	NA	NA	NA	NA	NA	NA	NA	NA	NA	NA	NA	NA	NA	NA	0.044	0.138	0.053	0.076
O43572	0.686	1.001	1.152	0.944	0.78	0.954	0.902	1.352	1.703	1.111	1.02	1.299	1.169	1.239	1.617	1.411	1.423	1.047	1.121	1.527	1.124	1.246	1.144	1.37	1.259	1.874	2.632	1.117	1.541	1.837	1.079	1.648	1.249	1.046	1.284	1.308	1.284	2.338	1.482	1.086	1.708	1.19	1.245	1.589	1.364	0.981	1.714	1.825	1.089
O43583	0.59	0.644	0.789	0.745	0.658	0.591	0.613	0.663	0.7	0.833	0.691	0.718	0.693	0.625	0.77	0.562	0.647	0.535	0.625	0.446	0.616	0.677	0.594	0.639	0.573	0.442	0.444	0.732	0.472	0.586	0.736	0.635	0.69	0.915	0.43	0.833	0.724	0.626	0.656	0.853	0.607	0.707	0.636	0.599	0.688	0.638	0.673	0.738	0.904
O43586	1.662	0.878	0.798	1.164	0.593	0.675	1.027	0.83	1.98	1.049	0.729	1.265	1.275	0.427	0.69	0.567	0.737	0.845	0.713	0.435	0.946	0.807	0.618	0.85	0.91	0.662	0.211	0.885	0.93	0.751	NA	NA	NA	NA	NA	NA	NA	NA	NA	NA	NA	NA	NA	NA	NA	0.615	0.449	2.3	1.395
O43592	0.748	1.418	1.402	1.353	1.305	2.373	1.347	1.516	1.455	1.132	1.395	1.733	1.099	2.042	1.736	1.241	1.329	1.51	1.238	1.419	1.512	1.218	1.09	1.593	1.267	1.572	1.941	1.193	0.936	1.42	1.388	1.355	1.305	1.308	1.526	1.647	1.314	1.637	1.79	1.85	1.371	1.292	1.402	1.456	1.42	0.873	1.118	1.255	1.173
O43598	0.729	0.792	1.05	0.784	1.55	0.947	1.869	0.997	1.225	0.945	1.318	1.168	1.328	0.738	0.819	1.487	1.404	1.21	1.16	1.903	1.41	1.395	1.127	1.189	1.401	2.172	1.916	1.191	1.321	1.702	1.21	1.407	1.234	1.252	1.355	1.44	1.309	1.347	1.596	1.331	1.479	1.365	1.457	1.037	1.635	0.259	0.23	0.211	0.198
O43609	1.16	1.557	1.313	2.122	1.386	1.418	1.377	1.92	1.544	1.728	1.615	1.778	1.37	1.242	1.58	NA	NA	NA	NA	NA	NA	NA	NA	NA	NA	NA	NA	NA	NA	NA	NA	NA	NA	NA	NA	NA	NA	NA	NA	NA	NA	NA	NA	NA	NA	NA	NA	NA	NA
O43615	0.564	0.696	0.518	0.733	0.484	1.619	0.399	0.651	0.572	0.684	0.558	0.554	0.547	0.754	0.617	0.479	0.634	0.621	0.688	0.601	0.558	0.628	0.613	0.897	0.644	0.621	0.653	0.763	0.585	0.581	1.264	0.965	0.898	0.984	1.594	0.629	0.978	0.966	0.673	1.202	0.779	0.745	0.701	0.757	0.755	0.576	0.804	0.585	0.781
O43617	0.877	0.89	0.943	1	0.791	0.768	0.935	0.852	1.178	1.07	0.831	0.993	0.898	1.123	0.956	0.347	0.506	0.553	0.569	0.324	0.435	0.356	0.415	0.464	0.381	0.422	0.312	0.648	0.51	0.623	0.995	0.629	0.778	0.915	0.513	0.779	0.506	0.568	0.615	0.576	0.533	0.808	0.588	0.577	0.68	0.939	0.76	0.788	0.997
O43633	0.475	0.642	0.531	0.5	0.561	0.496	0.428	0.619	0.433	0.533	0.539	0.55	0.545	0.836	0.541	0.75	0.616	0.678	0.782	0.469	0.631	0.682	0.8	0.71	0.666	0.841	0.677	0.781	0.499	0.604	1.058	1.037	1.006	1.095	0.768	1.208	0.983	1.14	0.988	0.955	0.921	1.082	0.932	0.978	0.961	0.724	1.14	0.742	0.902
O43639	1.108	1.308	1.579	1.383	1.241	1.262	1.23	1.512	1.473	1.464	1.392	1.397	1.357	1.27	1.609	1.495	1.186	1.094	1.184	1.385	1.127	1.201	1.209	1.23	1.244	1.362	1.372	1.556	0.817	0.942	1.093	1.455	1.243	1.123	1.067	1.519	1.17	1.304	1.397	1.103	1.49	1.209	1.249	1.418	1.472	1.231	1.141	1.389	1.107
O43660	0.833	1.084	1.275	1.234	1.223	1.164	1.216	1.3	1.266	1.181	1.237	1.419	1.233	1.656	1.375	1.096	0.887	1.145	1.071	1.172	1.042	1.053	1.052	1.053	1.072	1.043	0.897	1.098	0.776	1.811	1.274	1.41	1.498	1.301	1.291	1.31	1.31	1.65	1.423	1.191	1.657	1.342	1.426	1.632	1.454	0.666	0.794	0.958	0.917
O43665	1.544	1.798	2.272	1.877	1.669	1.296	2.688	1.506	4.023	1.895	1.678	3.437	3.025	0.844	2.384	2.349	2.076	2.026	1.504	1.637	2.796	1.794	1.695	3.778	1.599	2.561	1.43	1.4	1.491	1.602	0.742	1.311	0.907	1.063	0.69	1.326	1.009	0.847	1.292	0.743	0.78	0.852	1.201	0.942	0.89	1.295	1.034	3.608	1.526
O43670	0.806	1.006	1.153	1.287	0.641	0.856	0.686	1.125	1.035	1.273	1.009	1.318	0.975	1.984	1.123	0.808	0.62	0.971	0.847	0.551	0.844	0.6	0.742	0.921	0.832	0.625	0.569	0.862	0.569	1.402	0.853	0.753	0.816	0.817	0.597	1.033	0.696	0.678	0.789	0.756	0.721	0.797	0.772	0.851	0.749	0.657	0.579	0.912	0.737
O43674	0.771	0.932	0.631	0.686	0.401	0.631	0.339	0.765	0.573	0.955	0.574	0.647	0.469	0.724	0.625	0.522	0.683	0.767	1.054	0.653	0.691	0.521	0.631	0.993	0.588	0.652	0.697	0.52	0.749	0.861	0.325	0.327	0.473	0.639	0.394	0.42	0.171	0.269	0.21	0.127	0.253	0.579	0.19	0.163	0.196	0.359	0.688	0.404	0.576
O43676	0.47	1.198	0.881	0.63	0.811	0.759	0.811	0.999	0.943	0.722	0.781	1.094	0.775	1.04	1.222	0.586	0.874	1.012	0.957	0.609	1.109	0.359	0.765	1.647	0.535	0.636	1.228	0.344	0.659	0.941	NA	NA	NA	NA	NA	NA	NA	NA	NA	NA	NA	NA	NA	NA	NA	0.627	1.093	0.294	0.219
O43677	0.791	1.247	0.701	0.529	0.632	0.91	0.506	1.044	0.848	0.634	0.672	0.91	0.58	0.918	1.092	0.384	0.805	0.936	0.475	0.621	0.478	0.44	0.962	2.398	0.378	0.494	0.608	0.412	1.137	0.513	NA	NA	NA	NA	NA	NA	NA	NA	NA	NA	NA	NA	NA	NA	NA	0.615	0.719	0.512	0.409
O43678	2.381	1.957	1.49	1.191	1.485	1.468	1.354	1.872	1.701	1.121	1.611	1.524	1.264	1.513	1.722	1.208	1.301	1.089	1.535	1.281	1.238	1.039	1.152	1.247	1.114	1.587	1.453	1.043	1.299	1.121	1.178	1.518	1.577	1.217	1.34	1.779	1.374	1.811	1.822	0.801	1.448	1.545	1.373	1.639	1.522	1.233	1.902	1.387	1.234
O43679	1.534	1.344	1.206	1.226	1.034	0.899	0.714	1.692	0.971	1.166	1.467	1.234	0.852	1.293	1.131	NA	NA	NA	NA	NA	NA	NA	NA	NA	NA	NA	NA	NA	NA	NA	NA	NA	NA	NA	NA	NA	NA	NA	NA	NA	NA	NA	NA	NA	NA	NA	NA	NA	NA
O43681	0.616	1.366	1.41	1.099	2.277	1.436	1.501	1.209	1.25	1.132	1.256	1.453	1.107	1.077	1.236	1.203	1.177	1.342	1.102	1.542	1.252	1.175	1.078	1.453	1.197	1.488	1.606	0.876	0.827	1.341	1.488	1.413	1.56	1.185	1.461	1.547	1.408	1.691	1.622	1.316	1.341	1.659	1.441	1.583	1.466	1.586	1.898	1.318	1.205
O43684	0.548	0.717	0.64	0.563	0.674	0.493	0.526	0.677	0.69	0.561	0.591	0.691	0.633	1.035	0.626	0.748	0.648	0.745	0.727	0.464	0.843	0.559	0.625	0.657	0.598	0.675	0.644	0.824	0.457	1.371	0.873	0.804	0.785	0.944	0.598	0.919	0.659	0.651	0.909	0.853	0.861	0.753	0.729	0.677	0.848	1.223	1.061	1.376	1.133
O43687	NA	NA	NA	NA	NA	NA	NA	NA	NA	NA	NA	NA	NA	NA	NA	1.747	2.286	1.678	1.799	3.573	2.027	1.288	2.602	3.035	2.846	1.592	2.281	1.737	5.024	4.428	NA	NA	NA	NA	NA	NA	NA	NA	NA	NA	NA	NA	NA	NA	NA	NA	NA	NA	NA
O43704	1.224	1.744	1.08	0.916	0.975	1.187	0.833	1.348	1.657	0.601	0.85	2.145	1.281	0.5	2.821	NA	NA	NA	NA	NA	NA	NA	NA	NA	NA	NA	NA	NA	NA	NA	NA	NA	NA	NA	NA	NA	NA	NA	NA	NA	NA	NA	NA	NA	NA	1.063	1.111	6.591	1.733
O43707	1.074	1.512	1.154	1.045	0.841	0.998	1.104	1.157	1.127	1.2	0.971	1.018	1.12	1.089	1.161	1.377	1.441	1.049	1.255	1.003	1.069	1.041	1.265	0.921	1.072	1.303	1.261	1.249	2.124	1.21	0.93	0.979	1.135	0.994	0.863	0.882	1.097	0.904	0.976	0.882	1.076	1.103	1.139	1.2	1.009	1.347	1.208	1.05	1.193
O43708	0.994	1.047	1.379	0.789	1.367	1.646	1.497	1.069	1.06	0.942	1.278	1.061	1.15	0.63	0.706	0.802	0.883	0.811	1.078	1.028	0.857	1.131	0.849	1.151	1.048	1.276	0.983	0.712	0.652	0.733	1.149	1.102	1.304	1.084	1.738	0.936	1.033	1.218	0.958	0.929	1.055	1.216	0.996	1.18	0.971	1.366	1.49	1.235	1.301
O43709	1.178	1.575	1.836	1.532	1.541	2.554	1.543	1.823	2.154	1.71	2.325	1.989	1.519	1.857	2.195	1.583	1.674	1.65	1.757	2.247	1.486	1.795	1.656	1.727	1.957	1.864	2.693	1.509	1.419	1.891	1.212	1.753	1.267	1.143	1.711	1.265	1.655	1.899	2.022	1.548	1.604	1.443	1.443	1.623	1.396	1.159	1.255	2.19	1.476
O43715	2.155	1.531	2.035	1.962	1.731	1.885	1.326	2.499	1.617	1.724	2.353	1.756	1.473	2.046	2.19	0.831	0.755	0.747	1.338	0.821	0.913	1.075	0.718	0.812	0.831	0.802	0.721	0.668	0.608	0.611	1.541	1.042	0.897	0.964	0.827	1.215	1.08	1.045	1.037	1.132	0.827	0.707	1.455	0.826	0.847	1.016	1.163	1.151	1.132
O43716	1.257	0.735	0.868	0.959	0.929	2.023	0.969	1.083	0.963	1.019	1.243	0.909	1.4	0.889	0.894	1.261	1.462	1.128	1.295	1.718	1.143	1.853	1.322	1.251	1.444	1.395	1.568	1.307	0.987	1.111	1.396	1.076	0.853	1.246	1.395	0.739	1.008	0.91	0.805	1.066	0.755	0.849	0.783	0.666	0.747	0.975	1.208	0.975	1.118
O43719	0.626	0.715	0.687	0.825	0.509	0.693	0.564	0.723	0.57	0.84	0.637	0.775	0.671	0.742	0.722	0.703	0.68	0.923	0.811	0.724	0.7	0.576	0.78	0.837	0.767	0.683	0.672	0.808	0.543	0.959	0.726	0.609	0.809	0.704	0.486	0.693	0.662	0.445	0.533	0.554	0.625	0.725	0.665	0.568	0.612	0.959	0.625	0.85	0.9
O43734	NA	NA	NA	NA	NA	NA	NA	NA	NA	NA	NA	NA	NA	NA	NA	NA	NA	NA	NA	NA	NA	NA	NA	NA	NA	NA	NA	NA	NA	NA	1.411	1.154	1.297	1.383	0.778	1.564	1.198	1.512	1.466	1.366	1.43	1.108	1.534	0.732	1.498	NA	NA	NA	NA
O43736	1.51	1.597	1.98	1.483	1.36	2.153	1.599	2.29	2.482	1.336	2.296	2.289	1.839	1.867	2.428	NA	NA	NA	NA	NA	NA	NA	NA	NA	NA	NA	NA	NA	NA	NA	NA	NA	NA	NA	NA	NA	NA	NA	NA	NA	NA	NA	NA	NA	NA	NA	NA	NA	NA
O43739	0.793	1.612	1.333	1.101	0.917	0.97	1.219	1.38	1.243	1.451	1.186	1.155	1.011	1.098	1.221	0.588	1.197	1.055	1.132	0.816	0.816	0.57	0.754	1.016	0.885	0.822	0.698	0.86	0.609	0.883	1.324	1.437	2.104	1.342	1.569	1.67	1.307	1.546	1.456	0.902	1.658	2.296	1.971	1.908	1.484	1.381	0.896	2.213	1.402
O43741	0.452	1.415	0.91	0.992	0.715	0.986	0.735	0.996	0.751	0.905	0.71	1.114	0.853	1.338	1.282	0.692	0.939	1.075	0.941	0.688	0.679	0.694	0.782	0.728	0.686	0.759	1.092	0.637	1.017	0.839	NA	NA	NA	NA	NA	NA	NA	NA	NA	NA	NA	NA	NA	NA	NA	0.793	0.986	0.763	1.416
O43747	0.612	1.095	1.119	1.121	1.049	1.207	1.026	1.149	1.207	1.033	1.072	1.295	0.951	1.299	1.321	1.173	1.244	1.449	1.35	1.203	1.356	1.075	1.104	1.483	1.172	1.371	1.518	1.005	0.776	1.256	0.988	0.777	0.907	0.981	0.797	0.967	0.717	0.876	0.928	0.814	0.848	0.886	0.737	0.771	0.75	0.641	0.897	0.761	0.85
O43752	1.689	1.402	1.573	1.574	1.791	1.576	1.483	1.654	1.478	1.493	1.675	1.595	1.582	2.007	1.912	1.709	1.25	1.292	1.668	1.534	1.247	1.553	1.507	1.26	1.64	1.521	1.923	1.884	1.231	1.359	1.67	1.026	1.213	1.383	1.062	1.123	1.444	1.411	1.354	1.62	1.071	1.101	1.429	1.108	1.266	1.713	1.345	1.164	1.36
O43760	NA	NA	NA	NA	NA	NA	NA	NA	NA	NA	NA	NA	NA	NA	NA	NA	NA	NA	NA	NA	NA	NA	NA	NA	NA	NA	NA	NA	NA	NA	NA	NA	NA	NA	NA	NA	NA	NA	NA	NA	NA	NA	NA	NA	NA	NA	NA	NA	NA
O43765	0.619	0.736	0.657	0.618	0.737	0.811	0.692	0.816	0.707	0.724	0.733	0.745	0.736	1.409	0.661	0.749	0.713	0.799	0.926	0.643	0.747	0.639	0.808	0.674	0.726	0.909	0.873	0.71	0.583	0.828	1.153	1.377	1.445	0.938	1.074	1.174	1.068	1.325	1.12	0.847	1.392	1.4	1.138	1.357	1.332	0.586	0.908	0.687	0.693
O43766	1.456	1.231	1.41	1.693	1.351	1.523	1.664	1.703	1.612	1.319	2.138	1.499	1.45	1.501	1.899	NA	NA	NA	NA	NA	NA	NA	NA	NA	NA	NA	NA	NA	NA	NA	NA	NA	NA	NA	NA	NA	NA	NA	NA	NA	NA	NA	NA	NA	NA	NA	NA	NA	NA
O43768	0.388	0.339	0.364	0.367	0.302	0.234	0.358	0.391	0.321	0.443	0.369	0.357	0.472	0.341	0.289	0.488	0.446	0.268	0.378	0.262	0.271	0.423	0.345	0.354	0.407	0.407	0.254	0.352	0.285	0.261	0.504	0.49	0.39	0.467	0.368	0.81	0.53	0.424	0.369	0.666	0.356	0.435	0.49	0.407	0.391	0.326	0.377	0.357	0.499
O43772	1.054	1.353	0.709	1.163	0.668	1.353	0.493	1.057	0.76	1.289	0.91	1.026	0.617	1.698	0.978	0.448	0.884	1.071	1.119	0.714	0.872	0.618	0.674	2.024	0.921	0.778	1.094	1.048	0.905	1.709	2.322	0.933	1.358	1.33	1.814	0.916	0.819	0.982	0.78	0.626	0.887	1.206	0.835	0.857	0.848	0.893	0.996	1.124	0.952
O43776	0.42	0.622	0.671	0.681	0.59	0.958	0.707	0.555	0.668	0.715	0.529	0.713	0.638	0.756	0.739	0.556	0.522	0.504	0.593	0.527	0.529	0.534	0.476	0.456	0.591	0.569	0.658	0.605	0.38	0.588	0.669	0.656	0.618	0.473	0.49	0.456	0.548	0.562	0.549	0.738	0.5	0.555	0.492	0.533	0.536	0.535	0.684	0.502	0.635
O43795	0.54	1.4	0.95	0.797	0.717	0.903	0.793	1.226	0.657	0.908	0.942	0.861	0.773	0.882	1.106	0.844	1.035	0.986	0.853	0.987	0.898	0.775	1.05	0.933	0.977	0.972	1.101	0.932	0.742	0.924	0.995	1.183	1.277	1.017	1.291	1.543	1.223	1.204	1.261	0.897	1.578	1.281	1.182	1.424	1.353	1.038	1.342	0.982	0.945
O43805	2.579	1.635	2.408	1.878	2.363	1.303	2.01	2.279	1.92	1.762	2.378	1.925	1.758	1.695	1.7	NA	NA	NA	NA	NA	NA	NA	NA	NA	NA	NA	NA	NA	NA	NA	1.349	1.189	1.137	1.43	0.785	1.556	1.277	1.26	1.687	1.29	1.421	0.954	1.453	1.228	1.272	NA	NA	NA	NA
O43809	0.808	0.891	1.218	0.982	1.691	0.84	1.245	1.199	1.13	0.984	1.225	1.145	1.352	1.316	1.03	1.566	1.043	1.248	1.672	0.846	1.527	1.425	1.327	1.404	1.383	1.496	1.164	1.853	1.052	1.679	1.054	1.337	1.006	1.478	0.821	1.321	1.409	0.942	1.397	2.016	1.264	1.057	1.215	1.042	1.498	1.081	1.079	1.655	1.293
O43813	0.769	1.079	1.002	0.918	0.969	0.955	0.897	1.204	1.006	0.895	0.998	1.037	0.852	1.114	1.223	1.096	1.191	1.296	1.058	0.997	1.259	1.02	1.076	1.496	1.201	1.228	1.299	1.092	1.004	2.015	1.199	1.079	1.18	1.09	0.89	1.227	1.013	1.152	1.327	1.059	1.404	1.205	1.275	1.298	1.206	1.03	1.077	1.397	1.033
O43815	1.499	1.334	1.475	1.456	1.281	1.27	1.461	1.374	1.57	1.358	1.367	1.575	1.558	1.193	1.427	1.25	1.362	1.261	1.308	1.299	1.32	1.244	1.209	2.037	1.22	1.409	1.256	1.292	1.174	1.316	1.088	1.123	1.077	1.19	1.006	1.075	1.063	1.18	1.068	1.09	1.117	1.017	1.168	1.227	1.162	1.033	0.939	1.166	1.02
O43818	1.634	0.962	1.089	1.217	0.89	1.183	0.884	1.107	1.314	1.335	0.758	1.422	1.307	1.661	1.188	1.125	0.786	1.219	1.434	0.332	1.139	0.579	0.913	1.002	0.887	0.997	0.786	1.773	0.954	2.19	1.109	0.96	0.976	1.485	0.748	1.224	1.15	0.815	1.455	1.811	1.226	0.902	1.133	0.774	1.197	1.13	0.873	1.727	1.368
O43819	1.3	0.594	0.523	0.991	0.717	0.797	0.506	0.805	0.578	1.106	0.804	0.616	0.564	0.62	0.434	0.445	0.872	0.74	2.315	0.774	0.941	0.964	0.692	1.097	1.099	0.75	1.15	1.123	0.555	1.045	2.657	0.633	0.885	2.237	0.95	0.85	0.748	0.842	0.73	1.067	0.749	0.709	0.691	0.501	0.682	0.495	0.623	0.385	1.263
O43822	1.909	1.706	1.875	1.52	1.609	1.377	1.858	1.758	1.799	1.649	1.709	1.702	1.742	1.294	1.544	1.121	1.367	1.038	1.004	1.224	0.99	1.36	1.069	1.204	1.069	1.132	0.788	1.203	1.135	1.39	0.81	2.292	2.165	1.023	1.929	1.211	1.815	2.25	2.122	1.036	2.335	2.242	2.491	3.128	2.411	1.312	1.475	1.857	1.609
O43823	1.057	0.891	1.014	1.014	0.957	0.678	0.999	1.172	0.971	1.009	1.143	1.055	1.177	1.447	0.868	0.884	0.667	0.873	0.782	0.788	0.724	0.711	0.878	1.126	0.819	0.94	0.634	0.945	0.7	1.348	0.841	1.589	1.215	1.011	1.232	1.221	1.246	1.598	1.402	1.252	1.547	1.161	1.297	1.397	1.324	0.934	0.948	1.044	0.745
O43824	1.09	0.942	1.032	1.465	1.123	1.125	0.99	1.019	0.803	1.336	0.995	0.779	0.897	0.824	0.808	1.378	1.48	1.275	1.438	2.436	1.41	1.611	1.553	2.336	1.421	1.571	1.561	1.738	1.196	1.34	1.774	0.955	0.993	1.023	1.456	0.611	0.879	0.908	0.695	0.724	0.837	0.872	0.912	0.956	0.793	1.453	0.943	0.935	1.028
O43837	0.332	0.478	0.3	0.448	0.31	0.803	0.31	0.383	0.359	0.417	0.353	0.38	0.418	0.33	0.33	0.553	0.605	0.647	0.896	0.579	0.636	0.708	0.587	0.819	0.699	0.704	0.669	0.8	0.491	0.592	1.115	0.596	0.542	0.743	1.411	0.462	0.654	0.529	0.507	0.713	0.492	0.478	0.615	0.518	0.444	0.642	0.861	0.818	0.91
O43847	1.015	1.301	1.101	1.312	0.911	1.168	0.983	1.19	1.674	1.289	0.949	1.775	1.029	2.321	1.267	1.07	1.049	1.27	0.972	1.028	1.332	0.914	0.894	1.35	0.937	1.154	1.201	0.905	0.987	1.527	1.093	0.781	0.805	1.227	0.928	1.48	0.899	0.882	1.291	1.046	0.988	0.79	1.035	0.762	1.07	0.987	1.292	1.291	1.227
O43852	1.423	0.805	0.763	0.797	0.581	0.868	0.678	0.84	0.862	0.887	0.761	0.891	1.141	1.012	0.745	0.999	0.91	0.916	1.044	0.685	0.897	0.859	0.795	0.841	0.946	0.734	1.047	0.722	0.779	1.439	1.033	0.642	0.837	1.071	0.618	1.005	0.87	0.731	0.751	1.102	0.646	0.764	0.746	0.624	0.689	0.536	0.645	0.582	0.86
O43854	1.408	2.088	1.169	1.186	1.732	1	1.291	1.382	1.373	0.773	1.245	1.483	1.032	1.419	1.815	0.687	0.969	0.846	0.595	1.13	0.633	0.832	1.117	1.238	1.029	0.564	0.697	0.646	0.582	0.956	0.69	1.008	1.104	0.465	1.12	0.986	0.924	0.915	1.573	0.576	3.548	0.943	1.409	3.887	2.516	0.87	1.323	0.865	0.872
O43861	1.168	1.532	1.558	1.715	0.784	1.677	0.911	1.523	1.89	1.357	1.154	1.98	1.314	1.879	1.775	1.174	1.496	1.57	1.518	1.644	1.641	1.506	1.457	1.935	1.275	1.124	1.533	1.472	0.884	1.922	1.445	1.11	1.029	1.814	0.955	1.269	1.107	1.548	2.141	1.536	0.993	1.2	1.11	1.155	1.059	1.26	1.497	1.815	1.729
O43865	0.846	1.495	1.561	1.391	1.305	1.624	1.133	1.441	1.211	1.378	1.273	1.576	1.229	2.43	1.585	1.266	1.442	1.314	1.249	1.282	1.347	1.432	1.156	1.799	1.195	1.351	1.563	1.193	0.928	1.223	1.938	1.321	1.501	1.352	1.234	1.412	1.205	1.339	1.475	1.072	1.228	1.38	1.198	1.211	1.294	0.529	0.613	0.512	0.517
O43866	2.411	2.688	1.982	2.891	1.716	4.359	1.05	3.065	2.275	3.848	2.909	2.232	1.584	1.182	3.355	1.259	2.819	1.657	1.389	3.816	2.247	1.915	1.782	2.173	1.264	1.632	1.77	0.898	4.721	4.066	1.308	1.296	1.664	1.511	2.828	1.462	1.06	1.782	2.397	1.24	2.473	1.499	1.265	2.061	3.201	1.98	2.075	2.415	1.198
O43896	1.052	1.317	1.669	1.352	1.576	1.371	1.494	1.42	1.366	1.28	1.419	1.378	1.415	1.246	1.841	1.204	1.041	0.9	1.005	1.291	0.88	0.972	0.911	1.327	0.985	1.002	1.147	1.096	0.753	0.915	1.32	1.647	1.594	1.289	1.249	1.415	1.399	1.519	1.562	1.209	1.429	1.558	1.428	1.489	1.449	1.36	1.271	1.13	1.314
O43913	0.978	1.436	0.958	1.154	0.89	1.341	0.79	1.324	1.167	1.114	1.081	1.284	0.997	1.7	1.366	1.131	1.309	1.327	1.296	1.405	1.651	1.206	1.173	2.404	1.328	1.583	1.555	1.273	1.391	2.039	0.914	0.954	0.759	0.762	0.753	1.099	0.722	1.03	1.057	0.885	1.076	0.877	1.072	0.703	0.994	0.884	1.546	1.497	1.222
O43914	2.469	1.109	1.25	1.208	1.002	1.013	1.491	0.661	2.541	1.168	0.905	2.051	2.051	1.098	1.989	1.452	2.273	1.575	1.436	0.954	1.717	1.525	0.804	1.375	1.268	2.201	1.514	1.083	1.463	1.923	1.219	1.459	1.567	1.528	1.412	1.687	1.847	1.862	1.435	2.384	1.311	2.129	2.025	1.772	1.452	NA	NA	NA	NA
O43916	1.062	1.591	1.426	1.795	1.452	1.607	1.365	1.436	1.471	1.408	1.479	1.579	1.248	0.92	1.76	NA	NA	NA	NA	NA	NA	NA	NA	NA	NA	NA	NA	NA	NA	NA	1.353	2.116	1.847	1.22	1.591	2.11	1.548	2.018	1.915	1.445	2.78	1.709	1.866	2.466	2.088	1.871	1.188	1	1.031
O43920	0.543	1.027	0.765	0.605	0.623	0.604	0.529	0.943	1.112	0.625	0.766	1.013	0.562	0.78	1.054	0.477	0.442	0.553	0.569	0.187	0.382	0.319	0.451	0.533	0.361	0.325	0.366	0.388	0.491	0.816	0.312	0.469	0.631	0.437	0.34	0.684	0.297	0.386	0.381	0.216	0.294	0.88	0.29	0.277	0.311	0.334	0.665	0.54	0.399
O43924	1.032	1.361	1.802	1.478	1.205	1.437	1.55	1.5	1.982	1.424	1.446	1.644	1.527	1.527	2.005	1.316	1.573	1.371	1.469	1.542	1.705	1.308	1.424	2.011	1.409	1.681	1.717	1.502	0.989	1.478	1.015	1.218	1.147	1.41	1.314	1.79	1.316	1.245	1.6	1.461	1.284	1.046	1.388	1.175	1.426	1.163	1.419	1.539	1.47
O43927	NA	NA	NA	NA	NA	NA	NA	NA	NA	NA	NA	NA	NA	NA	NA	NA	NA	NA	NA	NA	NA	NA	NA	NA	NA	NA	NA	NA	NA	NA	NA	NA	NA	NA	NA	NA	NA	NA	NA	NA	NA	NA	NA	NA	NA	NA	NA	NA	NA
O43929	1.045	1.478	1.316	0.904	1.273	1.5	1.175	1.572	1.786	0.998	1.547	1.553	1.38	1.96	3.163	1.471	1.296	1.297	1.304	1.289	1.543	1.151	0.967	2.185	1.372	1.601	1.979	1.072	1.22	1.814	1.244	1.431	1.182	1.082	0.794	1.437	1.01	1.398	1.776	1.24	1.4	1.138	1.432	1.279	1.12	1.16	1.205	1.688	1.212
O43933	1.283	0.904	0.894	1.009	0.721	1.046	0.766	0.867	0.945	1.122	0.747	0.875	0.87	1.104	1.201	1.016	1.23	1.146	1.203	1.191	1.133	0.785	0.833	1.92	0.879	1.299	1.373	1.114	0.927	1.649	1.299	1.69	1.602	1.612	1.295	1.315	1.175	1.03	1.177	1.6	0.951	1.236	1.107	1.132	1.107	1.326	1.521	1.478	1.894
O60216	0.972	1.082	1.242	1.153	1.12	1.093	1.088	1.27	1.176	1.125	1.133	1.389	1.223	1.914	1.241	0.92	0.836	1.054	0.996	0.944	0.982	0.884	0.829	0.933	0.866	0.921	0.948	1.052	0.642	1.098	1.16	1.149	1.207	1.151	0.997	1.394	1.171	1.15	1.547	1.231	1.256	1.21	1.24	1.226	1.3	1.195	1.092	1.508	1.212
O60218	NA	NA	NA	NA	NA	NA	NA	NA	NA	NA	NA	NA	NA	NA	NA	NA	NA	NA	NA	NA	NA	NA	NA	NA	NA	NA	NA	NA	NA	NA	1.285	1.921	1.825	1.706	1.8	1.811	1.337	44.096	1.586	2.086	1.913	1.427	1.895	1.77	4.943	1.403	24.655	1.449	2.102
O60220	1.221	0.852	1.082	1.205	1.354	1.883	1.026	1.107	0.884	1.167	1.166	0.991	1.293	0.868	1.098	0.555	0.666	0.514	1.259	0.444	0.67	1.206	0.654	0.655	0.895	0.49	0.533	1.065	0.7	0.421	2.959	0.922	0.841	1.857	1.449	0.707	1.223	0.949	0.604	0.858	0.678	0.696	0.76	0.846	0.678	0.588	0.629	0.348	0.684
O60229	NA	NA	NA	NA	NA	NA	NA	NA	NA	NA	NA	NA	NA	NA	NA	1.238	1.502	1.276	1.69	1.475	1.32	1.561	1.311	1.314	1.466	1.339	1.56	1.148	0.977	1.341	NA	NA	NA	NA	NA	NA	NA	NA	NA	NA	NA	NA	NA	NA	NA	1.328	2.177	1.441	1.611
O60231	1.264	1.571	1.723	1.573	1.794	1.638	1.817	1.762	1.718	1.447	1.898	1.745	1.522	1.772	1.877	1.34	1.292	1.384	1.336	1.746	1.398	1.344	1.356	1.486	1.428	1.448	1.492	1.305	1.333	1.625	1.196	1.363	1.342	1.28	1.426	1.337	1.294	1.445	1.434	1.21	1.353	1.245	1.389	1.449	1.308	1.342	1.208	1.878	1.134
O60232	2.182	0.756	1.288	1.409	1.084	1.077	1.254	1.054	2.432	1.436	0.837	1.644	1.748	1.927	1.271	1.809	1.152	0.981	1.875	1.035	1.422	1.28	1.174	1.243	1.286	2.076	1.191	1.365	0.839	1.442	NA	NA	NA	NA	NA	NA	NA	NA	NA	NA	NA	NA	NA	NA	NA	1.043	1.349	1.556	2.362
O60234	1.339	1.573	1.086	1.432	0.882	1.031	1.269	1.151	2.542	1.281	1.07	2.478	1.717	0.775	1.336	1.502	1.317	2.009	1.093	1.26	2.455	1.285	1.171	3.604	1.061	2.176	1.39	0.904	1.281	1.058	1.218	1.031	1.514	1.856	0.929	1.95	1.1	1.063	1.611	1.276	1.112	1.497	1.717	1.069	1.327	1.204	1.035	2.93	1.913
O60237	1.435	1.798	1.343	1.295	0.765	0.921	1.148	1.256	1.14	1.33	1.541	1.276	1.287	0.719	1.564	1.435	1.807	1.323	1.614	1.356	1.209	1.081	1.751	1.497	1.13	1.001	0.78	1.359	1.503	1.019	NA	NA	NA	NA	NA	NA	NA	NA	NA	NA	NA	NA	NA	NA	NA	1.432	1.153	1.228	1.368
O60239	1.805	1.9	1.955	1.776	0.961	1.076	1.45	2.329	1.694	2.413	1.685	1.197	1.328	0.734	0.806	NA	NA	NA	NA	NA	NA	NA	NA	NA	NA	NA	NA	NA	NA	NA	NA	NA	NA	NA	NA	NA	NA	NA	NA	NA	NA	NA	NA	NA	NA	NA	NA	NA	NA
O60240	NA	NA	NA	NA	NA	NA	NA	NA	NA	NA	NA	NA	NA	NA	NA	1.571	1.78	1.551	1.704	2.389	4.398	1.841	2.687	1.937	1.889	1.687	1.77	1.355	2.154	1.257	1.596	1.595	1.724	1.372	2.253	1.699	4.171	2.633	1.93	1.794	1.987	1.508	4.435	2.766	2.542	4.193	2.172	4.353	1.387
O60243	NA	NA	NA	NA	NA	NA	NA	NA	NA	NA	NA	NA	NA	NA	NA	NA	NA	NA	NA	NA	NA	NA	NA	NA	NA	NA	NA	NA	NA	NA	NA	NA	NA	NA	NA	NA	NA	NA	NA	NA	NA	NA	NA	NA	NA	1.338	2.076	1.561	1.261
O60244	1.113	1.469	1.46	2.079	1.221	1.589	1.288	1.606	1.632	1.685	1.358	1.985	1.492	2.591	1.951	0.919	0.928	1.194	0.961	1.123	1.178	0.839	1.044	1.486	1.242	1.216	1.629	0.86	0.907	1.49	1.249	1.223	1.184	1.394	1.167	1.661	1.34	1.387	1.918	1.458	1.686	1.099	1.539	1.255	1.639	0.641	0.91	0.983	0.749
O60245	3.639	1.827	0.984	0.732	0.613	0.392	0.45	1.571	0.622	1.531	1.352	1.033	0.874	3.96	1.913	0.849	1.157	1.085	1.466	1.255	1.005	0.834	1.201	1.247	0.804	0.74	1.137	1.1	1.282	1.971	0.589	1.034	0.644	0.755	0.531	1.038	0.519	0.581	0.615	0.234	1.282	0.801	0.773	0.996	1.225	1.197	1.232	1.187	0.767
O60256	0.483	0.697	0.607	0.611	0.652	0.696	0.552	0.682	0.648	0.726	0.633	0.747	0.579	0.666	0.62	0.461	0.466	0.651	0.427	0.431	0.569	0.428	0.52	0.691	0.435	0.473	0.367	0.446	0.555	0.692	0.847	0.764	0.85	0.895	0.794	0.807	0.718	0.831	0.779	0.637	0.753	1.032	0.723	0.877	0.698	0.834	0.957	0.979	0.805
O60262	3.829	0.562	0.898	1.1	1.253	0.484	1.005	0.761	0.96	1.083	0.804	1.327	1.269	0.985	0.457	1.148	0.788	1.534	1.011	0.638	1.291	0.922	1.461	1.672	0.906	1.413	0.669	1.307	1.029	0.86	0.697	1.369	0.957	1.691	0.968	0.835	0.849	0.912	0.725	0.638	0.893	1.238	1.26	0.608	0.856	0.761	0.726	0.77	0.664
O60264	0.93	1.164	1.311	1.195	1.139	1.197	1.203	1.297	1.523	1.128	1.11	1.541	1.406	1.846	1.465	1.31	1.18	1.524	1.194	1.353	1.466	1.178	1.171	1.657	1.25	1.267	1.335	1.216	0.995	1.746	1.007	1.112	1.132	1.212	1.004	1.277	1.082	1.059	1.293	1.202	1.137	1.064	1.143	1.064	1.11	1.218	1.275	1.31	1.047
O60266	NA	NA	NA	NA	NA	NA	NA	NA	NA	NA	NA	NA	NA	NA	NA	0.685	1.029	1.43	1.092	1.332	0.966	0.705	1.154	2.426	1.056	1.039	1.069	1.463	1.608	2.372	NA	NA	NA	NA	NA	NA	NA	NA	NA	NA	NA	NA	NA	NA	NA	NA	NA	NA	NA
O60268	1.254	0.962	0.841	0.929	0.632	0.695	0.878	0.854	1.256	0.974	0.785	0.921	0.863	0.539	1.163	NA	NA	NA	NA	NA	NA	NA	NA	NA	NA	NA	NA	NA	NA	NA	1.327	1.423	1.53	1.446	1.514	1.528	1.611	2.027	1.672	1.225	1.761	1.875	1.639	2.026	1.441	1.595	1.528	1.823	1.74
O60271	0.734	0.76	0.873	0.707	0.885	0.757	0.838	0.788	0.857	0.826	0.855	0.807	0.877	0.895	0.839	1.078	0.977	1.017	1.14	0.863	0.915	0.959	0.897	1.022	0.996	1.155	1.113	1.043	0.789	0.974	1.064	1.023	0.932	0.986	0.857	0.924	0.933	0.975	0.903	0.888	0.919	0.89	0.882	1.092	0.862	1.001	1.057	0.889	1.085
O60279	NA	NA	NA	NA	NA	NA	NA	NA	NA	NA	NA	NA	NA	NA	NA	NA	NA	NA	NA	NA	NA	NA	NA	NA	NA	NA	NA	NA	NA	NA	NA	NA	NA	NA	NA	NA	NA	NA	NA	NA	NA	NA	NA	NA	NA	NA	NA	NA	NA
O60281	NA	NA	NA	NA	NA	NA	NA	NA	NA	NA	NA	NA	NA	NA	NA	NA	NA	NA	NA	NA	NA	NA	NA	NA	NA	NA	NA	NA	NA	NA	NA	NA	NA	NA	NA	NA	NA	NA	NA	NA	NA	NA	NA	NA	NA	0.454	1.456	2.155	1.789
O60282	2.629	1.998	1.646	1.279	2.73	1.17	2.088	2.031	1.489	1.68	2.584	1.875	1.605	4.035	2.409	NA	NA	NA	NA	NA	NA	NA	NA	NA	NA	NA	NA	NA	NA	NA	NA	NA	NA	NA	NA	NA	NA	NA	NA	NA	NA	NA	NA	NA	NA	NA	NA	NA	NA
O60287	1.143	1.493	1.545	1.517	1.864	1.582	1.581	1.602	1.61	1.366	1.751	1.571	1.382	1.469	1.812	1.428	1.35	1.623	1.525	1.577	1.663	1.521	1.262	2.229	1.427	1.466	1.827	1.428	1.351	1.719	1.2	1.335	1.053	1.065	1.468	1.119	1.167	1.468	1.395	1.163	1.577	0.839	1.072	1.459	1.055	1.742	1.474	1.873	1.51
O60292	0.719	0.755	0.618	0.894	0.539	0.607	0.504	0.633	0.572	0.903	0.601	0.573	0.612	0.509	0.621	1.009	1.064	1.027	0.849	1.455	0.867	0.986	1.132	1.033	1.245	0.943	0.891	1.178	0.963	0.883	0.705	0.608	0.58	0.718	0.444	0.429	0.556	0.499	0.46	0.625	0.441	0.583	0.453	0.411	0.516	0.883	0.86	0.767	0.779
O60293	2.191	2.131	1.886	2.037	2.103	1.724	1.915	1.885	1.631	1.718	2.037	1.509	1.615	1.648	1.862	NA	NA	NA	NA	NA	NA	NA	NA	NA	NA	NA	NA	NA	NA	NA	NA	NA	NA	NA	NA	NA	NA	NA	NA	NA	NA	NA	NA	NA	NA	NA	NA	NA	NA
O60294	NA	NA	NA	NA	NA	NA	NA	NA	NA	NA	NA	NA	NA	NA	NA	NA	NA	NA	NA	NA	NA	NA	NA	NA	NA	NA	NA	NA	NA	NA	NA	NA	NA	NA	NA	NA	NA	NA	NA	NA	NA	NA	NA	NA	NA	1.296	1.212	1.729	1.195
O60296	NA	NA	NA	NA	NA	NA	NA	NA	NA	NA	NA	NA	NA	NA	NA	2.312	0.656	0.669	3.365	0.512	0.919	1.699	0.654	0.902	1.113	0.792	1.059	2.549	0.921	0.805	1.327	1.388	1.145	1.183	1.26	1.311	1.481	1.813	2.037	1.398	1.474	1.078	1.367	1.415	1.373	0.659	0.933	0.58	1.131
O60299	NA	NA	NA	NA	NA	NA	NA	NA	NA	NA	NA	NA	NA	NA	NA	NA	NA	NA	NA	NA	NA	NA	NA	NA	NA	NA	NA	NA	NA	NA	NA	NA	NA	NA	NA	NA	NA	NA	NA	NA	NA	NA	NA	NA	NA	NA	NA	NA	NA
O60303	1.236	2.056	1.969	2.046	1.886	1.702	1.638	2.191	2.101	2.033	1.86	2.016	1.873	2.177	2.337	NA	NA	NA	NA	NA	NA	NA	NA	NA	NA	NA	NA	NA	NA	NA	NA	NA	NA	NA	NA	NA	NA	NA	NA	NA	NA	NA	NA	NA	NA	1.816	4.115	3.567	3.858
O60306	1.035	1.299	1.266	1.202	1.158	1.296	1.209	1.365	1.276	1.188	1.211	1.339	1.139	1.678	1.423	1.387	1.395	1.645	1.446	1.706	1.572	1.241	1.363	2.001	1.424	1.611	1.543	1.417	1.101	1.807	1.347	1.252	1.279	1.248	1.154	1.425	1.131	1.122	1.552	1.299	1.495	1.212	1.312	1.217	1.392	1.212	1.351	1.617	1.458
O60307	4.393	1.936	2.116	3.057	1.742	1.255	1.774	1.805	2.549	2.114	2.184	2.167	1.675	1.464	1.924	1.774	1.925	1.831	1.374	2.539	1.772	1.752	2.164	1.712	1.673	3.054	2.252	1.371	1.499	1.23	NA	NA	NA	NA	NA	NA	NA	NA	NA	NA	NA	NA	NA	NA	NA	1.084	0.897	2.478	0.972
O60313	0.847	0.916	0.789	0.936	0.776	1.404	0.767	0.915	0.802	0.962	0.813	0.81	0.772	0.636	0.88	0.596	0.734	0.732	1.093	0.625	0.668	0.793	0.603	1.089	0.717	0.698	0.826	0.878	0.491	0.735	1.473	0.579	0.643	0.988	1.24	0.58	0.748	0.636	0.591	0.861	0.54	0.639	0.622	0.534	0.493	0.734	0.87	0.781	0.996
O60315	0.98	1.417	0.893	0.96	0.973	0.934	0.955	1.486	1.222	1.249	1.061	1.576	1.315	1.062	1.549	2.093	2.059	2.035	1.984	3.29	1.736	2.229	2.11	1.522	2.828	2.861	1.762	1.628	1.707	1.763	0.878	1.623	1.152	1.257	0.572	2.215	1.171	1.459	1.292	0.802	0.988	0.856	1.558	1.129	0.862	0.68	0.83	1.405	0.811
O60318	1.264	1.331	1.253	1.271	1.383	1.27	1.456	1.303	1.461	1.293	1.34	1.565	1.227	1.936	1.783	1.565	1.527	1.41	2.087	1.78	1.583	1.556	1.346	2.71	1.64	2.244	2.194	1.727	1.361	2.551	1.315	1.302	1.308	1.092	1.384	1.473	1.315	1.396	1.643	1.473	1.442	1.24	1.332	1.518	1.422	1.347	1.394	1.758	1.486
O60331	0.99	1.355	1.702	1.112	2.99	1.251	3.33	1.704	1.519	1.092	2.057	1.509	1.507	1.272	1.457	1.374	1.716	1.341	1.451	1.777	1.368	1.788	1.646	1.638	1.475	1.509	1.85	1.22	2.693	1.292	1.196	1.274	1.323	1.157	1.484	1.485	1.236	1.511	1.468	1.306	1.422	1.381	1.373	1.516	1.558	1.054	1.449	1.254	1.314
O60333	1.282	1.216	1.325	1.327	1.036	1.109	1.063	1.199	1.41	1.429	1.092	1.285	1.39	1.619	1.515	1.172	0.861	0.852	1.022	0.698	0.873	0.927	0.747	0.882	0.899	0.916	1.255	0.964	0.699	1.03	1.233	1.067	1.033	1.285	0.802	1.432	1.193	1.127	1.503	1.421	1.058	0.942	1.151	0.894	1.201	0.967	0.981	0.82	1
O60336	1.446	1.226	1.156	1.025	1.438	1.303	1.149	1.568	1.151	0.948	1.058	1.095	1.192	1.232	1.59	NA	NA	NA	NA	NA	NA	NA	NA	NA	NA	NA	NA	NA	NA	NA	NA	NA	NA	NA	NA	NA	NA	NA	NA	NA	NA	NA	NA	NA	NA	1.545	1.754	1.893	1.839
O60341	0.75	1.065	1.211	0.973	0.911	1.089	0.902	1.214	0.99	1.051	0.975	1.199	1.025	1.883	1.111	1.321	1.362	1.355	1.345	1.429	1.468	1.317	1.176	1.42	1.347	1.309	1.46	1.278	0.969	1.787	1.543	1.537	1.585	1.38	1.357	1.507	1.399	1.684	1.661	1.438	1.706	1.556	1.436	1.654	1.559	0.968	1.162	1.202	1.209
O60343	0.815	1.243	1.143	0.86	1.118	0.835	1.315	1.789	1.056	0.952	1.339	1.166	1.016	1.102	1.169	1.109	1.236	1.182	1.029	1.662	1.189	1.199	1.402	1.694	1.137	1.37	1.389	0.966	0.946	1.055	0.74	1.021	0.995	0.763	0.957	0.995	1.056	1.074	1.046	0.732	1.953	0.959	1.267	1.312	0.944	0.936	1.033	1.051	0.877
O60353	NA	NA	NA	NA	NA	NA	NA	NA	NA	NA	NA	NA	NA	NA	NA	NA	NA	NA	NA	NA	NA	NA	NA	NA	NA	NA	NA	NA	NA	NA	NA	NA	NA	NA	NA	NA	NA	NA	NA	NA	NA	NA	NA	NA	NA	1.532	1.439	1.442	1.151
O60361	NA	NA	NA	NA	NA	NA	NA	NA	NA	NA	NA	NA	NA	NA	NA	NA	NA	NA	NA	NA	NA	NA	NA	NA	NA	NA	NA	NA	NA	NA	NA	NA	NA	NA	NA	NA	NA	NA	NA	NA	NA	NA	NA	NA	NA	1.79	1.871	1.537	1.469
O60381	NA	NA	NA	NA	NA	NA	NA	NA	NA	NA	NA	NA	NA	NA	NA	NA	NA	NA	NA	NA	NA	NA	NA	NA	NA	NA	NA	NA	NA	NA	NA	NA	NA	NA	NA	NA	NA	NA	NA	NA	NA	NA	NA	NA	NA	6.422	2.123	2.23	1.657
O60423	NA	NA	NA	NA	NA	NA	NA	NA	NA	NA	NA	NA	NA	NA	NA	2.658	1.35	2.196	1.299	2.693	1.603	7.214	2.369	8.961	1.724	2.391	2.09	1.76	1.433	1.882	0.917	5.504	1.267	1.697	1.323	1.765	5.631	2.598	1.622	1.231	3.022	1.209	5.798	3.922	2.278	NA	NA	NA	NA
O60437	0.876	0.414	0.746	0.967	0.515	0.735	0.503	0.573	0.423	1.036	0.516	0.466	0.954	0.352	0.742	1.544	0.483	0.544	1.277	0.46	0.606	1.158	0.6	0.462	0.976	0.421	0.608	1.497	0.364	0.376	1.423	0.566	0.553	1.555	0.389	0.527	0.996	0.51	0.572	1.182	0.522	0.553	0.541	0.451	0.554	0.787	0.482	0.433	0.827
O60443	1.164	1.541	1.8	1.307	1.374	1.698	2.328	1.3	2.469	1.305	1.088	2.478	1.955	0.77	2.54	2.653	1.695	1.765	1.575	3.125	2.377	2.956	1.374	6.174	1.495	1.54	3.413	0.948	1.038	2.414	0.793	1.293	0.849	1.078	0.747	1.779	1.209	1.607	2.272	0.894	1.248	0.939	1.06	0.92	1.687	1.103	1.58	1.263	1.853
O60447	1.698	1.137	1.158	1.371	0.987	0.958	0.966	0.946	1.086	1.373	1.118	1.073	1.099	1.69	1.389	1.506	1.307	1.231	1.198	1.62	1.205	1.416	1.313	1.532	1.436	1.397	1.477	1.444	1.055	1.214	1.459	1.191	1.2	1.242	0.949	1.264	1.376	1.11	1.25	1.178	1.207	1.113	1.371	1.083	1.852	1.295	1.027	1.19	1.263
O60449	0.958	1.239	1.195	1.149	2.092	0.851	1.904	1.353	1.35	0.982	1.624	1.299	1.151	0.63	1.334	1.039	1.11	1.75	1.22	1.501	1.394	1.485	1.108	1.71	1.369	1.114	1.596	1.167	0.871	0.714	1.787	1.178	1.376	2.196	1.183	1.53	1.338	1.197	1.843	1.09	1.498	1.585	1.266	1.48	1.445	1.401	1.291	1.62	1.348
O60462	1.975	1.028	1.285	1.421	0.734	0.89	1.111	0.989	1.457	1.663	1.161	1.403	1.224	1.583	1.713	1.566	1.443	1.631	2.073	1.406	1.603	2.292	1.289	3.206	1.192	1.561	1.822	2.143	1.926	1.421	1.052	0.905	0.915	1.092	0.919	1.582	1.975	1.32	1.558	1.098	1.044	1.178	1.475	1.063	1.376	0.852	1.135	1.038	1.743
O60476	1.034	1.304	1.395	1.631	0.833	1.656	0.864	1.319	1.516	1.526	1.044	1.524	1.067	2.725	1.734	0.971	1.242	1.386	1.605	0.867	1.443	0.93	0.898	1.699	1.079	1.218	1.676	1.231	0.653	1.33	1.607	1.215	1.343	1.55	0.869	1.204	1.144	1.408	1.393	1.025	1.187	1.379	1.247	1.127	1.261	0.938	1.588	1.216	1.634
O60486	2.604	1.176	0.896	1.227	0.472	0.755	0.673	0.918	1.455	1.711	0.717	1.245	1.047	0.603	1.003	1.021	1.188	1.563	1.799	1.048	1.379	1.109	1.289	1.628	1.308	2.038	1.638	1.959	1.256	1.314	1.051	1.028	1.007	1.044	1.029	1.567	1.783	1.358	2.088	1.09	1.438	1.069	1.725	1.018	1.754	5.278	1.612	3.494	3.189
O60487	1.546	1.6	1.892	1.817	1.337	1.424	1.535	1.805	1.631	1.441	1.989	1.326	1.597	1.333	2.436	1.043	0.918	0.885	1.194	0.576	1.908	0.67	0.757	1.62	0.836	1.013	2.192	0.641	0.246	0.972	1.445	1.438	1.197	1.822	0.93	2.127	1.187	1.325	2.07	0.903	1.668	1.085	1.075	1.529	1.231	0.548	1.147	0.898	1.443
O60488	0.865	1.15	1.102	1.257	0.847	0.996	0.906	0.859	1.464	1.039	0.875	1.416	1.061	0.779	1.078	0.965	0.998	1.451	1.068	0.97	1.497	0.76	0.913	1.377	0.934	1.147	0.975	0.727	0.795	1.13	1.027	0.855	1.071	1.652	0.929	1.394	0.925	0.888	1.022	0.893	0.859	1.067	1.057	0.906	1.028	1.77	2.016	1.403	1.391
O60493	1.106	1.366	1.649	1.477	1.488	1.452	1.846	1.386	1.863	1.484	1.259	1.69	1.81	1.675	1.525	1.464	1.421	1.275	1.485	1.355	1.369	1.277	1.328	1.273	1.348	1.407	1.395	1.276	1.153	1.606	1.593	1.145	1.309	1.668	0.997	1.763	1.62	1.21	1.517	1.698	1.144	1.194	1.67	1.068	1.549	1.425	1.383	1.75	1.664
O60496	1.98	1.772	1.893	2.124	1.434	1.27	1.825	1.403	3.956	1.963	1.717	3.343	2.153	1.222	2.316	1.71	1.861	2.503	1.382	1.455	3.035	1.33	1.475	2.858	1.55	3.076	1.289	1.215	1.402	1.385	1.743	1.684	2.34	2.343	1.847	2.29	2.07	1.813	2.825	2.158	1.738	2.368	3.455	2.083	2.34	1.817	1.265	3.834	2.636
O60499	NA	NA	NA	NA	NA	NA	NA	NA	NA	NA	NA	NA	NA	NA	NA	NA	NA	NA	NA	NA	NA	NA	NA	NA	NA	NA	NA	NA	NA	NA	1.185	0.927	0.887	1.04	1.799	0.993	0.891	0.83	0.9	1.232	0.811	0.709	1.114	0.991	1.006	1.571	1.578	1.547	1.956
O60502	0.858	1.2	1.286	1.062	1.24	1.382	1.04	1.268	1.369	1.073	1.169	1.428	1.122	1.583	1.724	1.176	1.059	1.267	1.154	1.318	1.313	1.139	1.017	1.4	1.16	1.26	1.692	1.078	0.949	1.228	1.202	1.205	1.147	1.114	0.935	1.458	1.248	1.367	1.564	0.981	1.123	1.172	1.169	1.157	1.261	0.782	1.345	1.357	1.103
O60503	1.456	1.474	1.36	1.294	1.635	1.279	1.417	1.692	1.372	1.362	1.526	1.607	1.241	4.348	1.675	1.271	1.347	1.185	1.297	1.625	1.357	1.343	1.314	1.616	1.229	1.575	1.412	1.157	1.063	0.926	1.009	1.097	1.318	0.86	0.987	1.019	1.052	1.206	1.167	0.876	1.788	1.321	1.14	1.255	1.124	1.234	1.361	1.043	1.159
O60504	1.231	1.712	1.857	1.505	1.281	1.223	1.778	1.554	1.552	1.675	1.336	1.464	1.362	1.145	1.82	1.627	2.079	1.289	1.573	1.469	1.173	1.364	1.617	1.437	1.379	1.485	1.407	1.967	1.143	1.283	1.002	1.681	1.464	1.236	1.125	1.234	1.456	1.302	1.41	1.382	1.627	1.458	1.792	1.862	1.324	1.541	1.395	1.282	1.397
O60506	0.714	0.852	1.074	0.822	1.059	0.943	1.075	0.986	1.044	0.833	1.018	1.065	1.132	1.378	1.005	0.853	0.685	0.794	0.851	0.646	0.812	0.701	0.68	0.686	0.763	0.758	0.905	0.75	0.499	0.965	0.834	1.046	0.896	0.859	0.799	1.079	0.979	0.939	1.332	1.204	1.039	0.875	1.002	0.929	1.02	1.134	1.096	1.139	1.22
O60507	NA	NA	NA	NA	NA	NA	NA	NA	NA	NA	NA	NA	NA	NA	NA	NA	NA	NA	NA	NA	NA	NA	NA	NA	NA	NA	NA	NA	NA	NA	1.362	1.351	1.087	1.127	1.241	1.49	1.54	2.182	1.488	1.378	1.404	1.183	1.929	1.598	1.393	NA	NA	NA	NA
O60508	0.737	1.239	0.973	1.214	0.788	0.932	0.809	1.274	1.065	1.004	1.383	1.116	0.893	1.214	1.088	1.37	1.322	1.289	1.412	1.525	1.338	1.255	1.187	1.62	1.296	1.3	1.211	1.303	1.063	1.609	1.651	1.456	1.519	1.487	1.544	1.54	1.35	1.738	1.662	1.529	1.564	1.417	1.637	1.668	1.689	1.388	1.668	1.474	1.436
O60512	0.576	0.463	0.246	0.547	0.336	0.331	0.224	0.451	0.347	0.545	0.632	0.454	0.301	0.563	0.297	0.431	0.586	0.601	0.741	0.321	0.423	0.518	0.672	0.478	0.371	0.414	0.336	0.721	0.557	0.532	0.719	0.477	0.646	0.687	0.748	0.568	0.618	0.715	0.446	0.439	0.793	0.842	0.625	0.896	0.47	0.873	0.993	0.865	0.752
O60513	NA	NA	NA	NA	NA	NA	NA	NA	NA	NA	NA	NA	NA	NA	NA	NA	NA	NA	NA	NA	NA	NA	NA	NA	NA	NA	NA	NA	NA	NA	0.666	0.7	1	0.59	0.692	0.47	0.371	0.68	0.383	0.409	0.686	0.773	0.726	0.584	0.614	0.706	0.682	0.625	0.631
O60518	1.263	1.472	1.734	1.516	1.925	1.898	1.765	1.589	1.396	1.464	1.763	1.628	1.5	1.868	2.214	1.321	1.486	1.184	1.136	2.819	1.325	1.637	1.574	1.534	1.742	1.823	1.841	1.296	1.465	1.273	1.034	1.344	1.301	1.159	1.323	1.307	1.327	1.311	1.342	1.135	0.982	0.992	1.28	1.287	1.198	1.212	1.316	1.098	1.244
O60524	1.174	1.039	0.983	1.273	0.778	0.93	0.658	1.014	0.834	1.154	0.95	1.082	0.925	1.101	1.142	0.814	0.886	0.964	0.871	1.014	0.796	0.736	1.052	1.199	1.01	0.794	0.78	0.92	0.798	1.23	1.33	1.226	1.148	1.224	0.951	1.107	1.096	1.176	1.126	1.168	1.112	1.154	1.032	1.084	1.158	1.011	0.986	1.068	1.21
O60547	0.548	0.585	0.524	0.581	0.46	0.486	0.495	0.477	0.616	0.563	0.451	0.636	0.473	0.371	0.48	0.77	0.833	0.918	0.677	0.699	0.827	0.628	0.694	1.056	0.706	0.775	1.026	0.581	0.649	0.778	0.724	0.549	0.619	0.715	0.446	0.555	0.41	0.443	0.513	0.395	0.39	0.648	0.446	0.341	0.423	0.763	0.894	0.83	0.928
O60551	NA	NA	NA	NA	NA	NA	NA	NA	NA	NA	NA	NA	NA	NA	NA	1.633	2.17	1.722	1.869	2.018	1.581	1.603	1.421	1.715	1.814	1.566	1.552	1.626	1.461	1.887	NA	NA	NA	NA	NA	NA	NA	NA	NA	NA	NA	NA	NA	NA	NA	1.288	1.007	1.673	1.537
O60563	NA	NA	NA	NA	NA	NA	NA	NA	NA	NA	NA	NA	NA	NA	NA	NA	NA	NA	NA	NA	NA	NA	NA	NA	NA	NA	NA	NA	NA	NA	2.68	1.619	1.716	2.596	0.871	2.17	1.956	1.823	1.986	1.691	2.301	1.786	2.802	3.841	2.665	2.528	1.058	3.993	3.03
O60566	1.453	1.546	1.128	1.378	1.123	1.163	0.696	1.298	1.225	1.343	1.073	1.374	1.012	5.207	1.547	NA	NA	NA	NA	NA	NA	NA	NA	NA	NA	NA	NA	NA	NA	NA	NA	NA	NA	NA	NA	NA	NA	NA	NA	NA	NA	NA	NA	NA	NA	NA	NA	NA	NA
O60568	1.33	1.669	1.267	1.12	1.011	1.075	0.929	1.484	1.7	1.119	1.378	1.271	1.399	1.441	1.482	0.887	0.953	0.924	1.093	0.831	0.903	0.959	0.898	1.1	1.008	0.978	1.036	0.918	1.011	1.806	0.826	1.049	0.931	0.895	1.04	1.081	1.141	0.991	1.045	1.051	1.181	0.908	0.918	1.052	1.154	1.03	1.293	1.433	1.524
O60573	1.073	1.849	1.77	1.51	1.494	2.456	1.512	2.03	2.391	1.249	1.776	2.172	1.397	1.796	2.335	1.842	1.609	1.69	1.537	2.538	1.622	1.857	1.507	1.433	1.717	1.957	2.005	1.341	1.404	1.58	1.034	1.399	1.31	1.108	1.459	1.489	1.539	1.405	1.668	1.42	1.568	1.18	1.444	1.505	1.412	1.429	1.431	1.633	1.794
O60603	NA	NA	NA	NA	NA	NA	NA	NA	NA	NA	NA	NA	NA	NA	NA	1.382	1.692	1.376	1.537	1.749	1.639	1.417	1.423	3.562	1.327	1.822	1.873	1.547	1.293	1.592	1.295	1.91	1.805	1.437	2.153	1.816	1.895	1.915	2.199	1.626	1.789	1.648	2.031	2.439	2.171	NA	NA	NA	NA
O60610	0.654	0.69	0.723	0.812	0.506	0.907	0.641	0.65	0.956	0.916	0.634	0.963	0.916	0.655	0.709	1.106	0.83	1.223	1.181	0.816	1.253	0.879	0.841	1.243	0.946	1.077	1.011	1.043	0.786	1.01	1.241	0.733	0.98	1.226	0.853	1.273	1.009	0.861	1.037	1.273	0.748	0.936	1.083	0.758	1.006	0.904	0.871	1.417	1.215
O60613	0.429	0.455	0.373	0.3	0.484	0.383	0.346	0.467	0.429	0.299	0.405	0.405	0.435	0.41	0.426	0.235	0.262	0.254	0.308	0.153	0.224	0.234	0.283	0.22	0.273	0.269	0.251	0.352	0.314	0.242	0.41	0.379	0.329	0.406	0.246	0.395	0.31	0.302	0.394	0.382	0.286	0.318	0.277	0.3	0.335	0.196	0.286	0.158	0.214
O60645	0.767	1.096	1.15	1.057	1.114	1.06	1.146	1.072	1.14	0.979	1.122	1.069	1.143	1.19	1.227	1.254	1.134	1.186	1.167	1.066	1.181	1.24	1.042	2.127	1.22	1.343	1.302	1.222	0.725	0.996	1.144	0.834	0.928	1.011	0.747	0.896	0.837	0.838	0.974	0.986	0.85	0.876	0.858	0.793	0.904	1.06	1.037	1.072	1.223
O60658	1.402	1.539	1.846	1.506	1.947	1.787	1.608	1.745	1.579	1.483	2	1.721	1.507	1.594	1.899	1.137	1.466	1.304	1.321	1.422	1.383	1.209	1.17	2.097	1.305	1.54	1.653	1.691	1.224	2.071	NA	NA	NA	NA	NA	NA	NA	NA	NA	NA	NA	NA	NA	NA	NA	NA	NA	NA	NA
O60662	0.967	1.331	1.419	1.264	1.231	5.514	1.215	1.6	1.317	1.214	1.645	1.212	1.113	1.17	1.525	1.324	1.451	1.383	1.373	1.783	1.382	1.579	2.676	2.008	1.418	1.584	2.311	1.258	13.404	1.427	NA	NA	NA	NA	NA	NA	NA	NA	NA	NA	NA	NA	NA	NA	NA	NA	NA	NA	NA
O60664	0.707	0.531	0.615	0.572	0.636	0.36	0.587	0.501	0.537	0.663	0.496	0.566	0.692	0.532	0.458	0.628	0.597	0.506	0.67	0.528	0.522	0.694	0.634	0.665	0.663	0.543	0.375	0.616	0.677	0.572	0.728	0.644	0.693	0.739	0.515	1.092	0.795	0.61	0.627	0.522	0.582	0.653	0.766	0.668	0.757	0.663	0.55	0.596	0.726
O60669	NA	NA	NA	NA	NA	NA	NA	NA	NA	NA	NA	NA	NA	NA	NA	NA	NA	NA	NA	NA	NA	NA	NA	NA	NA	NA	NA	NA	NA	NA	NA	NA	NA	NA	NA	NA	NA	NA	NA	NA	NA	NA	NA	NA	NA	NA	NA	NA	NA
O60673	0.424	1.242	0.622	0.705	0.735	0.588	0.42	1.114	0.339	0.663	0.784	0.697	0.548	1.242	0.453	0.333	0.572	0.986	0.487	0.642	0.589	0.226	0.744	0.831	0.651	0.234	0.36	0.414	0.368	1.14	NA	NA	NA	NA	NA	NA	NA	NA	NA	NA	NA	NA	NA	NA	NA	0.378	0.724	0.33	0.407
O60674	2.596	1.65	2.251	2.729	2.397	2.717	2.912	2.077	2.037	2.038	2.19	2.829	1.803	1.491	2.637	NA	NA	NA	NA	NA	NA	NA	NA	NA	NA	NA	NA	NA	NA	NA	1.019	1.78	1.267	1.438	1.489	1.278	1.203	1.737	1.947	1.299	1.301	1.569	1.548	1.512	1.161	1.123	1.198	2	1.526
O60675	NA	NA	NA	NA	NA	NA	NA	NA	NA	NA	NA	NA	NA	NA	NA	1.981	1.225	1.419	1.406	1.508	1.58	1.872	1.304	2.094	1.57	2.044	2.077	1.689	1.193	0.701	1.093	1.344	1.177	1.506	1.018	1.688	1.38	1.493	1.922	1.762	1.149	1.188	1.375	1.142	1.479	1.07	1.309	1.868	1.266
O60678	0.963	1.167	0.858	1.315	1.008	1.211	0.909	1.221	1.138	1.244	2.221	1.158	1.022	1.311	1.206	1.846	1.824	1.835	1.946	1.787	1.775	1.727	1.721	2.504	1.937	1.994	2.444	1.57	1.819	3.004	1.572	1.389	1.205	1.334	1.469	1.174	1.126	1.271	1.318	1.24	1.064	1.193	1.299	1.341	1.284	0.943	1.763	1.559	1.336
O60684	1.152	1.312	1.208	1.366	0.949	1.385	0.952	1.503	1.337	1.403	1.224	1.38	1.158	2.261	1.55	1.092	0.921	1.025	1.166	0.72	0.973	0.837	0.825	0.998	0.897	0.963	1.108	1.095	0.86	1.492	1.714	1.131	1.319	1.614	0.968	1.363	1.226	1.227	1.547	1.35	1.215	1.319	1.187	1.037	1.236	1.03	1.222	1.209	1.333
O60687	5.352	1.496	1.626	2.506	1.499	1.151	1.455	1.48	1.147	1.254	1.57	1.297	1.034	0.946	1.425	1.482	2.158	1.567	1.172	2.531	1.449	3.944	1.676	1.225	1.641	1.399	1.343	1.516	1.204	0.879	1.076	1.828	1.425	0.946	1.768	1.25	1.586	1.775	1.989	1.052	1.982	1.53	1.502	2.031	2.269	NA	NA	NA	NA
O60701	0.841	1.711	1.669	1.175	1.429	1.34	1.593	1.256	1.539	1.406	1.214	1.306	1.288	1.131	1.211	1.478	1.515	1.373	1.353	1.368	1.616	1.269	1.236	1.251	1.384	1.564	1.463	1.415	1.357	2.928	1.014	1.515	1.403	1.16	0.92	1.395	1.236	1.605	1.568	1.47	1.157	1.409	1.365	1.335	1.658	1.008	1.631	0.983	1.374
O60704	1.192	1.608	1.986	1.08	2.465	1.358	2.633	1.864	2.045	1.245	2.695	1.763	1.783	1.016	1.965	1.211	1.576	1.359	1.412	1.995	1.63	1.367	1.402	1.876	1.477	1.998	1.65	1.318	1.234	1.297	1.022	2.59	1.815	1.18	2.243	1.614	2.241	2.085	2.009	0.979	2.417	2.037	1.859	2.44	2.045	1.799	1.624	1.135	1.216
O60706	NA	NA	NA	NA	NA	NA	NA	NA	NA	NA	NA	NA	NA	NA	NA	NA	NA	NA	NA	NA	NA	NA	NA	NA	NA	NA	NA	NA	NA	NA	NA	NA	NA	NA	NA	NA	NA	NA	NA	NA	NA	NA	NA	NA	NA	NA	NA	NA	NA
O60711	1.06	1.283	1.302	1.166	1.79	0.764	2.545	1.206	4.077	1.309	1.78	2.839	3.235	0.598	1.769	2.113	1.997	4.184	1.775	3.187	3.41	2.178	1.247	6.558	1.934	3.413	1.596	1.119	1.427	1.131	1.34	2.127	1.902	2.197	1.144	2.455	1.768	2.464	2.288	1.889	1.752	1.69	3.257	3.064	2.387	2.067	2.511	3.175	2.157
O60716	0.767	1.032	1.206	0.839	1.095	0.781	1.049	1.161	0.84	0.884	0.981	0.884	1.046	1.358	1.042	1.186	0.898	0.647	0.868	0.86	0.617	0.87	0.805	0.797	0.995	1.073	0.779	0.961	0.624	0.883	0.767	1.018	0.931	0.822	0.682	0.841	0.871	0.761	0.811	0.819	0.788	0.94	0.805	0.853	0.731	0.727	1.021	0.685	0.755
O60725	NA	NA	NA	NA	NA	NA	NA	NA	NA	NA	NA	NA	NA	NA	NA	1.119	1.979	1.398	1.523	0.885	1.444	0.858	0.675	1.893	1.484	1.531	2.599	0.978	1.779	2.829	NA	NA	NA	NA	NA	NA	NA	NA	NA	NA	NA	NA	NA	NA	NA	NA	NA	NA	NA
O60749	0.695	0.813	0.872	0.87	0.722	0.831	0.891	0.783	0.893	0.829	0.766	0.894	0.974	1.106	0.857	0.842	0.779	0.755	0.776	0.724	0.71	0.812	0.761	0.706	0.76	0.841	0.59	0.849	0.6	0.628	0.894	0.65	0.748	0.82	0.602	0.734	0.867	0.589	0.614	0.897	0.592	0.786	0.714	0.618	0.681	0.703	0.805	0.919	0.822
O60759	NA	NA	NA	NA	NA	NA	NA	NA	NA	NA	NA	NA	NA	NA	NA	NA	NA	NA	NA	NA	NA	NA	NA	NA	NA	NA	NA	NA	NA	NA	NA	NA	NA	NA	NA	NA	NA	NA	NA	NA	NA	NA	NA	NA	NA	1.835	1.684	3.495	3.243
O60760	NA	NA	NA	NA	NA	NA	NA	NA	NA	NA	NA	NA	NA	NA	NA	1.815	1.98	1.973	1.879	3.507	1.888	2.119	2.161	1.472	2.267	2.2	1.889	1.29	1.153	1.36	NA	NA	NA	NA	NA	NA	NA	NA	NA	NA	NA	NA	NA	NA	NA	1.411	1.364	1.407	1.728
O60762	0.641	1.091	1.106	1.416	0.843	1.15	0.956	0.99	1.305	1.224	0.825	1.519	0.916	1.76	1.14	1.502	1.523	1.576	1.649	2.095	1.54	1.595	1.406	1.816	1.378	1.682	1.791	1.473	1.152	1.398	1.533	1.425	1.554	1.524	1.209	1.447	1.384	1.529	1.652	1.083	1.236	1.588	1.373	1.441	1.305	1.576	1.748	1.387	1.528
O60763	1.06	1.04	1.056	1.126	1.01	1.168	1.03	0.918	1.321	1.079	0.914	1.23	1.083	1.176	1.069	1.342	1.095	1.213	1.2	1.008	1.313	1.069	0.9	1.021	1.042	1.67	1.451	1.105	0.818	1.002	0.804	1.038	0.946	1.073	0.732	1.181	1.033	1.115	1.077	1.129	0.76	0.924	0.935	0.786	0.965	1.095	1.538	1.224	1.513
O60783	1.373	0.66	0.658	0.911	0.599	0.737	0.468	0.832	0.652	0.852	0.604	0.62	0.933	0.66	0.619	0.432	0.4	0.607	0.64	0.523	0.433	0.679	0.45	0.514	0.499	0.44	0.452	0.738	0.51	0.707	1.01	0.608	0.693	1.322	1.372	0.708	0.71	0.578	0.67	0.343	0.708	0.635	0.575	0.464	0.528	0.625	0.587	0.506	0.561
O60784	1.67	0.818	1.083	1.126	0.953	0.922	0.907	0.921	0.963	1.227	1.098	0.943	1.058	1.149	0.878	1.519	1.446	1.264	1.694	1.573	1.088	1.448	1.299	1.327	1.598	1.475	1.186	1.51	1.373	1.236	1.517	0.895	0.929	1.163	0.816	1.252	0.886	0.903	0.757	0.897	0.791	0.961	0.896	0.988	1.001	1.04	0.864	0.821	1.111
O60825	0.596	1.082	0.874	0.818	0.82	0.861	0.963	0.89	0.85	0.935	0.997	0.732	0.947	1.089	0.852	0.436	0.828	0.677	0.659	0.675	0.645	0.639	0.815	0.911	0.707	0.714	0.841	0.643	0.48	0.521	1.123	0.686	0.99	0.865	1.266	0.714	0.891	0.657	0.701	0.944	0.938	0.938	0.9	0.772	0.65	0.495	0.743	0.611	0.658
O60826	1.017	0.913	0.924	1.172	0.868	0.974	0.84	0.906	1.024	1.167	0.844	0.944	0.964	1.085	0.955	0.928	0.867	0.926	1.052	0.79	0.847	0.874	0.788	1.012	0.945	0.951	0.909	1.067	0.706	0.95	1.171	1.139	1.038	1.166	0.911	1.015	1.209	1.117	1.282	1.394	1.087	0.981	1.101	0.981	1.196	1.116	0.973	1.017	1.086
O60828	1.538	1.262	1.522	1.695	1.551	1.199	1.423	1.589	1.51	1.757	1.68	1.475	1.494	1.381	1.809	1.488	1.481	1.424	1.357	1.931	1.323	1.588	1.749	1.923	1.608	1.631	1.511	1.569	1.523	2.298	1.041	1.205	1.108	1.225	1.075	1.387	1.142	1.255	1.2	1.179	1.206	1.228	1.167	1.353	1.076	1.537	1.588	1.859	1.47
O60831	1.562	1.245	1.091	1.507	0.749	1.106	0.782	1.063	1.445	1.319	0.904	1.224	0.948	0.96	1.48	0.824	0.856	1.187	1.299	0.996	0.895	0.991	0.896	1.318	1.235	0.866	1.437	1.117	0.967	1.643	1.663	0.961	0.953	1.701	1.075	1.181	0.841	1.019	0.972	0.912	0.909	1.05	0.916	1.106	0.824	1.525	1.437	2.069	1.728
O60832	0.584	1.022	0.899	0.972	0.644	1.14	0.695	1.044	1.014	0.918	0.788	1.13	0.836	1.041	0.996	0.476	0.513	0.72	0.621	0.348	0.693	0.382	0.585	0.772	0.512	0.444	0.653	0.628	0.44	0.965	0.925	0.769	0.99	0.932	0.81	1.05	0.781	0.717	0.909	1.193	0.876	0.972	0.815	0.748	0.827	0.74	0.74	1.032	0.866
O60841	0.883	1.086	1.01	1.075	0.829	1.321	1.098	1.037	1.254	1.034	0.901	1.222	1.141	1.109	1.224	0.821	0.812	0.986	0.918	0.72	0.99	0.73	0.761	0.997	0.858	0.765	0.756	0.978	0.66	1.02	0.761	0.718	0.69	0.97	0.626	0.992	0.74	0.747	0.769	0.903	0.678	0.718	0.805	0.707	0.717	0.73	0.804	0.847	0.977
O60858	0.912	1.607	1.824	1.527	0.774	1.706	1.102	1.331	2.005	1.599	1.32	1.836	1.471	3.017	2.08	NA	NA	NA	NA	NA	NA	NA	NA	NA	NA	NA	NA	NA	NA	NA	1.759	1.756	1.573	1.887	1.558	1.732	0.869	2.181	3.034	1.314	1.791	1.25	1.742	1.191	2.081	0.728	0.972	1.603	1.401
O60861	2.351	1.855	1.334	1.59	0.929	1.456	1.475	1.419	1.869	1.748	1.283	1.496	1.99	1.07	1.688	NA	NA	NA	NA	NA	NA	NA	NA	NA	NA	NA	NA	NA	NA	NA	NA	NA	NA	NA	NA	NA	NA	NA	NA	NA	NA	NA	NA	NA	NA	2.247	0.716	1.632	1.517
O60869	0.513	0.314	0.263	0.32	0.287	0.2	0.261	0.296	0.326	0.321	0.266	0.327	0.48	0.348	0.207	0.312	0.31	0.226	0.256	0.219	0.246	0.205	0.323	0.219	0.301	0.322	0.174	0.386	0.264	0.308	0.269	0.356	0.215	0.308	0.126	0.343	0.273	0.219	0.273	0.257	0.208	0.224	0.252	0.211	0.271	0.47	0.542	0.49	0.473
O60870	1.432	1.6	1.83	1.606	1.458	1.546	1.951	1.708	1.779	1.526	1.648	1.885	1.672	1.834	1.899	1.137	1.175	1.476	1.42	0.725	1.459	1.132	1.346	1.876	1.201	1.306	1.342	1.809	0.964	3.185	1.338	0.815	1.089	1.401	0.728	1.304	1.086	1.203	1.531	1.195	1.453	1.123	1.409	1.106	1.262	1.294	1.412	1.569	1.458
O60879	1.112	1.781	1.619	1.814	1.231	1.663	1.637	1.825	1.83	1.673	1.362	2.003	1.575	1.331	1.685	1.244	1.518	1.56	1.578	1.763	1.531	1.311	1.247	1.679	1.326	1.543	1.503	1.478	1.292	1.741	1.373	1.001	0.981	0.843	0.793	1.26	1.363	0.735	1.154	0.964	1.747	0.869	1.903	1.124	1.253	1.254	0.969	1.32	1.15
O60884	1.006	1.2	0.992	1.025	0.854	1.227	1.024	1.099	1.028	1.142	1.111	1.142	1.016	1.185	1.13	1.275	1.134	1.161	1.092	1.544	1.136	1.042	1.236	1.48	1.264	1.226	1.533	1.162	0.965	1.588	1.071	0.691	0.874	1.065	0.593	1.073	0.808	0.719	1.161	0.906	0.76	0.845	0.814	0.654	0.879	0.734	1.154	1.245	0.95
O60885	1.229	1.057	1.294	1.006	1.158	1.065	1.218	1.228	1.496	1.091	1.096	1.398	1.455	1.851	1.231	1.492	1.097	1.405	1.221	1.239	1.411	1.195	1.377	1.438	1.266	1.546	1.174	1.33	1.243	1.896	1.091	0.938	1.115	1.166	0.718	1.321	0.962	0.798	1.149	1.036	1.061	1.161	1.091	0.864	1.041	1.359	0.971	2.032	1.321
O60888	1.259	0.946	1.168	0.864	1.544	1.025	1.473	1.168	0.912	0.858	1.49	0.927	1.128	1.076	1.089	1.172	1.133	0.907	0.894	1.485	0.92	1.524	1.461	1.306	1.159	1.422	1.465	1.092	0.833	0.675	1.705	1.794	1.303	1.59	1.431	1.421	1.486	1.637	1.266	0.986	1.539	1.3	1.223	1.642	1.125	0.937	1.159	0.81	0.917
O60890	1.323	1.677	1.684	1.489	1.581	1.455	1.283	1.614	1.553	1.352	1.506	1.458	1.378	1.96	1.558	NA	NA	NA	NA	NA	NA	NA	NA	NA	NA	NA	NA	NA	NA	NA	NA	NA	NA	NA	NA	NA	NA	NA	NA	NA	NA	NA	NA	NA	NA	1.179	0.766	0.645	0.87
O60896	0.419	0.832	1.084	0.666	0.605	1.606	0.982	1.122	0.886	0.751	1.325	1.428	0.942	0.476	1.405	NA	NA	NA	NA	NA	NA	NA	NA	NA	NA	NA	NA	NA	NA	NA	NA	NA	NA	NA	NA	NA	NA	NA	NA	NA	NA	NA	NA	NA	NA	NA	NA	NA	NA
O60906	1.333	1.558	1.216	2.224	1.116	1.207	0.66	1.143	1.363	1.934	1.387	1.272	1.165	0.839	1.416	1.047	1.459	1.34	1.269	1.39	1.454	1.446	1.447	2.227	1.148	1.168	1.439	1.259	1.236	1.855	1.274	0.901	1.121	1.491	0.802	1.278	1.031	1.054	1.319	0.789	1.086	1.379	1.028	1.374	1.144	0.893	1.501	1.401	1.214
O60907	1.623	1.89	2.658	2.437	1.92	1.98	1.297	2.265	2.181	2.571	2.199	2.054	1.683	1.903	1.815	NA	NA	NA	NA	NA	NA	NA	NA	NA	NA	NA	NA	NA	NA	NA	NA	NA	NA	NA	NA	NA	NA	NA	NA	NA	NA	NA	NA	NA	NA	NA	NA	NA	NA
O60921	0.855	0.862	1.017	0.902	3.519	0.816	2.019	1.06	1.149	0.76	0.973	1.317	1.195	1.532	0.865	0.984	0.972	1.413	1.113	0.775	1.276	0.803	0.902	1.624	0.815	1.175	1.182	1.129	0.73	1.61	1.092	0.946	1.138	1.363	1.09	1.686	1.131	1.001	1.831	1.069	1.303	0.931	1.319	1.174	1.543	1.25	0.84	1.877	1.431
O60925	1.222	0.608	0.679	0.904	0.556	0.701	0.722	0.581	0.878	0.857	0.578	0.762	1.036	0.894	0.736	1.016	1.09	1.331	1.249	1.478	0.97	0.926	0.945	1.203	1.168	0.977	0.898	1.285	0.835	1.726	1.081	1.027	1.128	1.121	0.749	1.227	1.044	0.971	0.924	1.128	0.912	1.444	0.913	1.177	0.993	0.846	0.474	0.652	0.8
O60927	1.087	1.739	1.798	0.887	0.704	1.105	0.891	1.53	1.169	1.764	1.466	1.232	1.357	0.621	1.265	2.442	1.949	1.532	2.079	1.787	2.367	1.428	2.428	2.949	2.689	1.955	1.415	2.047	2.127	2.047	0.919	0.801	0.738	1.027	0.761	1.403	1.174	0.676	0.777	0.773	0.802	1.166	1.251	1.069	0.856	1.263	1.329	2.502	1.658
O60934	1.155	1.202	1.509	1.406	1.559	1.284	1.419	1.373	1.703	1.423	1.358	1.549	1.61	1.559	1.622	1.075	1.324	1.287	1.989	1.63	1.584	2.381	1.152	1.77	1.081	1.246	1.277	1.283	1.184	1.352	1.217	1.307	1.322	1.274	1.386	1.451	1.217	1.374	1.518	1.301	1.356	1.366	1.43	1.483	1.323	1.21	1.171	1.543	1.304
O60936	0.907	1.326	1.408	1.148	1.364	1.26	1.334	1.363	1.487	1.269	1.491	1.32	1.506	2.059	1.594	1.051	1.189	1.148	0.936	1.735	0.854	1.244	1.297	1.146	1.325	1.55	1.664	0.842	1.086	0.692	1.249	1.45	1.14	1.01	1.193	1.264	1.255	1.833	1.273	1.18	1.104	1.141	1.286	1.279	1.18	1.168	1.826	1.074	1.143
O60941	1.365	1.229	1.984	1.351	1.413	1.587	1.567	1.476	1.709	1.576	1.295	1.423	1.655	1.883	2.004	1.451	1.378	1.288	1.529	1.815	1.197	1.557	1.401	1.495	1.439	2.047	1.902	1.645	1.388	1.05	1.242	1.483	1.382	1.122	1.463	1.121	1.343	1.515	1.416	1.141	1.299	1.296	1.144	1.36	1.242	0.963	1.127	0.879	0.966
O60942	0.919	0.886	0.949	0.929	0.454	1.168	0.814	1.023	1.688	0.666	0.755	1.635	1.515	2.21	1.658	NA	NA	NA	NA	NA	NA	NA	NA	NA	NA	NA	NA	NA	NA	NA	1.569	1.464	1.299	1.405	1.598	1.311	1.593	1.291	1.452	1.849	1.713	1.271	1.514	1.408	1.596	1.115	0.864	1.763	1.43
O75023	1.176	1.855	2.613	1.928	2.395	1.856	2.917	2.201	2.132	1.666	2.659	2.155	2.146	1.075	2.018	NA	NA	NA	NA	NA	NA	NA	NA	NA	NA	NA	NA	NA	NA	NA	1.52	2.158	1.778	1.585	2.197	1.589	1.953	2.494	2.096	1.843	2.416	1.809	2.192	2.82	2.466	2.26	2.221	2.094	1.631
O75027	0.738	0.62	0.469	1.056	0.555	1.861	0.501	0.637	0.538	1.015	0.518	0.604	0.633	0.912	0.512	0.954	1.117	1.151	1.362	1.081	1.24	1.175	0.898	1.535	1.385	1.381	1.477	1.435	0.936	1.593	2.425	0.589	0.74	1.488	1.507	0.679	0.799	0.723	0.721	1.019	0.616	0.733	0.685	0.583	0.55	0.819	0.952	0.941	0.992
O75030	NA	NA	NA	NA	NA	NA	NA	NA	NA	NA	NA	NA	NA	NA	NA	NA	NA	NA	NA	NA	NA	NA	NA	NA	NA	NA	NA	NA	NA	NA	NA	NA	NA	NA	NA	NA	NA	NA	NA	NA	NA	NA	NA	NA	NA	NA	NA	NA	NA
O75044	1.527	1.304	1.072	1.207	0.674	0.821	0.744	0.973	1.403	1.267	0.979	1.188	1.002	0.74	1.13	1.166	1.074	1.316	1.235	1.013	1.305	1.074	1.028	1.636	1.049	1.135	0.932	1.067	1.059	1.525	1.99	1.381	1.445	2.03	1.163	1.79	1.765	1.407	1.985	1.507	1.568	1.444	1.465	1.436	1.647	1.243	1.004	1.707	1.319
O75051	0.755	0.989	0.758	0.935	0.738	0.827	0.697	1.183	0.715	0.949	0.79	0.801	0.711	0.84	0.814	1.313	1.438	1.3	1.524	1.651	1.224	1.285	1.217	1.755	1.297	1.328	1.716	1.368	1.262	1.28	1.529	1.379	1.455	1.416	1.434	1.534	1.368	1.5	1.684	1.342	1.829	1.527	1.359	1.577	1.414	1.174	1.06	1.076	1.18
O75052	1.502	1.459	0.884	1.584	0.738	0.767	0.601	1.179	1.015	1.439	0.876	0.858	0.966	1.239	1.284	0.904	0.782	1.273	1.61	0.743	1.143	1.051	1.036	1.885	1.148	1.059	1.066	1.997	0.593	1.416	1.622	0.79	1.027	1.466	0.678	1.003	1.266	1.02	1.017	1.556	1.38	0.835	1.155	1.22	1.114	0.88	1.273	1.768	2.269
O75054	1.445	1.069	1.062	1.32	0.671	1.131	0.402	1.159	0.633	1.327	1.151	0.856	1.01	0.937	1.7	2.107	1.52	1.683	2.249	1.673	2.207	1.677	1.396	1.638	2.024	1.426	2.182	1.814	1.21	1.863	1.365	1.17	1.048	1.255	1.42	1.239	0.969	1.27	1.127	1.229	1.277	0.892	1.096	1.489	1.612	1.131	1.422	1.065	1.069
O75063	0.933	0.967	0.943	0.889	0.642	0.995	0.589	0.965	0.877	1.025	0.702	1.004	0.717	2.201	0.928	0.604	0.714	0.613	0.76	0.412	0.719	0.655	0.666	0.7	0.655	0.515	0.52	0.626	0.557	0.674	0.52	0.859	0.538	0.542	0.4	0.475	0.454	0.474	0.538	0.623	0.564	0.47	0.463	0.621	0.645	0.449	0.826	0.495	0.621
O75064	1.384	1.465	1.321	1.487	1.548	1.37	1.583	1.433	2.56	1.337	1.918	2.023	1.55	1.344	1.737	NA	NA	NA	NA	NA	NA	NA	NA	NA	NA	NA	NA	NA	NA	NA	1.672	1.664	1.165	1.433	1.486	1.439	1.303	1.954	2.466	1.752	1.485	1.243	1.824	1.293	2.155	1.66	1.477	1.793	1.366
O75071	1.473	1.681	1.874	1.662	2.205	1.91	2.225	1.814	1.396	1.391	2.011	1.458	1.661	1.63	1.675	1.561	1.098	0.734	1.101	1.347	1.126	2.17	1.477	1.542	1.745	1.554	1.492	1.353	0.993	0.994	1.224	1.373	0.884	0.837	1.178	1.294	1.42	1.459	1.031	0.622	1.083	0.917	1.094	1.421	1.087	NA	NA	NA	NA
O75083	0.634	1.034	1.129	0.879	0.88	0.788	1.154	0.857	1.248	0.851	0.839	0.979	1.296	0.784	0.991	1.049	0.836	0.819	0.837	0.586	1.009	0.928	0.753	0.701	0.731	0.847	0.845	0.936	0.515	0.642	0.837	0.779	0.862	0.893	0.674	1.076	1.018	0.731	0.992	1.217	0.735	0.882	0.87	0.732	1.011	1.051	1.021	1.223	1.177
O75084	NA	NA	NA	NA	NA	NA	NA	NA	NA	NA	NA	NA	NA	NA	NA	NA	NA	NA	NA	NA	NA	NA	NA	NA	NA	NA	NA	NA	NA	NA	0.966	3.019	2.574	0.882	2.063	1.385	2.02	3.796	1.632	1.143	2.579	2.507	3.274	3.492	2.174	NA	NA	NA	NA
O75093	0.624	0.534	0.513	0.953	0.64	1.103	0.434	0.527	0.425	1.028	0.557	0.653	0.534	0.659	0.77	0.67	0.793	0.895	1.317	0.706	0.9	1.071	0.803	0.986	0.969	0.821	0.804	1.236	0.517	0.814	1.434	0.971	1.102	1.306	1.087	1.051	1.014	1.08	0.95	0.93	0.911	1.134	0.989	1.036	0.987	0.806	1.158	0.831	1.58
O75094	1.108	2.781	1.514	1.335	1.405	1.309	1.346	1.976	1.394	1.287	2.139	1.477	1.282	1.753	1.81	1.282	1.53	1.479	1.44	1.797	1.403	1.365	1.5	2.429	1.511	1.469	1.787	1.317	1.466	1.716	1.369	1.334	1.303	1.225	1.249	1.127	1.516	1.281	1.42	1.52	2.251	1.152	1.226	1.578	1.221	1.337	1.564	1.246	1.207
O75095	3.08	7.094	3.281	3.822	1.602	1.49	1.052	3.221	1.395	2.83	3.05	2.684	1.473	30.184	1.747	NA	NA	NA	NA	NA	NA	NA	NA	NA	NA	NA	NA	NA	NA	NA	1.331	0.813	1.472	1.207	0.683	1.994	0.976	0.998	2.203	0.423	1.842	1.934	0.801	5.269	2.497	1.234	1.376	0.938	0.819
O75096	1.356	1.737	1.41	1.549	1.41	1.973	1.397	1.741	1.374	1.603	1.509	1.703	1.175	1.449	2.53	1.285	1.147	1.356	1.735	1.406	1.407	1.838	1.099	1.159	1.251	1.044	2.155	1.548	0.981	1.11	1.467	1.163	1.013	1.146	1.001	1.674	1.253	1.439	1.672	1.184	1.338	1.19	1.128	1.34	1.822	1.165	1.167	1.302	1.207
O75110	1.293	1.22	1.382	1.309	1.245	1.397	1.026	1.37	1.238	1.382	1.145	1.261	1.048	1.494	1.49	1.157	1.367	1.293	1.566	1.182	1.252	0.993	1.211	1.653	1.299	1.24	1.481	1.506	1.116	1.536	1.591	1.213	1.268	1.465	1.111	1.242	1.175	1.237	1.266	1.28	1.047	1.325	1.106	1.164	1.164	1.428	1.656	1.273	1.492
O75112	2.828	1.897	2.102	2.034	1.729	6.158	1.946	2.184	2.038	1.601	1.832	1.742	1.498	1.245	2.661	1.332	1.899	1.535	1.358	1.932	1.394	1.526	2.42	1.696	1.643	1.305	1.705	1.598	8.617	1.698	1.074	1.769	1.367	0.977	3.126	1.217	1.758	1.601	1.217	0.998	1.737	1.39	3.472	2.732	1.4	1.848	1.525	1.902	1.431
O75113	1.349	1.178	1.364	1.455	1.09	1.283	1.026	1.572	1.361	1.387	1.466	1.235	1.218	1.061	1.374	1.811	1.578	1.368	1.619	1.683	1.473	1.475	1.476	2.016	1.711	2.461	1.547	1.395	1.142	1.69	1.477	1.092	1.207	1.505	1.231	1.208	1.246	1.25	1.247	1.172	1.375	1.107	1.335	1.445	1.323	1.359	1.131	1.711	1.612
O75116	0.922	1.29	1.161	1.147	0.938	1.075	1.054	1.125	1.12	1.215	1.019	1.221	1.07	0.899	1.382	1.261	1.151	1.197	1.325	0.889	1.222	0.977	1.017	1.255	1.101	1.19	1.342	1.247	0.919	1.204	1.089	1.116	1.293	1.184	0.996	1.738	1.266	1.281	1.49	1.168	1.229	1.476	1.431	1.639	1.352	1.15	1.077	1.357	1.306
O75122	1	1.052	0.91	1.018	1.012	0.861	0.948	1.025	1.009	1.042	1.074	1.065	1.037	1.167	1.078	1.74	1.742	1.846	1.521	2.274	1.683	1.657	1.612	2.022	1.701	1.86	1.508	1.411	1.407	1.909	1.114	1.125	1.022	1.128	0.937	1.121	0.975	1.164	1.02	0.846	1.162	1.048	1.177	1.271	1.101	1.188	1.18	1.45	1.175
O75127	NA	NA	NA	NA	NA	NA	NA	NA	NA	NA	NA	NA	NA	NA	NA	NA	NA	NA	NA	NA	NA	NA	NA	NA	NA	NA	NA	NA	NA	NA	NA	NA	NA	NA	NA	NA	NA	NA	NA	NA	NA	NA	NA	NA	NA	0.627	0.57	0.51	0.708
O75128	1.293	1.437	1.694	1.466	1.453	1.146	1.471	1.516	1.551	1.487	1.706	1.435	1.341	1.044	1.181	1.456	1.495	1.541	1.436	1.654	1.3	1.345	1.602	1.825	1.886	1.413	1.157	1.51	1.732	1.306	NA	NA	NA	NA	NA	NA	NA	NA	NA	NA	NA	NA	NA	NA	NA	1.284	1.284	0.908	0.842
O75131	0.503	0.722	0.755	0.708	0.681	0.63	0.83	0.731	0.713	0.783	0.927	0.79	0.805	0.699	0.691	0.6	0.619	0.586	0.525	0.552	0.566	0.514	0.542	0.972	0.547	0.556	0.519	0.517	0.35	0.51	0.749	0.73	0.854	0.83	0.892	0.938	0.928	0.785	0.783	0.944	0.848	1.007	0.962	0.818	0.77	0.661	0.606	0.751	0.668
O75140	NA	NA	NA	NA	NA	NA	NA	NA	NA	NA	NA	NA	NA	NA	NA	1.087	1.254	1.23	1.044	1.293	1.189	1.414	1.216	3.514	1.281	1.239	1.768	1.086	0.951	1.318	NA	NA	NA	NA	NA	NA	NA	NA	NA	NA	NA	NA	NA	NA	NA	1.702	0.828	1.117	1.667
O75143	1.155	1.467	1.748	1.61	2.257	1.855	1.891	1.751	1.719	1.792	2.04	1.73	1.64	1.445	1.737	1.112	1.77	1.641	1.293	1.891	1.94	1.501	1.947	2.437	1.538	1.503	1.681	1.299	1.968	1.512	0.865	1.056	0.77	0.863	0.799	0.68	0.662	0.769	0.775	0.597	0.765	0.858	0.846	0.85	0.779	1.142	0.965	0.872	1.007
O75144	NA	NA	NA	NA	NA	NA	NA	NA	NA	NA	NA	NA	NA	NA	NA	2.39	1.524	1.116	1.629	2.023	1.274	1.717	2.618	1.085	1.696	3.432	2.031	2.067	1.35	2.008	1.03	2.018	1.394	0.815	1.347	1.489	1.579	3.54	1.648	1.309	2.505	1.454	1.579	1.703	1.977	1.233	2.386	1.651	0.989
O75146	1.138	1.108	1.365	1.15	1.385	1.177	1.376	1.246	1.511	1.133	1.222	1.319	1.459	1.199	1.419	1.249	0.966	0.991	1.315	0.96	1.026	1.083	0.908	1.083	1.057	1.21	1.128	1.446	0.85	0.953	0.943	0.982	0.846	0.946	0.73	0.914	0.834	0.85	0.94	0.851	0.86	0.879	0.729	0.818	0.825	0.899	1.164	1.147	1.044
O75147	1.058	1.675	1.504	1.341	1.162	1.358	1.104	2.214	1.834	1.54	1.782	1.494	1.228	4.334	1.57	1.341	1.3	1.67	1.512	1.295	1.291	1.04	1.299	2.089	1.259	1.243	1.293	1.53	1.314	2.764	1.338	1.201	1.196	1.18	1.047	1.46	1.246	1.442	1.383	1.135	1.383	1.084	1.182	1.47	1.339	1.007	1.003	1.35	1.042
O75150	1.327	1	1.029	1.111	0.93	1.074	0.836	1.143	1.171	1.118	1.194	1.22	1.155	1.608	1.171	1.197	1.095	1.273	1.274	1.189	1.268	1.235	1.158	1.578	1.272	1.228	1.234	1.37	1.005	1.805	1.113	1.036	1.108	1.172	0.852	0.977	0.914	0.914	1.058	0.857	1.06	1.022	0.953	1.021	1.057	1.187	0.951	1.216	1.179
O75151	0.928	1.014	1.167	1.058	0.94	0.825	1.022	1.027	0.99	1.046	1.048	1.067	0.975	1.168	1.072	1.535	1.316	1.59	1.366	1.799	1.305	1.441	1.434	2.054	1.407	1.648	1.39	1.491	1.194	1.667	1.523	1.18	1.205	1.349	1.034	1.355	1.105	1.362	1.651	1.052	1.517	1.069	1.443	1.25	1.353	1.442	1.43	1.554	1.192
O75152	1.477	1.216	1.319	1.225	1.03	0.853	0.967	1.253	1.14	1.248	1.153	1.202	1.195	1.097	1.046	1.189	1.41	1.172	1.281	1.222	1.128	1.362	1.305	1.542	1.369	1.3	1.023	1.475	1.29	1.744	1.233	1.032	0.918	1.229	1.15	1.212	0.962	0.855	0.91	0.911	0.922	1.017	0.919	1.335	1.068	0.984	0.996	1.161	1.15
O75153	1.16	1.567	1.347	1.169	1.277	1.317	1.076	1.498	1.719	1.227	1.451	1.507	1.18	1.844	1.341	1.459	1.741	1.699	1.59	2.017	1.771	1.626	1.562	1.853	1.57	1.88	1.949	1.367	1.756	2.23	1.262	0.994	1.154	1.174	1.193	1.297	1.111	1.11	1.72	1.068	1.601	1.275	1.231	1.331	1.78	1.389	1.594	2.148	1.833
O75154	0.918	0.777	1.581	1.37	1.449	1.597	1.637	1.307	1.776	1.609	0.78	1.666	1.771	1.562	2.29	1.49	1.124	1.122	1.135	1.175	1.405	1.105	1.161	1.793	1.625	1.834	1.55	1.398	1.251	1.316	NA	NA	NA	NA	NA	NA	NA	NA	NA	NA	NA	NA	NA	NA	NA	0.922	1.276	1.524	1.549
O75155	NA	NA	NA	NA	NA	NA	NA	NA	NA	NA	NA	NA	NA	NA	NA	0.516	1.068	0.771	0.694	1.085	0.687	1.205	0.689	0.736	0.621	0.651	0.507	0.754	1.535	1.129	NA	NA	NA	NA	NA	NA	NA	NA	NA	NA	NA	NA	NA	NA	NA	NA	NA	NA	NA
O75157	1.402	1.203	0.997	0.674	0.912	0.301	1.007	0.861	0.89	1.048	0.949	0.84	0.879	0.994	0.658	NA	NA	NA	NA	NA	NA	NA	NA	NA	NA	NA	NA	NA	NA	NA	NA	NA	NA	NA	NA	NA	NA	NA	NA	NA	NA	NA	NA	NA	NA	1.997	0.326	1.433	1.865
O75161	NA	NA	NA	NA	NA	NA	NA	NA	NA	NA	NA	NA	NA	NA	NA	NA	NA	NA	NA	NA	NA	NA	NA	NA	NA	NA	NA	NA	NA	NA	1.439	1.528	1.428	1.287	1.33	1.387	1.482	1.524	1.437	1.163	1.683	1.731	1.523	1.605	1.7	0.818	1.812	1.284	1.449
O75164	1.646	1.519	1.406	1.355	1.984	1.603	1.444	1.694	1.472	1.318	1.607	1.408	1.357	2.048	1.562	1.558	1.621	1.377	1.024	1.166	1.54	1.159	1.222	1.844	1.2	1.385	1.491	1.496	1.112	3.527	NA	NA	NA	NA	NA	NA	NA	NA	NA	NA	NA	NA	NA	NA	NA	0.736	1.232	1.014	0.849
O75165	1.048	1.502	1.371	1.456	1.171	1.463	1.128	1.371	1.536	1.294	1.28	1.611	1.132	1.568	1.677	1.136	1.318	1.403	1.428	1.219	1.435	1.08	1.027	1.807	1.103	1.533	1.519	1.226	0.939	1.586	1.413	1.202	1.422	1.356	1.271	1.337	1.169	1.312	1.471	1.226	1.246	1.43	1.315	1.376	1.339	1.018	1.277	1.282	1.353
O75167	1.512	1.273	1.307	1.032	0.799	0.831	0.77	1.316	1.267	1.269	1.972	1.175	1.143	1.385	0.91	1.23	1	1.111	0.942	0.863	1.075	0.956	1.158	1.083	1.31	1.017	1.018	1.055	1.15	0.729	0.879	0.991	1.031	0.864	1.13	0.9	0.932	0.819	0.85	0.82	0.967	1.105	1.205	1.09	1.071	0.82	0.986	2.8	1.455
O75170	1.465	1.644	1.503	1.466	2.098	1.284	1.706	1.31	1.686	1.517	1.526	1.529	1.334	1.298	1.47	1.636	1.511	1.537	1.357	1.867	1.516	1.64	1.575	2.895	1.607	1.685	1.97	1.339	1.758	1.587	1.419	1.134	1.183	1.201	0.89	1.444	1.02	1.218	1.46	1.07	1.259	1.122	1.03	1.076	1.258	1.209	1.121	0.994	1.054
O75173	3.718	1.633	1.081	4.933	0.948	1.091	1.306	1.2	1.181	1.121	1.052	1.113	0.878	1.06	1.192	NA	NA	NA	NA	NA	NA	NA	NA	NA	NA	NA	NA	NA	NA	NA	1.539	1.681	1.476	1.199	1.145	1.045	1.84	1.497	1.407	1.201	1.538	1.877	2.817	1.637	1.26	NA	NA	NA	NA
O75175	0.871	0.751	0.779	0.816	0.632	0.767	0.736	0.852	0.849	0.828	0.682	0.933	0.883	1.006	0.937	1.411	1.038	1.264	1.369	1.107	1.354	1.079	1.097	1.726	1.216	1.287	1.328	1.473	1.163	1.954	1.098	0.85	0.944	1.078	0.75	1.3	1.023	0.794	1.278	1.037	1.163	0.936	0.974	0.848	0.984	1.173	0.91	1.107	1.131
O75177	NA	NA	NA	NA	NA	NA	NA	NA	NA	NA	NA	NA	NA	NA	NA	NA	NA	NA	NA	NA	NA	NA	NA	NA	NA	NA	NA	NA	NA	NA	NA	NA	NA	NA	NA	NA	NA	NA	NA	NA	NA	NA	NA	NA	NA	0.594	0.729	0.538	0.626
O75179	1.726	1.585	1.603	1.614	1.774	1.368	1.77	1.63	1.641	1.591	1.735	1.563	1.508	1.689	1.713	1.663	1.696	1.618	1.43	2.167	1.356	1.755	1.546	1.806	1.745	1.722	1.634	1.623	1.383	1.952	1.719	1.448	1.377	1.688	1.241	1.4	1.306	1.474	1.684	1.202	1.575	1.091	1.253	1.273	1.436	0.442	0.909	0.938	0.908
O75182	1.165	1.351	1.539	1.106	1.56	1.362	1.21	1.628	1.606	1.375	1.319	1.409	1.411	1.29	1.652	1.549	1.394	1.601	1.449	2.069	1.445	1.254	1.474	1.323	1.393	1.757	1.978	1.321	1.059	1.86	1.452	1.018	1.23	1.268	0.771	1.603	1.16	1.226	1.662	1.298	1.161	1.121	1.285	1.082	1.166	0.881	1.016	1.092	0.979
O75190	1.394	0.556	0.556	0.792	0.549	0.425	0.437	0.505	0.583	0.722	0.473	0.638	0.533	0.527	0.541	1.706	1.253	1.885	2.061	2.031	1.461	1.642	1.85	1.912	1.757	1.905	1.449	2.563	1.82	2.95	2.813	1.225	1.601	2.649	0.718	1.697	1.148	1.044	1.176	1.28	0.852	1.693	0.897	1.007	1.407	1.811	1.13	1.836	2.281
O75191	1.313	1.463	1.691	1.689	2.571	1.412	1.95	1.396	2.177	1.383	1.762	1.982	1.492	1.517	2.011	1.372	2.818	2.129	1.594	2.17	2.114	2.864	2.383	2.575	2.251	2.242	2.147	1.909	1.927	2.055	1.507	2.104	1.729	1.221	1.856	1.775	2.001	2.024	1.521	2.26	1.182	1.75	2.11	2.574	2.047	1.418	1.386	1.729	2.656
O75197	NA	NA	NA	NA	NA	NA	NA	NA	NA	NA	NA	NA	NA	NA	NA	NA	NA	NA	NA	NA	NA	NA	NA	NA	NA	NA	NA	NA	NA	NA	NA	NA	NA	NA	NA	NA	NA	NA	NA	NA	NA	NA	NA	NA	NA	NA	NA	NA	NA
O75208	0.792	0.953	0.895	0.818	0.69	1.211	0.687	0.927	0.753	0.911	0.924	0.792	0.85	0.779	0.755	0.611	0.678	0.736	0.656	0.702	0.597	0.572	0.745	0.684	0.676	0.824	0.638	0.565	1.283	0.823	0.81	0.635	0.688	0.736	1.39	0.55	0.791	0.631	0.544	0.505	0.613	0.71	0.665	0.698	0.634	0.68	1.009	0.899	0.795
O75223	0.49	0.403	0.49	0.696	0.358	0.703	0.379	0.451	0.43	0.653	0.511	0.469	0.45	0.29	0.544	0.564	0.732	0.628	0.944	0.657	0.733	1.093	0.594	1.102	0.738	0.476	0.667	1.236	0.437	0.656	0.617	0.45	0.576	0.523	0.399	1.066	1.069	0.496	0.716	0.857	0.463	0.662	0.514	0.495	0.7	0.43	0.406	0.583	0.458
O75251	0.501	0.932	0.567	0.587	0.704	0.52	0.541	0.654	0.953	0.52	0.541	0.694	0.486	0.768	0.673	1.312	1.363	1.363	1.534	1.453	1.309	1.304	1.184	2.011	1.201	1.759	1.749	1.094	1.303	1.581	0.712	0.775	0.675	0.662	0.607	0.667	0.649	0.796	0.764	0.418	0.546	0.746	0.61	0.577	0.601	0.336	0.654	0.416	0.369
O75306	0.638	1.426	1.257	1.221	1.036	1.096	0.957	1.241	1.471	0.894	1.088	1.397	0.864	1.258	1.655	0.935	1.186	1.33	1.411	1.478	1.231	1.038	1.048	1.794	1.094	1.244	1.514	0.785	1.088	1.163	1.081	0.903	1.048	0.942	1.063	1.214	0.944	1.21	1.241	0.62	1.088	1.248	0.918	1.026	0.907	1.013	1.563	1.136	0.975
O75309	1.052	2.166	2.229	1.547	4.387	1.385	3.194	1.783	2.1	1.511	2.691	1.711	1.821	1.299	1.28	2.177	1.85	1.907	1.097	3.586	1.633	1.657	1.675	1.421	2.081	4.218	1.343	0.97	1.212	1.149	1.032	2.289	3.131	0.993	2.036	1.359	1.911	2.552	1.798	1.218	2.034	2.584	2.818	2.409	1.89	2.659	2.763	1.876	1.666
O75312	1.229	1.177	1.096	1.428	1.258	0.974	0.906	1.224	1.101	1.413	1.272	1.126	1.182	1.199	1.181	1.611	1.381	1.415	1.524	1.472	1.491	1.471	1.201	1.425	1.342	1.73	1.694	1.409	1.06	1.453	1.844	1.28	1.372	1.588	0.919	1.436	1.241	1.369	1.744	1.468	1.342	1.265	1.395	1.264	1.344	1.244	1.456	1.284	1.573
O75319	1.21	1.378	1.566	1.552	1.61	1.554	1.586	1.698	1.797	1.31	1.836	1.726	1.408	1.659	1.786	NA	NA	NA	NA	NA	NA	NA	NA	NA	NA	NA	NA	NA	NA	NA	NA	NA	NA	NA	NA	NA	NA	NA	NA	NA	NA	NA	NA	NA	NA	0.906	0.741	2.09	1.354
O75323	0.25	0.3	0.237	0.329	0.216	0.518	0.23	0.289	0.232	0.346	0.258	0.227	0.289	0.217	0.242	0.208	0.296	0.258	0.64	0.261	0.228	0.368	0.262	0.333	0.407	0.359	0.343	0.591	0.301	0.324	0.925	0.528	0.522	0.626	1.977	0.395	0.617	0.478	0.419	0.72	0.463	0.503	0.505	0.512	0.473	0.463	0.516	0.388	0.535
O75326	1.311	1.822	0.948	1.54	1.028	1.39	0.574	1.473	2.171	1.772	1.735	1.95	1.882	0.871	2.045	NA	NA	NA	NA	NA	NA	NA	NA	NA	NA	NA	NA	NA	NA	NA	NA	NA	NA	NA	NA	NA	NA	NA	NA	NA	NA	NA	NA	NA	NA	NA	NA	NA	NA
O75330	NA	NA	NA	NA	NA	NA	NA	NA	NA	NA	NA	NA	NA	NA	NA	NA	NA	NA	NA	NA	NA	NA	NA	NA	NA	NA	NA	NA	NA	NA	NA	NA	NA	NA	NA	NA	NA	NA	NA	NA	NA	NA	NA	NA	NA	0.221	0.584	0.325	1.415
O75339	NA	NA	NA	NA	NA	NA	NA	NA	NA	NA	NA	NA	NA	NA	NA	NA	NA	NA	NA	NA	NA	NA	NA	NA	NA	NA	NA	NA	NA	NA	NA	NA	NA	NA	NA	NA	NA	NA	NA	NA	NA	NA	NA	NA	NA	0.636	2.289	1.407	4.709
O75340	0.389	0.739	1.067	0.591	0.818	0.931	1.289	0.957	1.121	0.564	0.693	1.098	0.895	1.804	1.183	1.419	1.224	1.038	0.957	1.348	1.158	1.152	0.87	1.198	1.015	1.516	1.604	0.722	0.721	0.784	0.458	0.97	0.579	0.549	0.797	0.59	0.871	0.822	1.004	1.211	1.072	0.494	0.886	0.797	0.713	0.731	1.256	0.952	0.995
O75347	1.063	0.558	0.798	0.728	1.239	0.633	1.025	1.033	0.704	0.809	1.089	0.835	1.775	1.163	0.647	1.149	0.704	0.756	1.049	0.656	0.838	1.349	1.146	0.599	1.146	1.065	0.582	1.128	0.777	0.874	1.015	0.564	0.724	1.143	0.451	1.351	0.717	0.505	0.559	0.772	0.62	0.716	0.624	0.427	0.674	0.679	0.943	0.83	0.917
O75348	0.808	0.985	1.134	1.106	0.688	1.134	0.958	1.194	1.442	1.222	1.03	1.364	1.38	1.421	1.402	1.452	1.4	1.19	1.441	0.849	1.417	1.728	1.044	1.295	1.168	1.128	1.368	1.104	0.722	0.698	1.016	1.09	0.969	1.324	0.994	1.192	2.021	1.056	1.427	2.478	1.491	0.972	1.273	1.116	1.561	0.802	0.755	1.007	1.275
O75351	0.77	1.164	1.292	1.007	1.258	1.418	1.681	1.394	1.516	0.958	1.31	1.396	1.349	1.28	1.507	1.074	0.869	1.081	0.97	1.007	0.982	0.957	0.975	0.947	0.984	1.073	1.199	0.999	0.678	0.978	1.088	1.167	1.139	1.017	1.037	1.066	1.071	1.278	1.156	1.03	1.148	1.107	1.109	1.168	0.99	0.846	1.035	1.102	0.957
O75352	1.303	3.726	2.22	1.952	1.911	3.622	1.805	4.317	2.112	1.698	2.744	2.29	1.958	2.802	2.431	1.592	2.337	5.407	2.066	3.045	4.528	1.813	2.293	6.322	2.105	2.463	2.343	1.934	1.365	2.143	2.262	1.252	1.491	2.605	1.228	4.299	1.251	2.116	2.003	1.124	1.642	3.759	1.418	1.649	1.871	1.091	2.466	1.893	1.82
O75354	0.993	1.538	1.211	1.262	0.96	1.615	0.996	1.446	1.174	1.228	2.148	1.551	1.246	1.165	1.715	1.396	1.489	1.612	1.267	1.693	1.54	1.63	2.02	2.271	1.439	1.68	1.367	1.328	1.623	1.596	NA	NA	NA	NA	NA	NA	NA	NA	NA	NA	NA	NA	NA	NA	NA	1.406	2.24	1.184	1.527
O75356	1.357	1.307	1.367	1.415	1.812	1.05	2.006	1.464	1.321	1.539	1.286	1.289	1.197	1.441	1.331	NA	NA	NA	NA	NA	NA	NA	NA	NA	NA	NA	NA	NA	NA	NA	NA	NA	NA	NA	NA	NA	NA	NA	NA	NA	NA	NA	NA	NA	NA	NA	NA	NA	NA
O75362	NA	NA	NA	NA	NA	NA	NA	NA	NA	NA	NA	NA	NA	NA	NA	2.804	2.754	2.969	1.847	1.295	1.676	1.029	0.701	2.292	1.786	1.508	2.218	1.384	1.184	2.058	NA	NA	NA	NA	NA	NA	NA	NA	NA	NA	NA	NA	NA	NA	NA	0.804	1.539	1.319	1.708
O75366	0.294	0.345	0.46	0.341	0.578	0.885	0.569	0.594	0.478	0.323	0.434	0.489	0.565	0.434	0.508	NA	NA	NA	NA	NA	NA	NA	NA	NA	NA	NA	NA	NA	NA	NA	NA	NA	NA	NA	NA	NA	NA	NA	NA	NA	NA	NA	NA	NA	NA	0.295	0.568	0.375	0.467
O75367	0.672	0.804	1.036	0.968	0.936	1.192	1.108	0.928	0.99	0.889	0.872	1.031	1.657	1.457	1.303	1.288	0.828	1.119	1.114	0.887	1.101	1.059	0.911	0.836	1.103	0.966	1.384	1.329	0.563	0.924	0.999	1.006	1.041	1.022	0.97	1.185	1.234	0.967	1.337	1.518	1.151	0.954	1.089	0.914	1.007	1.055	0.864	1.152	1.154
O75368	1.878	0.796	1.026	1.062	1.133	0.877	1.423	0.885	0.978	1.044	0.975	1.07	1.296	0.826	0.902	1.011	0.701	0.698	0.725	0.564	0.796	0.932	0.774	0.438	0.774	0.936	0.56	0.574	0.54	0.393	0.849	1.012	1.098	1.153	0.875	2.446	1.378	1.187	1.21	0.951	0.901	1.207	1.683	1.048	1.285	1.116	1.289	1.067	1.029
O75369	1.221	1.31	1.303	1.16	1.016	0.98	1.256	1.206	1.166	1.402	1.182	1.136	1.247	0.834	1.018	1.366	1.095	1.149	1.154	1.048	1.065	1.032	1.164	0.932	1.087	1.26	1.025	1.276	0.858	0.732	1.013	1.039	1.203	1.059	1.004	0.972	1.081	0.968	1.08	1.124	1.006	1.164	1.124	1.086	1.048	1.302	1.012	1.018	1.144
O75376	1.357	1.226	1.639	1.318	1.782	1.176	1.477	1.512	1.275	1.298	1.784	1.434	1.55	1.326	1.496	1.167	1.059	1.057	1.09	1.13	1.116	1.093	1.073	1.071	1.041	1.157	1.136	1.099	0.839	1.103	0.856	1.187	1.054	0.972	1.089	1.182	1.173	1.222	1.131	1.101	1.269	1.045	1.117	1.345	1.152	1.284	1.448	1.316	1.16
O75379	2.408	0.989	1.223	1.157	1.335	1.159	0.864	1.339	1.298	1.502	1.41	1.509	1.316	3.391	1.374	1.556	1.668	1.69	1.762	1.517	1.813	1.516	1.295	2.355	1.676	1.408	1.277	1.813	1.632	1.81	1.586	1.046	1.434	2.238	1.086	1.737	1.299	1.299	1.445	0.945	1.188	1.271	1.412	1.472	1.534	0.913	0.982	1.618	1.619
O75380	0.719	0.731	0.758	0.613	1.141	0.481	0.617	0.771	0.561	0.578	0.912	0.678	0.559	0.55	0.64	0.275	0.264	0.301	0.342	0.147	0.258	0.131	0.323	0.242	0.197	0.249	0.144	0.252	0.502	0.405	0.111	0.323	0.431	0.24	0.124	0.332	0.144	0.251	0.205	0.075	0.18	0.523	0.164	0.183	0.222	0.213	0.488	0.262	0.272
O75381	0.998	0.905	0.901	0.793	0.936	1.109	0.852	1.01	0.99	0.892	1.04	1.017	0.922	1.644	0.912	1.061	1.165	1.212	1.122	1.058	1.398	0.942	0.925	1.623	1.017	1.374	1.43	1.133	0.986	1.575	0.957	0.942	0.875	1.154	0.699	0.997	0.912	0.997	1.065	1.17	0.669	0.78	0.833	0.763	0.85	0.645	0.687	0.623	0.793
O75382	1.418	2.294	1.655	1.763	1.54	1.471	1.498	1.646	1.644	1.937	2.325	1.708	1.515	1.48	1.631	1.544	1.664	1.492	1.628	1.935	1.476	1.388	1.518	1.765	1.601	1.568	1.481	1.452	1.279	1.517	1.659	1.483	1.974	1.598	1.511	1.463	1.309	1.83	1.501	1.457	1.632	1.786	1.738	1.979	1.874	1.497	1.248	1.422	1.453
O75385	1.192	1.456	1.412	1.39	2.699	1.34	3.626	1.508	1.593	1.42	1.66	1.753	2.086	1.821	1.773	NA	NA	NA	NA	NA	NA	NA	NA	NA	NA	NA	NA	NA	NA	NA	NA	NA	NA	NA	NA	NA	NA	NA	NA	NA	NA	NA	NA	NA	NA	1.52	1.875	1.379	1.314
O75386	NA	NA	NA	NA	NA	NA	NA	NA	NA	NA	NA	NA	NA	NA	NA	0.253	0.431	0.33	0.48	0.203	0.299	0.218	0.335	0.22	0.208	0.284	0.134	0.606	0.368	0.61	0.83	0.633	0.627	0.647	0.503	0.678	0.556	0.444	0.368	0.741	0.668	0.589	0.544	0.528	0.634	1.314	0.534	0.758	0.711
O75390	0.474	0.629	0.547	0.796	0.539	1.199	0.511	0.642	0.553	0.796	0.553	0.592	0.65	0.625	0.631	0.512	0.643	0.652	0.934	0.587	0.655	0.685	0.554	0.857	0.693	0.718	0.683	0.802	0.559	0.68	1.427	0.698	0.704	1.166	1.787	0.582	0.773	0.752	0.618	0.789	0.625	0.7	0.693	0.645	0.564	0.817	0.978	0.881	1.308
O75391	0.862	0.777	1.318	1.094	1.011	0.73	1.071	1.446	1.145	1.091	1.147	1.166	1.237	1.093	0.915	1.091	0.993	0.894	0.964	1.007	0.952	1.118	1.183	1.313	1.06	0.984	0.865	1.007	0.782	1.154	0.917	0.965	1.107	1.344	0.842	1.354	1.307	0.989	1.22	1.142	1.183	0.978	1.167	1.055	0.949	0.986	0.817	1.121	0.885
O75394	0.837	1.085	0.935	1.621	1.074	1.987	0.769	1.382	1.245	1.34	1.105	1.15	1.276	1.121	1.283	0.775	0.941	0.941	2.074	0.919	0.992	0.848	0.75	1.132	1.11	1.136	1.421	1.863	0.774	3.085	3.054	0.731	0.889	2.026	1.312	0.829	1.144	0.676	1.156	0.831	0.726	0.644	0.975	0.576	0.745	0.915	0.795	0.953	1.224
O75396	1.148	1.097	1.222	1.075	1.31	0.958	1.035	1.065	1.326	1.031	1.235	1.27	1.104	1.248	0.995	1.076	1.129	1.154	1.1	1.218	1.067	1.178	0.971	1.223	1.016	1.173	0.958	0.999	0.861	1.305	1.249	1.22	1.055	1.376	1.038	1.216	1.08	1.258	1.28	1.087	1.142	1.035	1.138	1.206	1.119	1.415	1.592	1.013	1.158
O75400	0.698	0.792	0.917	0.845	0.696	0.836	0.78	0.876	0.896	0.827	0.808	0.95	0.919	1.164	0.856	1.013	0.746	0.856	1.094	0.672	0.971	0.845	0.721	0.863	0.796	1.045	0.834	1.182	0.499	0.993	0.817	0.837	0.778	1.033	0.662	0.915	0.84	0.672	0.961	1.29	0.812	0.768	0.793	0.621	0.907	1.328	1.197	1.354	1.324
O75410	0.941	0.94	1.226	1.039	0.887	1.115	1.064	0.878	1.155	1.124	0.969	1.204	1.37	0.82	1.152	0.915	0.927	0.941	1.002	0.902	0.88	0.896	0.831	1.265	0.842	0.862	0.775	1.056	0.69	0.819	1.019	0.932	1.106	1.143	0.716	1.176	1.115	0.897	1.055	1.221	0.825	0.965	1.11	0.969	0.966	1.101	0.871	1.376	1.415
O75414	1.489	1.169	1.11	1.4	0.839	1.766	0.985	1.034	1.332	1.534	0.981	1.162	1.472	1.046	0.966	1.275	1.3	1.141	1.577	1.117	1.167	1.622	0.888	1.52	1.31	1.406	1.463	1.373	0.768	0.843	1.098	1.18	1.185	1.15	1.172	1.389	1.319	1.331	1.574	1.017	1.788	1.096	2.213	2.264	1.191	0.844	1.195	1.019	1.411
O75420	1.38	1.083	1.012	1.115	1.582	0.896	1.328	1.357	1.214	1.205	1.747	1.151	1.623	1.273	1.089	0.737	0.831	0.745	0.681	0.527	0.547	0.69	0.62	0.73	0.849	0.76	0.454	1.11	0.807	0.977	1.174	1.171	1.073	1.345	0.896	1.505	0.848	1.114	1.648	1.331	1.506	1.623	0.915	1.54	1.178	1.046	0.635	1.037	0.81
O75427	1.801	1.57	1.677	1.812	1.008	1.222	1.523	1.592	2.508	1.686	1.372	2.191	1.971	1.102	1.428	1.584	1.737	1.82	1.75	1.839	1.996	1.755	1.76	2.801	1.587	1.655	1.437	1.715	1.646	1.982	1.869	1.264	1.767	2.061	1.131	1.6	1.569	1.369	1.754	1.43	1.801	1.503	2.314	1.691	1.703	1.306	1.217	3.111	2.056
O75431	0.446	1.011	0.588	0.949	0.527	1.358	0.51	0.902	0.705	1.108	0.631	0.789	0.734	0.924	0.699	0.564	0.842	0.899	1.143	1.018	0.746	0.929	0.683	0.932	0.813	0.772	1.074	0.582	0.603	0.78	1.377	0.817	0.874	1.22	1.424	0.881	0.969	0.74	0.863	0.682	0.851	0.938	0.801	0.861	0.845	0.678	0.817	0.633	0.746
O75436	1.113	1.53	1.683	1.566	1.481	1.79	1.567	1.64	1.751	1.421	1.608	1.701	1.423	1.491	2.054	1.385	1.38	1.572	1.345	1.798	1.601	1.431	1.29	1.609	1.4	1.614	1.869	1.096	1.125	1.462	1.322	1.374	1.416	1.383	1.59	1.659	1.534	2.106	1.7	2.009	1.786	1.41	1.588	1.711	1.703	1.29	1.454	1.292	1.519
O75438	1.712	1.915	1.663	0.961	1.105	0.801	1.176	1.715	1.78	1.721	1.225	1.891	1.463	1.639	2.053	1.367	1.479	1.382	2.194	1.485	1.496	1.206	1.258	2.356	1.384	1.602	1.734	0.944	1.436	1.559	0.828	1.541	1.386	1.831	1.455	1.651	1.559	1.639	1.891	0.948	1.202	1.642	1.281	1.353	1.163	1.16	2.142	1.204	1.37
O75439	0.845	1.003	1.008	1.361	0.833	1.618	0.791	1.124	0.967	1.259	0.911	1.062	1.094	1.34	0.891	0.692	0.784	0.918	1.268	0.79	0.926	0.819	0.727	1.239	1.005	0.941	1.151	1.292	0.766	1.41	1.701	0.868	0.871	1.54	1.089	0.836	0.945	0.866	0.955	0.954	0.857	0.81	0.914	0.736	0.782	0.93	1.262	1.047	1.22
O75443	2.188	0.408	0.428	1.311	0.483	0.672	0.617	0.496	0.428	0.643	0.546	0.375	0.502	0.432	0.456	NA	NA	NA	NA	NA	NA	NA	NA	NA	NA	NA	NA	NA	NA	NA	0.423	0.654	0.562	0.714	0.631	0.534	0.485	1.026	0.723	0.381	0.853	0.584	0.749	1.009	1.331	NA	NA	NA	NA
O75444	NA	NA	NA	NA	NA	NA	NA	NA	NA	NA	NA	NA	NA	NA	NA	1.403	1.397	1.367	1.31	1.373	1.453	1.093	1.079	2.279	1.347	1.768	1.638	1.504	1.265	2.164	NA	NA	NA	NA	NA	NA	NA	NA	NA	NA	NA	NA	NA	NA	NA	NA	NA	NA	NA
O75448	1.588	1.951	1.87	1.836	1.599	1.837	1.943	1.878	1.961	1.464	2.194	1.832	1.683	2.06	2.203	NA	NA	NA	NA	NA	NA	NA	NA	NA	NA	NA	NA	NA	NA	NA	1.441	1.255	1.79	1.218	1.326	1.251	1.131	1.541	1.358	1.105	1.464	1.591	1.647	1.833	1.385	1.347	1.577	2.127	1.732
O75449	1.186	1.174	1.343	1.417	0.813	1.464	0.973	0.917	1.594	1.608	1.009	1.527	1.25	1.87	1.839	1.171	1.583	1.295	1.262	2.794	1.454	1.868	1.821	1.515	1.747	1.911	1.917	1.171	1.538	1.114	1.191	0.582	1.026	0.926	0.732	1.388	1.286	1.094	1.635	1.228	1.25	1.153	1.595	1.247	1.849	0.801	1.046	2.426	1.986
O75460	NA	NA	NA	NA	NA	NA	NA	NA	NA	NA	NA	NA	NA	NA	NA	NA	NA	NA	NA	NA	NA	NA	NA	NA	NA	NA	NA	NA	NA	NA	NA	NA	NA	NA	NA	NA	NA	NA	NA	NA	NA	NA	NA	NA	NA	NA	NA	NA	NA
O75462	5.378	1.794	2.218	7.307	1.632	1.807	1.569	1.848	2.152	2.364	2.118	1.529	1.538	0.936	2.436	0.734	0.397	0.354	0.378	0.488	0.364	0.423	1.033	0.617	0.365	0.254	0.327	0.422	0.331	0.256	1.84	1.322	1.567	2.227	1.692	1.197	1.51	1.834	1.299	1.212	1.6	1.407	1.581	1.844	1.69	1.958	1.82	1.618	1.422
O75467	NA	NA	NA	NA	NA	NA	NA	NA	NA	NA	NA	NA	NA	NA	NA	NA	NA	NA	NA	NA	NA	NA	NA	NA	NA	NA	NA	NA	NA	NA	NA	NA	NA	NA	NA	NA	NA	NA	NA	NA	NA	NA	NA	NA	NA	NA	NA	NA	NA
O75475	0.994	0.577	0.72	0.763	0.678	0.757	0.785	0.638	0.75	0.806	0.649	0.9	1.008	0.955	0.769	1.049	0.653	1.06	0.869	0.661	0.989	0.853	0.848	0.864	0.825	0.78	0.67	1.062	0.54	1.283	0.77	0.716	0.732	0.91	0.592	0.934	0.81	0.612	0.889	1.141	0.655	0.713	0.902	0.624	0.773	0.816	0.582	1.192	0.717
O75477	1.344	1.248	1.596	1.229	1.546	1.221	1.337	1.299	1.383	1.381	1.668	1.189	1.325	1.579	1.668	0.668	0.747	1.08	0.994	0.469	0.948	0.814	0.682	0.996	0.725	0.593	0.792	0.854	0.446	0.951	0.373	0.456	0.291	0.347	0.295	0.459	0.601	0.444	0.507	0.967	0.363	0.386	0.381	0.344	0.387	0.721	0.787	1.005	1.219
O75478	NA	NA	NA	NA	NA	NA	NA	NA	NA	NA	NA	NA	NA	NA	NA	NA	NA	NA	NA	NA	NA	NA	NA	NA	NA	NA	NA	NA	NA	NA	NA	NA	NA	NA	NA	NA	NA	NA	NA	NA	NA	NA	NA	NA	NA	1.214	1.097	1.237	1.359
O75486	NA	NA	NA	NA	NA	NA	NA	NA	NA	NA	NA	NA	NA	NA	NA	NA	NA	NA	NA	NA	NA	NA	NA	NA	NA	NA	NA	NA	NA	NA	NA	NA	NA	NA	NA	NA	NA	NA	NA	NA	NA	NA	NA	NA	NA	1.262	1.372	1.741	1.328
O75487	0.971	1.321	0.878	0.876	0.901	0.845	0.955	1.534	0.685	1.093	1.849	0.865	0.66	1.418	0.832	1.492	1.932	1.095	1.887	2.169	1.487	2.549	1.661	1.923	1.395	1.654	1.466	2.324	1.748	1.8	1.159	0.796	0.944	0.775	0.775	0.943	0.891	0.82	1.005	0.594	3.031	0.84	0.999	1.724	0.882	1.104	1.338	0.83	1.037
O75489	0.515	0.548	0.519	0.501	0.527	0.438	0.613	0.528	0.605	0.412	0.577	0.525	0.48	0.522	0.61	0.574	0.575	0.493	0.769	0.467	0.607	0.545	0.428	0.633	0.407	0.767	0.762	0.525	0.5	0.55	0.87	1.011	0.891	0.856	0.975	1.019	0.914	1.159	1.328	0.78	1.01	0.893	0.991	0.871	0.852	0.974	1.623	1.357	1.138
O75493	NA	NA	NA	NA	NA	NA	NA	NA	NA	NA	NA	NA	NA	NA	NA	NA	NA	NA	NA	NA	NA	NA	NA	NA	NA	NA	NA	NA	NA	NA	NA	NA	NA	NA	NA	NA	NA	NA	NA	NA	NA	NA	NA	NA	NA	NA	NA	NA	NA
O75494	0.812	1.168	1.219	1.045	1.085	1.077	1.18	1.26	1.752	1.035	1.02	1.434	1.32	2.127	1.373	1.2	1.406	1.211	1.119	1.267	1.298	1.128	1.072	1.175	1.12	1.332	1.526	0.885	0.768	1.378	1.042	1.137	1.024	1.128	0.829	1.259	1.023	0.976	1.37	1.656	1.259	1.018	1.042	0.999	1.151	0.735	0.897	1.168	0.899
O75503	0.454	0.721	0.972	0.598	1.012	0.715	2.637	1.052	1.027	0.725	1.259	1.052	1.047	1.172	1.35	0.626	0.94	0.709	0.646	1.097	0.587	1.085	1.165	0.921	1.304	1.279	1.377	0.57	0.482	0.538	0.836	1.066	1.293	0.977	1.596	1.155	2.304	1.169	1.138	0.743	2.078	1.357	2.129	1.211	0.895	1.231	1.424	0.832	0.793
O75506	1.681	0.866	1.204	0.874	1.057	0.94	1.444	1.139	1.556	0.869	1.118	1.232	1.753	1.429	1.01	2.301	1.608	1.179	1.551	1.361	1.149	1.87	1.774	2.121	1.823	1.277	1.545	1.969	1.525	1.713	1.215	1.11	1.025	1.661	0.802	2.286	1.245	1.082	1.361	1.718	0.988	1.177	1.102	0.899	1.246	1.268	1.358	1.563	1.527
O75521	0.714	0.922	0.841	1.021	0.837	1.44	0.763	0.875	0.963	1.055	0.983	0.942	0.957	0.847	1.042	0.685	0.807	0.832	1.099	0.934	0.759	0.861	0.753	1.309	0.893	0.84	1.029	1.08	0.652	0.988	1.879	0.877	0.872	0.956	1.664	0.682	1.042	1.032	0.811	1.214	0.715	0.809	0.952	0.723	0.731	0.803	0.822	0.736	0.988
O75525	1.03	1.343	1.09	1.362	0.679	1.307	0.714	1.276	0.753	1.545	1.051	1.254	0.943	2.821	0.82	1.548	1.249	1.194	2.24	1.163	1.502	1.191	1.41	2.776	1.273	1.278	1.252	2.15	1.157	2.161	1.26	1.758	1.577	1.227	1.617	1.287	1.599	1.558	2.138	1.619	1.602	1.757	1.677	2.118	1.822	1.054	1.397	1.122	1.223
O75528	0.912	0.673	0.683	0.847	0.725	0.632	0.598	0.709	0.669	0.894	0.77	0.811	0.777	1.267	0.726	0.941	0.723	0.937	1.066	0.831	0.812	0.673	0.79	1.083	0.775	0.813	0.739	1.271	0.854	1.499	1.18	1.211	1.176	1.224	1.092	1.215	0.957	1.05	0.949	1.056	1.064	1.373	1.085	1.259	1.029	1.255	1.118	1.168	1.15
O75529	1.585	1.401	2.279	1.901	1.346	1.872	1.917	1.82	2.198	1.827	1.932	1.471	1.841	2.087	2.424	NA	NA	NA	NA	NA	NA	NA	NA	NA	NA	NA	NA	NA	NA	NA	NA	NA	NA	NA	NA	NA	NA	NA	NA	NA	NA	NA	NA	NA	NA	NA	NA	NA	NA
O75530	2.328	1.947	2.37	2.437	1.409	1.363	1.428	2.123	1.973	2.603	3.267	1.878	1.848	1.647	1.748	1.095	1.084	1.958	1	1.337	2.114	1.034	0.783	2.644	1.325	1.336	1.873	0.943	0.767	1.892	1.658	1.399	1.63	1.906	1.519	2.186	1.598	1.915	2.416	1.538	2.004	1.587	1.62	1.438	1.56	1.259	1.322	2.237	1.552
O75531	0.558	0.449	0.836	0.374	0.718	0.66	1.166	0.506	0.512	0.42	0.409	0.598	0.837	0.529	0.788	2.826	1.885	1.804	2.138	2.816	2.118	3.114	2.303	1.412	2.566	3.02	3.743	3.638	1.643	2.277	0.639	0.808	0.417	0.57	0.7	1.428	0.965	0.718	1.081	1.881	0.521	0.357	0.665	0.575	0.74	0.593	0.605	0.524	0.577
O75533	1.09	1.127	1.26	1.092	1.143	1.054	1.229	1.283	1.256	1.138	1.246	1.322	1.376	1.703	1.282	1.246	1	1.251	1.205	1.011	1.285	1.096	0.998	1.371	1.075	1.258	1.227	1.252	0.752	1.599	1.051	1.205	1.14	1.153	0.983	1.326	1.176	1.053	1.373	1.492	1.182	1.171	1.186	1.078	1.209	1.153	1.078	1.47	1.377
O75534	1.192	1.1	1.251	1.397	0.968	1.145	1.191	1.063	1.664	1.117	1.008	1.437	1.311	1.599	1.478	1.274	1.294	1.429	1.329	1.115	1.458	1.066	1.116	1.512	1.154	1.378	1.415	1.233	1.064	1.612	1.187	1.174	1.196	1.327	0.984	1.494	1.247	1.28	1.507	1.346	1.145	1.153	1.274	1.088	1.332	0.887	1.149	1.226	1.343
O75554	0.992	1.073	1.32	1.151	1.387	1.154	1.2	1.295	1.545	1.089	1.514	1.514	1.406	1.446	1.514	NA	NA	NA	NA	NA	NA	NA	NA	NA	NA	NA	NA	NA	NA	NA	1.644	1.257	1.377	1.412	1.002	1.529	1.534	1.35	2.021	1.989	1.635	1.196	1.459	1.508	1.45	1.486	1.818	1.728	1.587
O75558	0.917	0.598	0.573	0.753	0.477	0.439	0.586	0.625	1.026	0.689	0.582	0.627	0.68	0.433	0.613	1.456	1.379	1.914	1.261	1.632	1.328	1.276	1.705	2.077	1.46	1.435	0.969	1.249	1.55	1.688	1.693	1.697	1.812	2.097	1.772	1.45	2.2	2.336	2.424	1.532	1.329	1.699	2.679	1.977	1.222	1.544	1.705	4.926	2.732
O75563	1.444	1.487	1.229	1.24	1.185	1.308	1.428	1.225	2.815	1.32	1.345	2.168	1.955	0.994	1.877	1.463	1.631	2.438	1.494	1.576	2.362	1.616	1.218	3.129	1.402	2.063	1.954	1.364	1.403	1.609	1.143	1.163	1.452	1.489	1.244	2.154	1.352	1.279	2.05	1.698	1.284	1.302	1.871	1.232	1.572	1.158	1.013	2.572	2.352
O75569	1.707	0.83	0.827	0.91	1.055	0.93	0.892	0.9	0.999	0.919	0.947	1.036	1.076	0.769	1.301	1.265	1.416	1.348	1.328	1.56	1.22	1.308	1.132	1.281	1.238	1.3	1.354	1.218	0.866	1.484	1.334	0.929	1.042	1.23	1.028	1.417	1.125	0.984	1.142	1.377	1.01	1.032	1.16	0.992	1.132	1.139	1.225	1.081	1.118
O75575	1.064	1.156	1.138	1.138	1.247	1.177	0.905	1.156	1.139	1.002	1.265	1.283	1.004	1.631	1.399	1.084	1.066	1.077	1.489	0.791	1.182	1.142	0.881	1.336	1.226	1.115	1.452	1.245	0.629	1.195	1.405	1.044	0.885	1.013	0.943	1.264	1.023	1.106	1.226	0.985	1.198	1.049	1.073	0.853	1.268	1.104	1.1	1.25	1.843
O75582	1.094	1.534	1.211	1.188	1.081	0.749	1.102	1.345	1.741	1.072	1.443	1.579	1.181	1.027	1.233	0.853	0.786	1.035	1.035	0.647	0.955	0.719	0.947	1.361	0.89	0.874	0.679	1.289	0.945	4.397	0.687	0.919	1.247	0.883	1.612	0.966	1.118	1.065	1.301	0.901	1.596	1.457	1.332	1.035	0.753	1.014	0.733	1.56	1.143
O75586	1.406	1.133	1.565	1.281	0.715	1.118	0.952	1.295	1.053	1.538	1.275	1.29	1.28	1.656	1.422	NA	NA	NA	NA	NA	NA	NA	NA	NA	NA	NA	NA	NA	NA	NA	1.262	1.024	1.212	1.455	0.657	1.584	1.187	1.19	1.484	1.301	1.324	1.02	1.44	1.249	1.458	0.819	0.887	1.41	1.346
O75592	1.044	1.165	1.044	1.198	1.008	1.024	0.987	1.217	1.189	1.165	1.224	1.323	1.046	1.183	1.302	1.01	1.071	1.235	1.187	1.002	1.189	0.88	1.006	1.665	0.966	1.098	1.133	1.06	1.12	1.233	1.165	0.991	1.045	1.188	0.833	1.263	1.02	0.974	1.191	1.051	1.061	1.003	1.203	1.081	1.153	1.084	1.141	1.388	1.244
O75600	0.828	0.708	1.132	1.259	0.561	2.259	0.62	0.738	0.757	1.701	0.566	0.621	0.433	0.561	0.513	0.558	0.89	1.04	3.708	0.929	0.765	0.62	0.853	1.719	1.568	1.066	1.797	2.724	1.314	1.135	1.714	1.509	1.395	2.611	4.691	1.86	1.763	2.428	2.548	0.983	1.391	1.768	0.947	2.225	1.477	NA	NA	NA	NA
O75608	0.501	0.439	0.449	0.528	0.32	0.482	0.338	0.511	0.444	0.504	0.409	0.471	0.427	0.503	0.389	0.767	0.808	1.027	0.898	0.727	0.948	0.593	0.819	0.875	0.79	0.991	0.796	0.832	0.749	1.196	1.262	0.799	0.972	1.153	1.511	1.087	0.989	0.941	1.28	0.777	1.265	1.165	1.15	0.975	1.079	0.76	0.945	1.352	1.188
O75616	0.825	1.088	1.035	1.126	0.86	2.199	0.885	1.074	1.065	1.083	0.978	1.043	1.021	1.139	1.153	0.691	1.447	1.213	0.997	0.887	1.302	0.882	1.149	1.227	0.927	0.946	0.89	1.422	0.894	0.997	NA	NA	NA	NA	NA	NA	NA	NA	NA	NA	NA	NA	NA	NA	NA	1.348	1.407	1.658	1.489
O75628	1.398	0.944	0.908	1.097	0.978	0.72	1.104	1.06	0.921	1.223	1.169	0.976	0.83	0.84	0.926	0.917	1.164	1.103	1.165	1.223	1.142	1.36	1.181	2.93	1.386	1.459	1.304	1.423	2.263	1.264	1.375	1.399	1.468	1.637	1.57	1.564	1.324	1.966	1.892	1.138	2.203	1.403	1.788	1.522	1.662	0.697	1.049	1.348	0.92
O75629	1.085	1.285	1.389	1.189	1.321	0.966	0.796	1.225	0.992	1.131	1.288	0.88	1.432	1.186	1.341	1.143	1.774	1.185	1.396	1.563	1.141	1.042	0.93	1.622	1.27	1.527	1.381	1.494	1.162	1.232	1.225	1.341	1.142	1.002	1.27	1.072	1.154	1.2	1.026	1.159	1.218	1.163	1.282	1.113	1.501	1.18	0.789	0.819	0.765
O75635	3.411	2.853	2.08	2.182	0.768	1.028	1.022	1.972	0.985	1.49	2.05	0.871	1.007	0.86	1.584	NA	NA	NA	NA	NA	NA	NA	NA	NA	NA	NA	NA	NA	NA	NA	1.763	1.286	1.525	1.435	1.21	1.312	1.466	1.635	1.323	1.482	1.343	1.905	1.415	1.618	1.584	1.761	1.935	2.183	3.156
O75636	3.006	1.464	1.921	1.502	2.109	1.752	1.844	1.877	1.804	1.838	2.346	1.676	1.393	1.487	2.676	2.158	1.768	1.662	1.534	2.303	3.13	1.432	2.094	1.465	1.196	2.196	2.153	1.084	1.383	1.232	1.174	2.674	1.716	1.118	2.286	1.779	1.628	2.367	1.461	1.591	2.004	1.45	1.93	1.926	2.624	1.176	2.018	2.189	1.461
O75643	0.853	1.279	1.426	1.204	1.267	1.296	1.315	1.354	1.449	1.108	1.305	1.621	1.287	2.047	1.517	1.119	1.016	1.244	1.135	1.181	1.229	0.957	0.995	1.282	1.07	1.118	1.248	1.102	0.774	1.52	1	1.008	0.993	1.135	0.91	1.215	0.945	0.966	1.251	1.132	1.125	1.017	1.009	1	1.045	0.929	0.948	1.175	1.04
O75648	1.63	1.543	1.468	1.458	1.271	1.666	1.325	1.396	1.466	1.587	1.497	1.222	1.269	1.524	2.074	1.437	1.581	1.56	1.68	1.952	1.518	1.929	1.424	1.833	1.574	1.827	1.692	1.501	1.194	1.366	1.938	0.76	1.039	1.534	1.72	0.794	1.115	1.039	0.787	0.852	0.987	1.544	0.931	1.127	1.007	1.877	1.961	1.324	1.296
O75663	0.724	1.052	0.933	1.26	1.056	0.964	0.903	0.905	1.03	1.155	0.996	1.147	0.98	1.607	0.927	1.323	1.385	1.596	1.915	1.465	1.671	1.183	1.066	1.479	1.284	1.411	1.595	1.312	0.813	1.26	1.248	0.777	1.069	1.22	0.721	1.353	0.913	0.748	0.938	1.12	0.771	1.04	1.018	0.701	0.909	0.967	0.906	1.003	1.37
O75665	0.722	1.09	1.011	0.899	0.893	1.263	0.744	1.186	1.128	1.049	1.138	0.956	0.935	1.543	0.995	1.557	1.433	1.295	1.263	1.678	1.3	1.485	1.19	2.365	1.595	1.392	1.784	1.183	1.313	1.9	1.062	1.128	1.206	0.929	0.927	1.303	1.047	1.147	0.991	0.935	0.983	1.317	1.054	1.206	1.117	1.486	1.211	1.871	1.695
O75674	0.773	0.94	1.184	0.987	1.46	1.151	1.199	1.275	0.991	1.002	1.292	1.069	1.108	1.556	1.225	1.275	1.299	1.19	1.177	1.729	1.092	1.314	1.296	1.336	1.367	1.358	1.787	1.069	0.93	0.954	1.358	1.333	1.164	1.011	1.283	1.293	1.19	1.384	1.473	1.209	1.913	1.139	1.269	1.524	1.385	0.762	1.162	0.798	0.904
O75676	2.251	1.869	4.562	3.616	1.933	1.571	1.909	2.051	2.487	2.144	2.306	2.518	2.281	1.698	2.065	1.19	1.554	1.445	1.344	1.645	1.471	1.354	1.3	1.858	1.394	1.57	1.598	1.269	1.195	1.75	1.221	1.235	1.257	1.179	1.003	1.227	1.018	0.986	1.198	0.789	1.132	1.239	1.186	1.088	1.229	1.521	1.242	2.202	1.851
O75683	1.572	1.145	1.348	1.173	1.282	1.189	1.068	1.235	1.245	1.189	1.295	1.19	1.382	1.341	1.405	1.068	1.058	1.191	1.799	0.978	1.155	1.636	1.028	1.474	1.065	1.134	1.075	1.474	0.757	1.778	1.28	1.029	0.853	1.084	0.75	1.165	1.2	1.116	1.077	1.692	1.075	0.894	0.926	0.801	0.944	1.696	1.251	1.067	1.024
O75688	1.217	1.207	1.303	1.157	1.402	1.202	1.228	1.298	1.487	1.243	1.216	1.296	1.377	1.252	1.223	1.246	1.2	1.321	1.212	1.589	1.298	1.304	1.289	1.455	1.243	1.324	1.348	1.125	1.064	1.244	1.118	1.117	1.343	1.137	1.001	1.207	1.04	1.176	1.063	0.911	1.03	1.387	1.148	1.193	1.114	1.453	1.494	1.485	1.305
O75689	1.004	1.248	1.453	1.248	1.007	1.373	1.073	1.33	1.303	1.577	1.349	1.291	1.456	0.81	1.195	1.919	1.497	1.609	1.514	1.011	1.709	2.376	1.344	2.093	1.754	1.76	1.659	1.628	1.34	1.197	1.299	0.912	1.261	1.326	0.967	1.276	1.236	1.167	1.101	1.469	1.124	1.169	1.456	0.995	1.269	1.454	1.282	1.298	1.151
O75691	1.433	1.537	1.668	1.423	1.99	1.6	1.541	1.738	1.758	1.418	1.809	1.625	1.482	1.57	2	1.547	1.498	1.392	1.529	2.227	1.323	1.569	1.333	1.705	1.579	1.681	1.748	1.406	1.271	1.85	1.586	1.382	1.361	1.47	1.196	1.435	1.333	1.493	1.875	1.429	1.463	1.423	1.313	1.361	1.501	1.394	1.519	1.527	1.282
O75694	1.222	1.632	1.612	1.523	1.421	1.447	1.325	1.685	1.536	1.529	1.571	1.745	1.243	2.061	1.808	1.089	1.27	1.479	1.267	1.454	1.397	1.284	1.222	1.781	1.343	1.29	1.376	1.086	1.035	1.518	1.224	1.137	1.227	1.262	0.957	1.388	1.059	1.157	1.382	1.044	1.318	1.204	1.218	1.213	1.177	1.329	1.516	1.586	1.416
O75695	1.101	1.252	1.266	1.243	1.006	0.982	1.202	1.086	1.234	1.275	1.072	1.415	1.188	1.037	1.353	1.032	1.196	1.406	1.239	1.185	1.323	0.88	1.048	1.36	1.09	1.284	1.129	0.956	1.032	1.334	1.385	1.235	1.43	1.454	1.31	1.705	1.437	1.395	1.469	1.286	1.3	1.384	1.805	1.494	1.435	1.529	1.527	1.572	1.501
O75717	0.966	1.7	2.094	1.187	3.807	1.411	1.245	2.183	2.874	1.2	2.108	3.264	1.219	2.36	3.315	NA	NA	NA	NA	NA	NA	NA	NA	NA	NA	NA	NA	NA	NA	NA	NA	NA	NA	NA	NA	NA	NA	NA	NA	NA	NA	NA	NA	NA	NA	NA	NA	NA	NA
O75718	0.951	2.338	1.384	1.138	1.888	1.151	1.46	1.291	1.356	1.293	1.434	1.537	1.289	3.12	1.203	1.333	1.651	1.539	1.917	1.258	1.768	1.271	1.137	1.499	1.556	1.355	1.838	1.313	2.488	7.111	0.93	0.852	1.187	1.142	0.903	1.318	1.005	1.006	1.048	0.75	1.034	1.207	1.292	1.416	1.533	1.212	1.555	0.986	1.613
O75746	0.672	1.197	0.824	1.218	0.745	1.494	0.738	1.101	0.963	1.25	0.886	0.991	0.894	0.86	1.085	0.611	0.832	0.896	1.261	0.759	0.853	0.862	0.66	1.334	0.822	0.815	1.045	0.865	0.76	0.662	2.153	0.806	0.921	1.543	2.019	0.843	1.01	0.852	0.894	0.785	0.912	0.891	0.898	0.877	0.743	0.814	0.884	0.977	1.046
O75764	0.953	0.917	1.293	0.988	1.304	0.81	1.238	1.06	1.095	1.062	1.122	1.126	1.258	1.076	1.058	0.832	0.815	0.737	0.828	0.813	0.566	1.216	0.801	0.527	0.815	0.65	0.493	0.832	0.514	0.303	NA	NA	NA	NA	NA	NA	NA	NA	NA	NA	NA	NA	NA	NA	NA	NA	NA	NA	NA
O75781	0.979	0.548	0.413	0.499	0.519	0.292	0.345	0.502	0.301	0.667	0.496	0.391	0.524	0.3	0.322	0.924	0.752	0.761	1.552	0.559	0.69	0.909	0.861	0.639	0.977	0.654	0.515	1.468	1.083	1.16	1.69	1.04	1.015	1.198	0.732	1.151	1.188	1.144	0.799	0.963	0.837	0.951	1.248	1.062	1.294	1.641	0.811	1.024	0.851
O75787	1.164	1.473	1.359	1.221	0.927	1.617	1.032	2.234	1.395	1.381	1.78	1.401	1.02	1.594	1.656	0.448	0.505	0.562	0.721	0.606	0.443	1.578	1.268	0.62	0.548	0.481	0.524	0.743	0.817	0.482	1.647	0.912	0.909	0.892	1.028	1.039	1.317	0.972	0.93	0.69	1.36	0.813	1.026	1.232	1.025	0.465	1.05	0.477	0.622
O75791	1.696	2.077	1.4	1.822	1.46	1.303	1.554	1.89	1.781	1.878	1.842	1.651	1.619	1.094	1.631	1.229	1.382	1.771	1.679	1.045	2.002	0.989	1.595	2.642	1.392	2.176	1.08	1.589	1.539	2.651	0.874	0.796	0.758	0.791	0.352	0.914	0.492	0.517	0.786	0.674	0.652	0.763	1.123	0.497	1.064	1.266	0.829	3.941	1.852
O75792	1.246	1.136	1.33	1.226	1.525	1.258	1.313	1.39	1.425	1.147	1.428	1.356	1.207	1.093	1.286	1.497	1.303	1.35	1.228	1.624	1.398	1.372	1.223	1.596	1.352	1.494	1.352	1.17	1.126	1.288	0.568	0.855	0.579	0.541	0.79	1.028	0.788	0.657	0.736	1.234	0.863	0.504	0.778	0.783	0.855	1.511	1.204	1.573	1.327
O75794	1.273	1.61	1.867	1.808	1.707	2.329	1.601	1.798	1.631	1.456	2.524	1.69	1.492	1.479	2.342	NA	NA	NA	NA	NA	NA	NA	NA	NA	NA	NA	NA	NA	NA	NA	1.025	0.632	0.607	0.989	0.405	0.93	0.819	0.556	0.844	0.993	0.493	0.449	0.791	0.482	0.727	NA	NA	NA	NA
O75807	NA	NA	NA	NA	NA	NA	NA	NA	NA	NA	NA	NA	NA	NA	NA	NA	NA	NA	NA	NA	NA	NA	NA	NA	NA	NA	NA	NA	NA	NA	1.179	1.224	1.064	1.382	1.029	1.199	1.161	0.853	0.923	1.122	1.045	1.084	1.301	1.281	0.847	NA	NA	NA	NA
O75808	1.419	1.525	1.494	1.477	1.332	1.426	1.459	1.564	1.924	1.406	1.569	1.536	1.531	1.69	2.064	NA	NA	NA	NA	NA	NA	NA	NA	NA	NA	NA	NA	NA	NA	NA	NA	NA	NA	NA	NA	NA	NA	NA	NA	NA	NA	NA	NA	NA	NA	NA	NA	NA	NA
O75815	NA	NA	NA	NA	NA	NA	NA	NA	NA	NA	NA	NA	NA	NA	NA	NA	NA	NA	NA	NA	NA	NA	NA	NA	NA	NA	NA	NA	NA	NA	1.276	0.661	0.699	1.29	0.667	0.996	0.646	0.832	0.76	0.696	0.645	0.728	0.882	0.59	0.823	0.678	1.261	1.469	1.617
O75817	1.929	0.666	0.481	1.002	0.537	0.487	0.246	0.692	0.716	1.135	0.684	0.509	0.544	0.745	0.526	0.566	1.147	0.797	1.177	1.309	1.538	0.888	0.677	0.697	0.713	0.786	0.634	1.474	1.369	2.455	0.846	0.884	0.825	0.664	0.363	0.536	0.507	0.438	0.44	0.485	0.749	0.641	0.766	0.503	1.081	3.302	0.747	1.471	1.254
O75818	1.606	1.611	1.921	1.48	2.028	1.651	1.771	1.748	1.763	1.61	1.983	1.728	1.523	1.394	1.906	NA	NA	NA	NA	NA	NA	NA	NA	NA	NA	NA	NA	NA	NA	NA	NA	NA	NA	NA	NA	NA	NA	NA	NA	NA	NA	NA	NA	NA	NA	NA	NA	NA	NA
O75820	NA	NA	NA	NA	NA	NA	NA	NA	NA	NA	NA	NA	NA	NA	NA	NA	NA	NA	NA	NA	NA	NA	NA	NA	NA	NA	NA	NA	NA	NA	NA	NA	NA	NA	NA	NA	NA	NA	NA	NA	NA	NA	NA	NA	NA	1.847	2.1	5.052	1.017
O75821	0.713	0.571	0.73	0.889	0.43	0.631	0.55	0.561	0.753	0.949	0.536	0.806	0.665	0.867	0.659	0.98	0.763	0.9	0.869	0.759	0.917	0.86	0.68	0.68	0.761	1	0.986	0.916	0.661	0.973	0.782	0.731	0.663	0.851	0.635	0.743	0.612	0.592	0.664	0.707	0.6	0.685	0.62	0.621	0.665	0.65	0.653	0.764	0.748
O75822	0.79	0.731	0.723	0.929	0.631	0.972	0.697	0.723	0.704	0.942	0.717	0.897	0.761	1.005	0.704	0.73	0.704	1.036	1.337	0.475	0.909	0.558	0.674	1.071	0.796	0.897	0.715	1.448	0.772	1.603	1.274	0.795	1.037	1.655	0.765	1.35	0.9	0.887	1.096	1.043	0.841	0.986	1.049	0.757	0.85	1.113	0.624	1.208	1.414
O75828	1.192	1.429	1.373	1.669	1.115	1.954	1.539	1.463	1.692	1.642	1.418	1.412	1.446	0.767	1.62	1.104	1.231	1.248	1.134	1.135	1.246	1.123	0.914	1.169	1.209	1.441	1.373	0.946	0.974	0.966	1.19	1.218	1.23	1.053	1.171	1.131	1.589	2.098	1.503	1.826	1.017	1.171	1.804	1.224	1.339	1.3	1.605	1.587	1.707
O75832	0.759	0.793	0.897	0.773	1.197	0.711	0.975	0.844	0.809	0.761	0.905	0.957	0.812	1.141	0.799	0.821	0.757	0.874	0.723	1.106	0.787	0.725	0.73	0.686	0.908	0.811	0.66	0.702	0.541	0.839	1.071	1.082	1.213	0.987	1.149	1.361	1.24	1.486	1.145	1.064	1.13	1.1	1.181	1.099	1.072	1.194	1.334	1.133	1.23
O75843	0.913	1.585	1.511	1.558	1.318	1.353	1.912	1.511	3.333	1.623	1.564	2.632	2.108	1.164	1.891	1.485	1.534	1.595	1.583	1.299	1.792	1.316	1.444	2.289	1.581	2.248	1.714	1.357	1.311	1.648	1.807	1.177	1.718	1.666	0.945	1.982	1.344	1.098	2.299	1.302	0.969	1.367	1.893	1.053	1.586	3.258	1.554	3.804	2.527
O75844	0.845	1.003	0.917	1.043	0.659	1.001	0.789	0.94	0.985	1.087	0.807	1.088	0.841	1.069	1.024	0.704	1.037	1.124	0.973	0.988	1.053	0.936	0.989	1.2	0.82	0.842	0.923	0.964	0.804	0.839	1.07	0.944	0.964	1.217	0.831	1.308	1.023	0.939	1.13	1.137	0.825	1.019	1.084	0.903	0.796	0.703	0.916	0.91	1.133
O75864	1.485	1.228	1.481	1.364	0.936	1.541	0.9	1.59	1.196	1.599	1.272	1.257	1.064	1.043	1.402	1.326	1.426	1.413	1.362	1.939	1.221	1.506	1.46	1.892	1.613	1.439	1.611	1.39	1.2	1.352	1.712	1.952	1.836	1.29	1.671	1.632	2.227	2.4	2.412	1.709	2.187	1.863	1.656	2.535	1.893	1.786	1.545	1.318	1.381
O75874	0.527	0.662	0.895	0.741	0.679	0.813	0.758	0.805	0.864	0.755	0.747	0.731	0.787	0.715	0.762	0.646	0.58	0.479	0.49	0.402	0.618	0.539	0.525	0.512	0.504	0.495	0.517	0.52	0.407	0.443	0.562	0.531	0.564	0.524	0.421	0.528	0.597	0.545	0.605	0.86	0.626	0.532	0.583	0.436	0.596	1.002	1.098	1.044	1.13
O75879	0.895	0.673	0.576	0.855	0.658	1.616	0.504	0.702	0.594	0.973	0.79	0.693	0.816	0.717	0.699	0.751	0.807	0.786	1.085	0.945	0.797	0.921	0.786	1.169	1.002	0.962	0.857	1.202	0.646	0.957	1.851	0.681	0.732	1.248	1.508	0.671	0.823	0.651	0.571	0.924	0.66	0.872	0.732	0.64	0.593	1.245	1.354	1.317	1.718
O75880	1.071	0.667	0.385	1.056	0.389	0.691	0.238	0.581	0.34	1.221	0.461	0.41	0.467	0.576	0.314	0.384	0.579	0.476	0.929	0.304	0.571	0.66	0.371	0.603	0.498	0.481	0.603	0.689	0.335	0.301	1.771	0.271	0.499	1.32	0.875	0.432	0.49	0.327	0.329	0.505	0.408	0.452	0.439	0.227	0.338	0.595	0.545	0.795	0.967
O75881	1.1	1.678	2.02	1.415	2.905	1.545	2.568	1.906	1.543	1.336	2.266	1.714	1.448	1.266	1.751	0.726	1.613	1.783	1.131	1.294	1.566	0.848	0.875	2.285	0.964	1.654	1.543	0.958	0.761	1.175	1.145	1.754	1.488	1.099	1.544	1.325	1.098	1.475	1.207	0.544	1.737	1.75	1.195	1.961	0.945	1.167	1.832	1.13	1.816
O75882	0.686	1.184	1.048	0.791	0.952	1.09	1.06	2.536	0.863	0.952	3.938	0.99	0.934	0.849	1.186	1.442	1.626	1.509	1.377	2.664	1.397	1.787	3.157	1.583	1.661	1.821	1.607	1.559	1.385	1.134	1.408	1.579	1.499	1.203	2.158	1.301	1.464	1.656	1.361	1.089	2.819	1.405	1.521	2.883	1.426	1.095	1.283	1.012	0.918
O75884	0.754	0.973	1.386	1.108	1.301	1.292	1.112	1.103	1.081	1.172	1.086	1.167	1.087	1.014	1.307	0.922	0.89	0.988	0.747	0.936	0.901	0.846	0.759	0.919	0.978	1.15	1.414	0.718	0.679	0.538	1.248	1.42	1.334	1.105	1.106	1.253	1.265	1.338	1.543	1.225	1.183	1.338	1.12	1.215	1.164	0.992	1.023	0.803	0.871
O75886	1.332	1.208	1.225	1.358	1.117	1.202	1.083	1.244	1.084	1.247	1.31	1.304	1.252	1.691	1.185	1.193	0.907	1.121	1.026	0.861	1.209	0.874	0.99	1.417	0.983	1.168	1.219	0.865	0.702	1.164	1.166	1.13	1.254	1.246	0.972	1.588	1.245	1.206	1.427	1.284	1.246	1.147	1.234	1.067	1.117	0.968	1.149	1.208	1.331
O75888	11.335	0.782	0.892	1.147	0.75	0.4	0.646	0.806	0.637	0.762	0.646	0.597	0.596	0.532	0.667	NA	NA	NA	NA	NA	NA	NA	NA	NA	NA	NA	NA	NA	NA	NA	0.284	0.467	0.352	0.275	0.443	0.324	0.49	0.289	0.401	0.264	0.538	0.411	0.536	0.396	0.483	0.38	0.326	0.332	0.587
O75891	0.895	0.878	0.643	1.157	0.961	0.929	0.979	1.341	0.607	0.777	1.185	0.66	0.725	0.65	0.817	1.631	1.553	1.616	1.759	2.331	1.537	1.42	1.652	1.682	1.662	1.925	1.723	1.344	1.948	1.344	1.18	0.875	0.767	0.846	3.366	0.601	0.732	0.686	0.724	0.52	1.064	0.617	0.766	0.858	0.844	1.467	1.575	1.107	1.269
O75896	0.778	0.922	1.239	0.923	1.049	1.033	1.235	1.106	1.131	0.942	0.93	1.414	1.109	1.263	1.114	NA	NA	NA	NA	NA	NA	NA	NA	NA	NA	NA	NA	NA	NA	NA	NA	NA	NA	NA	NA	NA	NA	NA	NA	NA	NA	NA	NA	NA	NA	1.131	1.621	1.244	0.907
O75900	0.599	0.292	0.245	0.474	0.296	0.162	0.116	0.196	0.154	0.259	0.221	0.198	0.2	0.2	0.202	NA	NA	NA	NA	NA	NA	NA	NA	NA	NA	NA	NA	NA	NA	NA	NA	NA	NA	NA	NA	NA	NA	NA	NA	NA	NA	NA	NA	NA	NA	NA	NA	NA	NA
O75907	NA	NA	NA	NA	NA	NA	NA	NA	NA	NA	NA	NA	NA	NA	NA	1.303	2.447	2.709	2.781	2	2.97	2.11	3.097	3.674	2.42	1.031	1.481	3.029	2.291	1.33	NA	NA	NA	NA	NA	NA	NA	NA	NA	NA	NA	NA	NA	NA	NA	0.845	1.23	2.466	1.613
O75909	2.155	1.318	1.757	1.191	0.961	1.206	1.141	1.414	2.008	1.367	1.341	1.843	1.686	1.301	3.172	1.03	1.689	1.523	1.218	0.724	2.117	2.013	1.831	2.255	1.304	1.083	1.047	1.572	1.645	1.126	0.829	1.004	1.102	0.876	0.952	1.271	1.11	1.226	1.374	1.471	1.096	0.985	1.16	1.416	1.351	1.004	1.535	1.776	1.273
O75911	0.986	0.838	0.971	1.138	0.642	2.627	0.858	1.109	1.524	1.278	0.892	1.027	1.195	1.452	1.736	1.396	1.387	1.265	1.795	1.631	1.479	1.759	1.106	1.763	1.427	1.484	1.557	1.598	1.027	1.731	1.418	1.28	1.239	1.082	1.071	1.102	1.306	1.436	1.169	1.316	1.11	1.213	1.159	1.227	1.189	1.252	1.214	1.395	1.383
O75915	0.599	0.851	0.911	0.954	0.539	0.873	0.632	0.808	1.094	1.013	0.708	1.329	0.81	0.914	1.109	0.855	0.923	1.222	1.124	0.747	0.87	0.847	0.69	1.33	0.893	0.877	1.049	0.87	0.763	0.989	1.105	1.093	1.118	1.106	1.038	1.316	1.114	1.17	1.516	0.97	1.225	1.066	1.197	1.339	1.161	0.897	0.92	1.154	1.35
O75923	0.763	1.695	1.126	1.251	0.986	1.574	1.114	1.26	1.14	1.092	1.137	1.124	1.08	0.76	1.62	1.145	1.285	1.322	1.275	1.385	1.223	1.061	1.165	1.415	1.279	1.233	1.507	1.037	1.521	1.007	1.017	1.23	1.257	0.946	1.24	1.493	1.014	1.163	1.154	1.01	1.238	1.221	1.145	1.375	1.229	1.205	1.362	1.059	0.91
O75925	1.869	1.84	1.72	1.612	3.127	1.403	1.267	2.218	2.068	1.57	2.267	1.452	1.263	2.143	2.257	1.154	1.085	1.347	1.217	1.009	1.254	0.905	1.062	2.287	0.958	1.356	1.114	1.198	1.049	1.676	1.07	0.905	0.648	0.797	0.492	0.981	0.685	0.844	1.055	0.809	1.049	0.878	0.835	0.765	0.676	1.273	1.289	1.59	1.027
O75934	0.976	0.952	1.222	1.066	0.93	0.988	1.178	1.101	1.478	1.065	0.969	1.393	1.396	1.746	1.173	1.382	1.118	1.551	1.275	1.016	1.433	1.137	1.319	1.352	1.213	1.299	1.288	1.294	1.274	1.441	0.987	1.194	1.256	1.119	0.874	1.256	1.149	1.113	1.402	1.331	1.126	1.208	1.114	0.94	1.047	1.132	1.316	1.613	1.845
O75935	0.478	0.645	0.546	0.686	0.55	0.53	0.423	0.604	0.483	0.823	0.584	0.623	0.518	0.582	0.619	0.381	0.49	0.575	0.591	0.4	0.505	0.408	0.532	0.617	0.477	0.39	0.38	0.582	0.488	0.643	0.881	0.814	0.919	0.939	0.73	1.044	0.866	0.893	0.825	0.78	0.855	0.995	0.805	0.828	0.827	0.588	0.615	0.523	0.644
O75936	0.795	0.996	1.41	1.32	2.121	1.694	1.794	1.26	1.598	2.356	1.436	2.15	2.558	0.735	1.11	0.897	1.107	2.027	2.119	2.067	1.167	1.378	1.129	1.448	2.513	1.218	1.873	1.196	0.713	0.848	NA	NA	NA	NA	NA	NA	NA	NA	NA	NA	NA	NA	NA	NA	NA	0.802	5.042	0.846	0.832
O75937	1.124	0.883	0.931	0.923	0.849	0.71	0.767	0.916	0.806	0.973	0.833	0.973	1.241	1.416	0.878	0.637	0.505	0.695	0.663	0.395	0.661	0.551	0.649	0.714	0.636	0.54	0.464	0.866	0.497	0.933	0.999	0.698	0.814	1.306	0.56	1.093	0.892	0.563	0.75	0.907	0.679	0.888	0.851	0.585	0.755	0.783	0.5	0.766	0.759
O75940	1.223	1.818	1.77	1.871	1.616	1.305	1.817	1.756	1.899	1.848	1.582	1.978	1.864	1.558	1.668	1.192	1.048	0.921	1.072	1.113	0.894	1.062	1.033	1.275	1.143	1.214	0.861	1.146	0.775	1.752	1.221	1.359	1.219	1.282	1.189	1.567	1.447	1.329	1.395	1.399	1.645	1.177	1.451	1.694	1.471	1.273	1.703	1.737	1.51
O75943	NA	NA	NA	NA	NA	NA	NA	NA	NA	NA	NA	NA	NA	NA	NA	0.549	0.58	0.754	0.534	0.352	0.702	0.628	0.718	1.156	0.55	0.505	0.519	0.677	0.537	1.003	NA	NA	NA	NA	NA	NA	NA	NA	NA	NA	NA	NA	NA	NA	NA	1.789	2.124	2.408	1.718
O75947	0.314	0.374	0.255	0.435	0.233	0.473	0.302	0.297	0.318	0.52	0.249	0.335	0.429	0.384	0.322	0.217	0.282	0.242	0.35	0.221	0.213	0.307	0.246	0.29	0.326	0.241	0.244	0.283	0.286	0.224	0.471	0.279	0.177	0.425	0.736	0.187	0.326	0.196	0.167	0.321	0.168	0.249	0.225	0.18	0.158	0.29	0.33	0.232	0.408
O75953	NA	NA	NA	NA	NA	NA	NA	NA	NA	NA	NA	NA	NA	NA	NA	NA	NA	NA	NA	NA	NA	NA	NA	NA	NA	NA	NA	NA	NA	NA	NA	NA	NA	NA	NA	NA	NA	NA	NA	NA	NA	NA	NA	NA	NA	NA	NA	NA	NA
O75954	NA	NA	NA	NA	NA	NA	NA	NA	NA	NA	NA	NA	NA	NA	NA	NA	NA	NA	NA	NA	NA	NA	NA	NA	NA	NA	NA	NA	NA	NA	1.127	1.944	2.007	0.937	2.166	1.424	1.449	1.905	1.481	0.999	1.956	1.916	1.749	1.84	1.459	NA	NA	NA	NA
O75955	1.079	0.712	0.603	0.651	0.603	0.586	0.485	0.582	0.603	0.647	0.529	0.627	0.753	1.034	0.766	0.438	0.386	0.332	0.466	0.243	0.346	0.423	0.447	0.317	0.423	0.325	0.415	0.542	0.377	0.315	0.407	0.397	0.288	0.247	0.28	0.308	0.379	0.38	0.366	0.396	0.344	0.295	0.303	0.365	0.376	0.781	0.743	1.091	0.918
O75962	1.241	1.732	1.77	1.359	1.44	1.332	1.563	1.343	1.599	1.347	1.427	1.674	1.414	1.334	1.664	1.178	1.294	1.277	1.292	0.985	1.33	0.892	1.283	1.891	1.128	1.238	1.193	1.295	1.049	1.692	1.324	1.269	1.518	1.116	1.314	1.397	1.168	1.22	1.536	1.175	1.281	1.273	1.62	1.627	1.345	1.593	1.519	2.088	1.772
O75964	0.29	1.062	0.532	0.59	0.537	1.028	0.535	0.719	0.635	0.58	0.549	0.659	0.515	0.718	0.613	0.307	0.44	0.39	0.368	0.292	0.312	0.366	0.301	0.543	0.304	0.351	0.297	0.337	0.261	0.303	0.571	0.39	0.259	0.636	1.194	0.431	0.518	0.324	0.334	0.418	0.336	0.442	0.385	0.327	0.276	0.327	0.61	0.486	0.409
O75970	1.135	1.045	1.032	1.042	0.914	0.981	0.939	1.18	0.826	1.105	1.029	1.016	0.989	1.661	1.225	1.312	1.256	1.168	1.915	1.552	1.168	2.034	1.267	1.456	1.393	1.215	1.36	1.602	1.064	1.216	1.335	1.238	1.262	1.167	1.262	1.212	1.303	1.257	1.394	1.302	1.671	1.219	1.294	1.566	1.591	1.094	1.055	0.909	1.112
O75976	1.308	1.287	1.245	1.378	1.373	1.442	1.176	1.544	1.019	1.403	2.189	1.195	1.391	2.875	1.313	1.067	1.058	0.825	1.316	1.021	0.977	1.195	1.075	1.098	1.264	1.186	1.312	1.62	0.805	1.259	1.396	1.087	1.048	1.124	1.206	1.032	1.105	1.347	1.019	1.097	2.003	1.005	1.052	1.621	1.133	1.352	1.851	1.081	1.417
O75995	3.355	1.44	2.191	2.331	0.992	1.061	2.55	1.399	6.445	2.302	2.196	4.102	3.577	0.366	1.563	1.239	1.255	2.081	2.166	0.804	2.588	1.294	0.95	2.943	0.957	1.871	1.095	1.07	1.642	1.41	1.761	1.369	1.378	1.571	1.47	2.112	1.506	1.996	1.803	1.608	1.513	1.13	2.078	1.371	2.024	1.111	1.051	3.659	1.649
O76003	0.748	1.189	1.066	1.265	0.948	1.438	1.058	1.157	1.251	1.268	1.018	1.371	1.291	1.454	1.145	1.214	1.268	1.562	1.325	1.391	1.297	1.061	1.098	1.589	1.223	1.217	1.321	1.043	1.028	1.292	1.589	0.997	1.225	1.49	1.086	1.552	1.232	1.473	1.225	1.37	1.175	1.35	1.37	1.193	1.233	1.458	1.657	1.636	1.798
O76011	NA	NA	NA	NA	NA	NA	NA	NA	NA	NA	NA	NA	NA	NA	NA	1.825	2.209	1.467	1.381	2.165	2.627	1.689	1.794	3.193	1.944	1.855	2.5	1.599	1.823	1.864	NA	NA	NA	NA	NA	NA	NA	NA	NA	NA	NA	NA	NA	NA	NA	NA	NA	NA	NA
O76013	NA	NA	NA	NA	NA	NA	NA	NA	NA	NA	NA	NA	NA	NA	NA	0.617	0.881	0.692	1.063	0.599	0.894	0.935	0.582	0.882	0.743	0.788	1.014	0.698	0.766	0.793	1.326	2.403	1.801	1.075	2.056	1.306	1.663	2.705	1.489	7.032	2.137	1.767	1.654	2.181	1.804	NA	NA	NA	NA
O76021	0.707	0.482	0.531	0.799	0.358	0.344	0.379	0.484	0.447	0.952	0.448	0.494	0.475	0.496	0.385	0.556	0.554	0.769	0.873	0.53	0.684	0.429	0.511	0.62	0.609	0.495	0.451	0.902	0.403	1.634	0.946	0.731	0.7	0.856	0.676	0.711	0.605	0.714	0.668	0.722	0.668	0.687	0.745	0.781	0.682	0.801	0.606	0.888	0.816
O76024	1.698	1.534	1.863	1.377	1.612	1.396	1.549	1.528	2.21	1.254	1.275	1.479	1.286	0.909	1.239	1.331	1.583	1.224	1.059	1.298	0.98	1.054	1.395	1.398	1.387	1.555	0.835	1.106	1.042	2.97	1.107	2.028	2.01	1.269	1.078	1.2	1.269	2.238	1.307	0.826	1.611	1.986	1.55	1.742	1.489	1.805	2.441	1.597	1.303
O76027	1.081	0.831	1.47	1.421	1.369	1.488	1.167	1.106	0.847	1.291	1.122	0.965	1.106	0.574	1.215	1.354	0.996	0.965	2.099	1.178	1.002	2.016	0.907	0.966	1.488	0.924	1.222	2.07	0.648	0.688	2.068	0.985	0.975	1.71	0.775	0.756	1.361	1.041	1.005	1.772	0.916	0.936	0.952	0.9	0.821	1.121	1.067	0.879	1.675
O76031	0.968	1.204	1.185	1.181	1.407	1.27	1.266	1.442	1.179	1.262	1.372	1.209	1.139	1.208	1.276	0.753	0.83	0.807	1.095	0.931	0.884	0.859	0.797	1.185	0.911	0.871	0.959	0.98	0.763	1.329	1.273	1.296	1.199	1.25	1.518	1.256	1.291	1.464	1.325	1.211	1.345	1.149	1.253	1.345	1.201	1.053	1.185	1.182	1.293
O76041	1.405	1.237	1.525	1.343	1.365	1.147	1.395	1.51	1.266	1.46	1.405	1.126	1.462	1.361	1.48	1.36	1.264	0.927	1.164	1.311	1.032	1.658	1.046	0.981	1.173	1.05	0.75	1.174	0.759	0.648	0.961	0.921	0.919	0.952	1.246	0.695	1.166	0.913	0.688	0.972	0.933	1.023	0.914	1.013	0.786	2.021	1.954	1.49	1.548
O76054	0.748	1.33	1.276	1.144	1.279	1.23	1.161	1.534	1.072	1.189	1.35	1.17	0.971	1.013	1.095	1.188	0.867	0.943	1.3	1.181	1.125	1.089	1.016	0.762	1.237	0.937	1.237	1.196	0.512	0.721	1.064	0.607	0.833	0.94	0.415	0.69	0.554	0.529	0.512	0.817	0.514	0.856	0.498	0.56	0.9	0.85	0.777	1.297	0.97
O76062	0.837	1.722	1.562	1.178	1.039	1.206	0.924	2.061	1.119	1.219	1.149	1.411	1.138	3.605	1.987	1.563	1.011	1.543	1.827	1.134	1.326	0.82	0.77	1.159	1.339	1.16	3.348	1.584	0.561	0.763	1.987	1.176	1.003	1.433	1.09	1.495	1.132	1.258	1.822	0.879	1.802	0.956	0.989	1.319	1.244	1.328	1.485	1.392	1.596
O76070	1.328	0.449	0.568	0.646	0.49	0.3	0.527	0.421	0.379	0.616	0.474	0.459	0.72	0.256	0.364	1.108	0.984	0.818	0.758	0.724	0.825	0.919	0.813	0.803	1.031	0.721	0.497	0.998	0.856	0.503	4.224	0.689	0.918	1.255	0.618	0.894	0.965	0.793	0.681	0.46	0.877	0.693	1.2	0.92	0.841	1.277	0.568	0.791	0.885
O76071	NA	NA	NA	NA	NA	NA	NA	NA	NA	NA	NA	NA	NA	NA	NA	0.456	0.374	0.577	0.637	0.478	0.608	0.557	0.58	0.658	0.524	0.472	0.309	0.572	0.65	0.707	NA	NA	NA	NA	NA	NA	NA	NA	NA	NA	NA	NA	NA	NA	NA	NA	NA	NA	NA
O76074	0.804	0.823	0.867	1.108	0.724	1.289	0.667	0.849	0.755	1.034	0.835	0.964	0.808	0.631	1.875	0.957	0.817	1.065	1.365	0.802	1.067	0.876	0.685	0.996	0.97	0.897	1.092	1.097	0.611	0.837	1.403	0.848	0.858	1.248	0.866	1.159	1.117	0.859	1.078	1.257	0.935	0.805	0.923	0.951	1.052	0.834	0.832	1.01	1.211
O76075	NA	NA	NA	NA	NA	NA	NA	NA	NA	NA	NA	NA	NA	NA	NA	1.636	1.31	1.839	1.451	2.719	1.882	1.273	1.618	3.25	1.841	1.571	2.291	1.182	0.906	2.326	NA	NA	NA	NA	NA	NA	NA	NA	NA	NA	NA	NA	NA	NA	NA	NA	NA	NA	NA
O76080	1.921	1.082	0.867	1.833	0.538	1.028	0.329	1.309	0.488	1.959	1.255	0.362	0.736	0.674	1.039	NA	NA	NA	NA	NA	NA	NA	NA	NA	NA	NA	NA	NA	NA	NA	1.302	0.819	1.141	1.147	0.764	1.07	0.838	0.803	0.513	0.785	0.624	1.158	0.756	0.737	0.864	1.116	0.724	0.678	0.908
O76094	0.827	0.938	0.916	0.998	0.879	1.021	0.897	0.929	1.127	0.875	0.949	1.24	0.821	0.863	0.981	0.914	0.986	1.336	1.126	1.051	1.273	0.82	0.815	1.253	0.892	0.95	1.175	1.108	0.709	1.163	0.965	0.893	0.965	1.356	0.818	1.331	1.181	1.054	1.394	1.956	0.954	0.998	1.104	0.955	0.949	0.876	0.936	1.239	1.199
O77932	NA	NA	NA	NA	NA	NA	NA	NA	NA	NA	NA	NA	NA	NA	NA	1.221	0.998	0.714	0.719	0.415	0.952	0.816	0.919	1.294	1.068	0.693	0.615	1.381	0.706	2.758	1.513	0.857	1.301	1.317	0.909	1.273	0.994	0.932	1.18	1.106	1.274	1.314	0.877	0.854	1.069	0.509	1.14	1.424	1.415
O94760	0.596	0.522	0.774	0.633	0.822	1.034	0.648	0.733	0.502	0.695	0.655	0.694	0.724	1.319	0.754	0.785	0.612	0.548	0.723	0.629	0.559	0.816	0.781	0.488	0.841	0.611	0.709	0.817	0.407	0.415	0.868	0.737	0.643	0.701	0.506	0.687	0.771	0.64	0.64	0.664	0.577	0.653	0.52	0.536	0.703	0.523	0.605	0.382	0.517
O94762	0.926	1.402	1.367	1.214	1.01	1.707	1.263	1.415	1.599	1.044	1.451	1.658	1.348	1.589	1.873	0.846	1.066	1.321	0.905	1.527	1.18	0.894	0.89	2.406	1.235	1.246	1.894	1.176	1.174	1.423	1.431	1.241	1.042	0.853	1.045	1.284	0.876	1.206	1.557	0.944	1.345	1.181	0.902	1.036	1.147	0.613	0.596	0.736	1.538
O94763	1.393	0.62	0.83	1.048	0.64	0.78	0.575	0.793	0.852	1.129	0.585	0.782	0.828	0.583	0.942	0.625	0.814	0.789	1.206	0.465	0.711	0.701	0.647	1.068	0.66	0.647	0.55	1.384	0.549	1.034	1.165	0.948	1.008	1.137	1.287	1.275	1.247	1.162	1.241	1.392	1.051	0.974	1.236	1.004	1.191	0.977	0.999	1.222	1.307
O94766	2.251	1.53	1.655	1.625	1.769	1.625	1.77	1.652	1.855	1.625	1.834	1.845	1.408	1.94	1.988	0.814	1.183	1.119	1.243	1.02	1.086	1.15	1.107	1.282	1.011	1.545	1.515	1.05	0.695	1.25	0.925	0.721	0.736	0.905	0.462	0.851	0.704	0.721	0.733	0.827	0.579	0.657	0.696	0.544	0.858	1.031	1.569	1.631	1.619
O94768	1.081	1.845	1.784	1.999	1.737	2.277	1.807	1.826	1.898	1.8	2.285	2.187	1.648	1.508	2.519	NA	NA	NA	NA	NA	NA	NA	NA	NA	NA	NA	NA	NA	NA	NA	1.196	0.637	0.91	1.283	1.016	1.253	1.088	1.312	1.166	0.788	1.401	0.899	1.298	1.687	1.41	1.642	2.35	1.94	1.843
O94769	3.417	1.955	1.656	4.708	1.035	1.166	0.797	1.212	1.037	1.586	1.201	1.142	1.196	1.042	1.041	0.788	3.231	1.277	1.294	1.487	1.145	2.89	0.94	2.579	1.12	1.209	1.366	1.486	1.032	1.313	1.61	0.684	0.829	1.253	0.774	1.175	1.141	0.757	2.366	0.685	0.918	0.789	1.44	1.957	5.522	NA	NA	NA	NA
O94776	1.244	1.14	1.349	1.193	1.38	1.191	1.356	1.323	1.403	1.288	1.294	1.418	1.307	1.545	1.335	1.325	1.154	1.322	1.261	1.629	1.279	1.095	1.111	1.17	1.334	1.39	1.266	1.398	0.994	1.985	1.113	1.135	1.023	1.286	0.899	1.329	1.029	0.966	1.153	1.29	1.142	0.984	1.157	0.979	1.102	1.441	1.408	1.611	1.252
O94788	1.427	1.673	1.566	1.525	1.53	1.638	1.727	1.659	1.765	2.082	2.011	1.791	1.55	1.248	1.827	1.452	1.68	1.739	1.479	2.083	1.82	1.713	1.553	1.695	1.421	1.614	1.611	1.795	1.54	15.936	0.375	0.391	0.337	0.463	3.651	0.459	0.756	0.333	0.328	1.123	0.977	0.326	0.603	0.178	0.511	1.635	1.223	1.431	1.555
O94804	1.664	1.295	1.37	1.547	1.365	1.144	1.593	1.245	2.053	1.374	1.589	1.878	1.788	0.994	1.401	1.374	1.393	1.882	1.276	1.495	1.828	1.467	1.305	2.154	1.441	1.719	1.125	1.107	1.245	0.957	0.482	0.817	0.794	1.276	0.606	1.468	0.838	0.669	1.118	1.069	0.739	0.926	1.619	0.555	1.136	1.427	0.967	3.135	1.829
O94808	1.844	1.932	2.043	1.854	2.049	1.639	1.644	1.717	1.959	1.893	1.839	1.906	1.83	1.628	2.043	NA	NA	NA	NA	NA	NA	NA	NA	NA	NA	NA	NA	NA	NA	NA	1.161	0.726	0.708	1.178	0.63	0.841	0.646	0.644	0.733	0.989	0.55	0.668	0.676	0.571	0.799	NA	NA	NA	NA
O94811	1.497	1.127	1.695	1.126	1.568	0.745	2.114	1.272	1.066	1.166	1.585	1.216	1.455	0.778	0.931	0.924	1.289	0.886	0.904	1.771	0.733	1.113	1.947	1.328	1.113	1.006	0.757	0.768	1.072	0.801	0.735	1.229	1.062	0.762	1.114	0.791	0.843	1.012	0.711	0.64	0.983	1.404	1.013	1.205	0.931	2.189	0.941	0.961	0.633
O94813	NA	NA	NA	NA	NA	NA	NA	NA	NA	NA	NA	NA	NA	NA	NA	1.703	1.827	1.826	1.427	3.1	1.767	1.901	2.024	1.21	2.047	2.294	2.046	1.155	1.367	1.212	1.595	1.266	1.275	1.45	1.468	1.694	1.371	1.451	1.441	1.893	1.783	1.542	1.464	1.609	1.494	1.304	1.35	1.307	1.3
O94817	NA	NA	NA	NA	NA	NA	NA	NA	NA	NA	NA	NA	NA	NA	NA	NA	NA	NA	NA	NA	NA	NA	NA	NA	NA	NA	NA	NA	NA	NA	NA	NA	NA	NA	NA	NA	NA	NA	NA	NA	NA	NA	NA	NA	NA	NA	NA	NA	NA
O94819	0.908	1.292	1.112	0.804	1.363	1.156	1.701	1.296	1.233	1.201	1.315	1.449	1.319	1.698	1.58	0.883	1.639	1.204	1.093	0.753	1.448	1.421	1.2	1.263	1.067	1.129	0.803	1.786	0.709	1.686	NA	NA	NA	NA	NA	NA	NA	NA	NA	NA	NA	NA	NA	NA	NA	0.765	0.66	1.34	0.605
O94822	NA	NA	NA	NA	NA	NA	NA	NA	NA	NA	NA	NA	NA	NA	NA	2.382	2.199	2.02	2.06	3.839	1.928	2.654	2.049	3.458	2.009	1.885	1.886	2.128	2.046	3.011	3.687	1.871	2.578	3.495	2.437	4.867	1.771	2.658	2.206	2.226	2.722	2.958	1.775	3.581	1.839	1.183	1.938	0.983	1.151
O94823	NA	NA	NA	NA	NA	NA	NA	NA	NA	NA	NA	NA	NA	NA	NA	1.726	1.252	1.599	0.989	1.434	1.348	1.713	1.023	2.915	1.169	1.204	1.571	0.988	1.268	1.067	1.178	1.716	1.074	0.917	1.11	1.054	1.281	1.75	1.242	1.205	1.448	0.983	1.142	1.458	0.996	0.739	1.015	1.477	1.14
O94826	0.339	0.534	0.37	0.449	0.352	0.662	0.329	0.478	0.331	0.496	0.401	0.423	0.408	0.667	0.399	0.329	0.381	0.422	0.428	0.385	0.347	0.472	0.338	0.426	0.392	0.332	0.399	0.347	0.273	0.381	1.136	0.559	0.594	0.993	0.807	0.704	0.754	0.626	0.596	0.861	0.539	0.652	0.576	0.497	0.528	0.432	0.581	0.433	0.587
O94827	NA	NA	NA	NA	NA	NA	NA	NA	NA	NA	NA	NA	NA	NA	NA	NA	NA	NA	NA	NA	NA	NA	NA	NA	NA	NA	NA	NA	NA	NA	NA	NA	NA	NA	NA	NA	NA	NA	NA	NA	NA	NA	NA	NA	NA	1.004	0.816	1.246	1.076
O94829	1.792	2.625	1.554	1.312	2.301	1.334	1.42	2.578	1.674	1.871	5.257	1.705	1.801	1.574	1.44	0.927	1.142	0.932	1.208	0.841	1.013	1.218	1.014	1.394	1.127	0.957	0.962	1.12	0.829	1.047	1.506	1.322	1.366	1.47	0.881	1.358	1.274	1.111	1.298	1.187	1.336	1.438	1.217	1.172	1.126	1.309	0.888	0.672	0.868
O94830	0.676	2.115	2.782	1.285	6.73	1.969	4.52	2.313	2.137	1.66	2.599	2.259	2.208	3.13	2.252	1.292	1.321	1.826	1.449	1.318	1.404	1.27	1.3	1.491	1.335	1.541	1.539	1.228	0.751	2.272	0.915	0.4	1.356	0.92	0.532	0.868	0.464	0.435	0.484	0.621	0.432	1.068	0.411	0.459	0.273	2.272	2.419	1.5	1.39
O94832	0.635	1.252	1.003	0.826	0.709	1.054	0.833	0.855	0.734	1.275	0.725	0.893	0.858	0.666	1.044	1.119	1.302	1.238	1.466	0.956	1.06	0.977	1.062	1.068	1.294	0.965	1.126	1.237	0.768	0.664	0.994	0.862	1.017	0.893	0.832	0.889	0.933	0.865	0.923	1.182	0.891	1.018	0.96	1.156	0.993	1.025	0.859	0.742	1.19
O94842	1.264	1.285	2.578	5.057	1.401	0.957	1.745	1.376	2.402	1.803	1.263	1.381	1.819	0.991	2.783	1.381	1.853	1.235	1.413	1.21	1.699	1.506	1.529	1.414	1.5	1.571	1.245	1.361	1.599	1.649	1.058	1.518	1.257	1.387	1.401	1.616	1.877	1.828	1.484	1.61	1.598	1.258	1.914	1.897	1.532	1.471	1.311	2.01	1.469
O94851	NA	NA	NA	NA	NA	NA	NA	NA	NA	NA	NA	NA	NA	NA	NA	1.82	1.789	1.469	1.068	2.047	1.054	1.401	1.413	0.883	1.945	1.478	1.203	1.148	1.159	0.743	NA	NA	NA	NA	NA	NA	NA	NA	NA	NA	NA	NA	NA	NA	NA	NA	NA	NA	NA
O94854	1.525	1.409	1.286	1.307	0.83	1.411	1.274	1.196	1.378	1.423	1.243	1.204	1.155	1.233	1.944	1.891	1.563	1.511	1.899	1.643	1.777	1.109	1.107	1.666	1.177	1.523	1.647	1.299	1.138	1.641	1.702	1.235	1.055	1.195	0.964	1.379	1.226	1.086	1.408	1.316	1.26	1.045	1.067	1.335	1.312	NA	NA	NA	NA
O94855	0.912	1.627	1.292	1.488	1.225	1.315	1.108	1.235	1.335	1.358	1.246	1.487	1.112	1.186	1.122	1.178	1.227	1.435	1.176	1.035	1.669	1.013	0.949	1.122	1.107	1.156	1.111	0.879	0.979	1.661	1.055	1.419	1.389	1.488	1.173	1.629	1.285	1.493	1.605	1.297	1.253	1.574	1.592	1.623	1.633	1.025	1.198	1.057	1.584
O94856	NA	NA	NA	NA	NA	NA	NA	NA	NA	NA	NA	NA	NA	NA	NA	NA	NA	NA	NA	NA	NA	NA	NA	NA	NA	NA	NA	NA	NA	NA	NA	NA	NA	NA	NA	NA	NA	NA	NA	NA	NA	NA	NA	NA	NA	NA	NA	NA	NA
O94864	0.636	0.523	0.446	0.601	0.406	0.352	0.475	0.565	0.697	0.621	0.725	0.47	0.643	0.803	0.568	0.83	0.545	1.017	1.08	0.588	0.796	0.769	0.833	0.827	1.301	0.711	0.305	1.138	0.84	2.032	0.483	0.399	0.379	0.457	0.259	0.33	0.321	0.387	0.405	0.351	0.302	0.345	0.289	0.227	0.399	0.557	0.545	0.766	0.513
O94868	3.038	3.185	1.577	2.602	1.675	1.654	1.938	1.953	2.229	3.819	3.037	2.143	1.796	1.8	2.086	NA	NA	NA	NA	NA	NA	NA	NA	NA	NA	NA	NA	NA	NA	NA	NA	NA	NA	NA	NA	NA	NA	NA	NA	NA	NA	NA	NA	NA	NA	NA	NA	NA	NA
O94874	1.014	1.124	1.092	1.276	0.957	1.241	1.021	1.086	1.289	1.187	1.016	1.411	1.031	1.361	1.183	0.914	0.996	1.269	1.354	0.951	1.084	0.934	0.909	1.242	1.005	1.028	1.104	1.278	0.771	1.078	0.977	0.873	0.883	1.166	0.699	1.005	0.826	0.836	1.031	1.043	0.782	0.914	0.874	0.856	0.862	1.079	1.206	1.139	1.401
O94875	0.787	1.228	1.97	0.767	1.534	0.808	1.703	1.928	1.536	1.057	1.826	1.206	1.137	2.723	1.138	1.383	1.964	1.15	0.909	1.719	0.915	1.161	1.652	1.341	1.255	2.333	0.773	0.906	0.882	0.642	0.479	1.503	1.424	0.605	0.984	0.666	0.914	1.123	0.71	0.462	1.165	1.547	1.236	1.374	0.735	1.696	2.164	0.995	0.657
O94876	0.779	0.793	0.658	0.648	0.749	0.517	0.447	0.737	0.593	0.764	0.835	0.659	0.497	0.746	0.616	0.617	0.875	0.653	0.717	0.803	0.767	0.513	0.576	1.067	0.654	0.684	0.749	0.803	0.658	1.013	0.524	0.854	0.521	0.739	0.544	0.535	0.476	0.504	0.451	0.557	0.466	0.441	0.349	0.442	0.441	1.683	1.484	1.649	1.801
O94880	1.403	1.526	1.741	1.423	1.371	1.439	1.381	1.495	1.883	1.476	1.284	1.832	1.736	3.358	2.154	1.277	2.069	1.873	1.436	1.822	1.692	2.355	2.056	1.7	1.815	1.299	1.312	1.346	1.335	1.207	1.096	0.994	0.96	1.369	0.832	1.549	1.051	1.064	1.472	1.075	1.081	1.066	1.06	1.101	1.044	1.22	1.255	1.447	1.228
O94885	0.949	0.751	0.777	1.051	0.839	0.685	0.748	0.922	0.597	1.251	1.074	0.664	0.837	0.828	0.77	1.634	1.675	1.458	1.471	1.882	1.23	1.52	1.389	1.625	1.691	1.971	1.559	1.454	1.268	1.41	1.837	1.075	1.407	1.329	0.946	0.937	1.174	1.238	1.073	1.102	0.91	1.378	1.168	1.004	1.003	1.177	1.256	0.926	1.068
O94886	NA	NA	NA	NA	NA	NA	NA	NA	NA	NA	NA	NA	NA	NA	NA	NA	NA	NA	NA	NA	NA	NA	NA	NA	NA	NA	NA	NA	NA	NA	NA	NA	NA	NA	NA	NA	NA	NA	NA	NA	NA	NA	NA	NA	NA	3.639	1.382	2.253	3.69
O94887	1.691	1.342	1.933	1.589	1.734	1.265	1.653	1.698	1.69	1.505	1.737	1.526	1.619	1.217	1.798	NA	NA	NA	NA	NA	NA	NA	NA	NA	NA	NA	NA	NA	NA	NA	NA	NA	NA	NA	NA	NA	NA	NA	NA	NA	NA	NA	NA	NA	NA	NA	NA	NA	NA
O94888	1.089	1.027	1.301	1.163	0.903	1.19	1.05	1.306	1.283	1.227	1.069	1.297	1.242	1.532	1.377	1.446	1.06	1.05	1.437	1.262	0.943	1.265	1.072	1.181	1.249	1.32	1.202	1.594	0.836	2.31	1.498	1.107	1.089	1.376	1.109	1.608	1.27	1.095	1.461	1.261	1.228	0.948	1.247	1.099	1.247	1.413	1.092	1.348	1.306
O94889	1.104	1.831	1.106	1.412	1.894	2.81	1.543	1.743	1.683	1.058	2.177	1.534	1.217	1.488	2.284	NA	NA	NA	NA	NA	NA	NA	NA	NA	NA	NA	NA	NA	NA	NA	1.423	1.906	1.442	1.88	1.505	1.47	1.294	1.897	1.851	1.346	2.343	1.605	1.527	1.893	1.515	NA	NA	NA	NA
O94898	0.998	0.958	0.663	0.912	0.789	0.653	0.666	0.885	0.698	0.928	0.768	0.824	0.569	1.128	0.664	NA	NA	NA	NA	NA	NA	NA	NA	NA	NA	NA	NA	NA	NA	NA	NA	NA	NA	NA	NA	NA	NA	NA	NA	NA	NA	NA	NA	NA	NA	NA	NA	NA	NA
O94901	1.227	1.378	1.449	1.403	1.085	1.391	1.018	1.342	1.103	1.398	1.228	1.253	1.201	1.62	1.388	1.508	1.254	1.311	1.367	1.216	1.231	1.145	1.141	1.542	1.323	1.27	1.501	1.258	0.973	1.008	1.165	0.955	1.09	1.06	1.013	1.001	1.03	0.885	1.248	1.192	0.965	1.075	1.018	1.044	1.01	0.895	0.957	0.939	1.047
O94903	0.882	0.828	0.997	0.908	0.859	0.915	0.872	0.982	1.073	0.942	0.772	0.948	1.08	0.927	0.86	0.674	0.699	0.743	0.654	0.701	0.764	0.608	0.68	0.741	0.687	0.677	0.727	0.712	0.562	0.805	0.6	0.711	0.651	0.566	0.468	0.609	0.705	0.644	0.824	0.703	0.652	0.667	0.702	0.62	0.735	0.686	0.845	0.685	0.584
O94905	0.559	0.72	0.741	0.754	0.615	0.773	0.609	0.768	0.567	0.795	0.6	0.713	0.591	0.801	0.676	0.664	0.715	0.902	0.714	0.685	0.784	0.682	0.681	0.924	0.661	0.649	1.104	0.702	0.499	0.644	0.729	0.95	0.892	0.78	0.856	0.981	0.924	0.879	1.088	1.244	0.793	0.964	0.787	0.808	0.804	0.625	0.685	0.612	0.689
O94906	1.09	1.196	1.404	1.165	1.451	1.161	1.402	1.33	1.322	1.156	1.406	1.352	1.329	1.507	1.32	1.181	1.111	1.34	1.203	1.12	1.296	1.048	1.064	1.417	1.113	1.159	1.261	1.322	0.947	1.558	1.089	1.274	1.15	1.16	1.141	1.255	1.156	1.172	1.393	1.221	1.321	1.16	1.237	1.267	1.295	1.211	1.145	1.258	1.134
O94910	NA	NA	NA	NA	NA	NA	NA	NA	NA	NA	NA	NA	NA	NA	NA	NA	NA	NA	NA	NA	NA	NA	NA	NA	NA	NA	NA	NA	NA	NA	NA	NA	NA	NA	NA	NA	NA	NA	NA	NA	NA	NA	NA	NA	NA	NA	NA	NA	NA
O94911	1.091	1.183	2.031	1.008	1.006	1.026	2.191	1.15	1.534	1.586	1.266	1.712	1.262	1.5	1.699	1.546	1.692	1.915	1.42	2.586	1.805	1.726	1.645	2.474	1.906	1.902	1.919	1.403	1.324	2.022	1.543	1.574	2.004	1.37	1.178	1.196	1.355	1.563	1.502	0.986	1.38	2.164	2.404	1.796	1.53	1.811	1.602	1.724	1.034
O94913	1.106	1.19	1.203	1.097	1.049	0.98	1.182	1.329	1.263	1.061	1.234	1.356	1.338	1.463	1.295	1.545	1.439	1.319	1.136	2.134	0.99	1.557	1.362	1.374	1.65	1.64	1.185	1.258	0.975	1.361	1.271	1.617	1.32	1.223	1.39	1.525	1.398	1.809	1.45	1.451	1.507	1.413	1.449	1.876	1.486	0.902	0.884	1.142	1.122
O94915	1.43	1.579	1.602	1.463	0.956	1.278	1.221	1.275	1.974	1.334	1.156	1.672	1.468	1.376	1.768	1.659	1.988	1.659	1.749	1.421	2.475	1.896	1.257	2.248	1.276	1.95	2.096	1.353	1.128	2.219	1.739	1.328	1.587	1.537	1.607	1.66	1.455	1.556	2.152	1.29	1.602	1.337	1.868	1.545	1.669	1.106	1.486	2.394	1.899
O94916	1.295	1.233	0.896	1.277	0.782	0.954	0.936	1.059	1.044	1.456	0.938	1.207	1.044	1.217	1.472	NA	NA	NA	NA	NA	NA	NA	NA	NA	NA	NA	NA	NA	NA	NA	1.752	1.341	1.388	1.064	1.33	1.204	1.072	0.981	0.677	0.963	0.847	0.764	0.962	1.247	0.726	0.559	0.85	0.526	0.454
O94919	1.432	1.248	1.442	1.585	1.24	1.533	1.319	1.304	1.532	1.673	1.339	1.514	1.513	1.003	1.651	1.364	1.373	1.289	1.641	1.251	1.44	1.331	1.344	1.495	1.374	1.243	1.372	1.397	1.128	0.893	1.241	0.872	0.763	1.012	0.718	0.789	0.998	0.96	0.877	1.224	0.816	0.721	0.791	0.877	1.025	1.178	1.402	1.516	1.653
O94921	NA	NA	NA	NA	NA	NA	NA	NA	NA	NA	NA	NA	NA	NA	NA	NA	NA	NA	NA	NA	NA	NA	NA	NA	NA	NA	NA	NA	NA	NA	NA	NA	NA	NA	NA	NA	NA	NA	NA	NA	NA	NA	NA	NA	NA	NA	NA	NA	NA
O94925	0.864	0.886	0.742	1.165	0.561	1.573	0.63	0.796	0.7	1.211	0.702	0.732	0.98	0.516	0.76	0.721	0.738	0.753	1.142	0.825	0.68	0.81	0.761	0.934	0.952	0.709	0.851	1.102	0.538	0.514	1.363	0.713	0.711	1.02	0.94	0.644	0.819	0.815	0.789	1.514	0.686	0.677	0.967	0.744	0.656	0.872	0.98	0.914	3.14
O94927	1.607	1.443	1.623	1.48	1.542	1.424	1.39	1.289	2.314	1.523	1.179	1.821	1.769	1.695	2.217	1.63	1.44	1.805	1.612	1.368	1.393	1.581	1.463	1.819	1.186	1.643	1.723	1.59	1.025	1.753	NA	NA	NA	NA	NA	NA	NA	NA	NA	NA	NA	NA	NA	NA	NA	1.183	1.81	1.897	2.027
O94952	1.692	1.695	1.983	1.751	1.714	2.211	1.872	1.904	1.894	1.575	1.809	2.059	1.854	2.372	2.064	NA	NA	NA	NA	NA	NA	NA	NA	NA	NA	NA	NA	NA	NA	NA	2.01	1.464	1.651	1.913	1.723	1.521	1.783	1.414	2.09	1.429	1.614	1.474	1.594	1.633	1.069	1.94	1.648	1.701	1.646
O94953	1.409	1.361	1.754	1.414	1.131	0.93	0.96	1.503	1.422	1.671	1.302	1.305	1.496	1.114	1.122	NA	NA	NA	NA	NA	NA	NA	NA	NA	NA	NA	NA	NA	NA	NA	NA	NA	NA	NA	NA	NA	NA	NA	NA	NA	NA	NA	NA	NA	NA	2.143	1.559	2.579	1.355
O94956	NA	NA	NA	NA	NA	NA	NA	NA	NA	NA	NA	NA	NA	NA	NA	NA	NA	NA	NA	NA	NA	NA	NA	NA	NA	NA	NA	NA	NA	NA	NA	NA	NA	NA	NA	NA	NA	NA	NA	NA	NA	NA	NA	NA	NA	1.03	1.269	1.367	1.188
O94964	1.454	1.641	1.503	1.305	1.152	1.635	1.191	1.416	1.528	1.317	1.266	1.515	1.352	1.547	1.966	1.518	1.524	1.441	1.504	1.718	1.657	1.582	1.228	2.375	1.565	1.854	1.654	1.568	1.456	2.232	1.651	1.243	1.428	1.523	1.37	1.215	1.137	1.017	1.24	1.167	1.267	1.423	1.471	0.904	1.402	1.939	1.384	1.62	1.395
O94966	1.065	0.952	0.982	0.971	0.826	0.765	0.764	1.11	0.97	0.992	0.99	1.006	0.967	1.064	0.951	1.082	1.016	1.081	0.958	1.467	0.916	1.117	0.928	1.188	1.081	1.264	1.204	0.872	0.845	1.059	1.202	1.26	1.233	1.265	1.39	1.406	1.385	1.581	1.751	1.382	1.53	1.145	1.4	1.411	1.482	0.986	1.213	1.519	1.382
O94967	0.924	1.293	1.215	1.292	0.85	1.168	1.281	1.233	0.99	1.424	1.135	1.227	1.151	0.898	1.666	1.387	1.536	1.405	1.246	2.142	1.635	1.503	1.744	2.154	1.928	1.426	1.525	1.023	1.194	1.491	1.135	1.557	1.071	1.058	1.323	1.147	1.624	1.681	1.41	1.054	1.059	1.175	1.471	1.533	1.588	1.432	1.194	2.573	1.807
O94972	NA	NA	NA	NA	NA	NA	NA	NA	NA	NA	NA	NA	NA	NA	NA	NA	NA	NA	NA	NA	NA	NA	NA	NA	NA	NA	NA	NA	NA	NA	NA	NA	NA	NA	NA	NA	NA	NA	NA	NA	NA	NA	NA	NA	NA	1.721	1.635	1.052	1.373
O94973	1.091	1.583	1.717	1.585	1.469	1.663	1.779	1.555	1.64	1.49	1.526	1.713	1.399	1.484	1.729	1.709	2.002	2.095	1.716	2.545	2.022	1.82	1.669	1.902	1.889	2.19	1.958	1.406	1.288	1.42	1.265	1.383	1.483	1.365	1.376	1.444	1.439	1.53	1.641	1.403	1.519	1.471	1.692	1.582	1.599	1.642	1.636	1.597	1.658
O94979	0.67	1.255	1.015	1.065	0.987	1.122	0.917	1.09	1.155	0.974	0.991	1.226	0.961	1.377	1.024	0.797	0.815	0.909	0.792	0.717	0.918	0.766	0.676	0.843	0.744	0.9	0.801	0.751	0.633	1.099	0.876	0.792	0.769	1.219	0.663	0.935	0.8	0.783	0.85	0.909	0.691	0.827	0.832	0.722	0.758	0.747	0.954	0.708	0.954
O94985	0.439	1.171	1.306	1.375	0.884	1.071	0.492	1.779	0.435	0.925	1.471	0.912	0.771	1.663	1.548	0.695	0.609	0.657	0.819	0.635	0.451	0.499	0.605	0.609	0.691	0.493	0.4	0.773	0.811	0.691	1.248	1.565	1.589	1.031	1.824	1.218	1.437	1.615	1.353	1.061	1.823	1.507	1.335	1.66	1.434	0.757	1.064	0.934	0.841
O94988	0.866	1.157	1.372	1.135	1.938	1.425	1.308	1.245	1.22	1.224	1.369	1.438	1.511	2.787	2.309	1.054	0.689	0.775	0.983	0.735	0.775	0.592	0.635	0.757	0.818	0.759	1.422	0.793	0.545	0.79	1.814	0.968	1.304	1.344	0.802	1.24	1.769	0.88	1.691	0.565	0.998	1.402	1.084	1.137	1.299	0.65	1.002	0.945	0.728
O94989	1.007	1.023	0.837	0.822	1.184	0.64	0.409	1.017	0.897	0.785	1.106	0.886	0.621	0.635	1.104	1.309	1.635	1.267	1.365	1.555	1.308	1.067	1.389	1.768	1.098	1.39	1.183	1.705	1.406	1.831	0.89	1.417	1.36	0.922	1.351	1.068	0.839	1.268	0.799	0.806	1.194	1.348	0.915	0.828	1.084	4.915	0.746	1.219	0.827
O94992	1.704	1.011	1.312	1.472	0.943	0.913	0.774	1.257	1.46	1.407	1.135	1.411	1.266	2.468	1.642	1.413	1.137	1.424	1.658	1.185	1.261	1.217	1.153	1.394	1.418	1.406	1.711	1.993	0.961	2.98	1.332	0.723	0.969	1.508	0.44	1.323	0.909	0.757	1.604	1.243	0.854	0.897	0.765	0.669	1.177	1.177	0.956	1.707	1.434
O95025	1.536	1.58	1.223	1.325	1.53	1.195	1.388	6.597	1.667	1.145	5.949	1.459	1.135	1.556	1.325	0.947	1.298	1.445	1.115	1.523	1.613	1.303	4.309	1.886	1.272	1.269	1.072	0.941	1.515	1.552	1.261	1.583	1.464	0.959	1.215	0.983	1.276	1.693	1.455	1.129	7.558	1.252	1.155	2.797	1.418	1.25	1.488	1.553	1.163
O95049	1.236	0.995	1.233	1.039	1.262	1.283	1.029	1.495	0.95	1.143	1.22	0.952	1.415	1.127	1.327	1.356	1.08	1.074	1.339	1.122	1.118	1.258	1.223	1.133	1.289	1.45	1.322	1.294	0.69	1.185	1.647	1.509	1.443	1.286	1.601	1.234	1.357	1.557	1.423	1.674	1.506	1.554	1.318	1.668	1.322	1.001	1.141	1.036	1.13
O95050	NA	NA	NA	NA	NA	NA	NA	NA	NA	NA	NA	NA	NA	NA	NA	NA	NA	NA	NA	NA	NA	NA	NA	NA	NA	NA	NA	NA	NA	NA	NA	NA	NA	NA	NA	NA	NA	NA	NA	NA	NA	NA	NA	NA	NA	3.847	0.989	0.751	1.76
O95070	NA	NA	NA	NA	NA	NA	NA	NA	NA	NA	NA	NA	NA	NA	NA	NA	NA	NA	NA	NA	NA	NA	NA	NA	NA	NA	NA	NA	NA	NA	1.655	1.412	1.221	1.346	1.647	1.928	1.685	1.964	1.894	1.197	1.852	1.614	1.796	2.16	1.672	NA	NA	NA	NA
O95071	1.118	1.324	1.216	1.381	1.736	1.213	1.127	1.357	1.45	1.204	1.974	1.527	1.289	1.633	1.588	1.358	1.43	1.265	1.387	1.62	1.32	1.45	1.194	1.425	1.368	1.636	1.648	1.245	1.122	1.623	1.458	1.285	1.171	1.501	1.07	1.44	1.24	1.199	1.913	1.469	1.536	1.178	1.348	1.224	1.629	1.16	1.241	1.3	1.076
O95081	NA	NA	NA	NA	NA	NA	NA	NA	NA	NA	NA	NA	NA	NA	NA	NA	NA	NA	NA	NA	NA	NA	NA	NA	NA	NA	NA	NA	NA	NA	NA	NA	NA	NA	NA	NA	NA	NA	NA	NA	NA	NA	NA	NA	NA	NA	NA	NA	NA
O95084	2.237	1.865	1.361	4.704	0.862	1.026	0.856	1.192	1.064	1.554	1.071	1.063	1.155	0.579	1.532	2.574	1.448	1.261	1.338	1.437	1.158	1.963	1.891	1.324	1.451	1.222	1.537	1.28	1.27	0.863	1.971	1.067	1.038	0.961	1.406	1.11	0.818	0.921	0.997	0.975	1.932	1.433	0.923	1.459	1.081	1.37	0.927	0.909	0.939
O95104	0.67	0.401	0.448	0.396	0.435	0.339	0.468	0.43	0.38	0.452	0.381	0.319	0.468	0.405	0.443	0.261	0.387	0.234	0.306	0.234	0.256	0.358	0.298	0.255	0.335	0.289	0.187	0.359	0.204	0.295	1.476	2.232	1.7	1.246	1.96	1.406	1.626	1.763	1.735	1.628	2.038	1.462	1.788	2.057	1.554	2.474	1.429	1.749	1.707
O95139	1.424	1.452	1.675	1.45	2.085	1.749	1.871	1.523	1.419	1.712	1.859	1.608	1.224	1.278	2.028	1.89	2.043	1.745	1.665	2.793	1.527	1.685	1.775	1.548	1.749	2.047	1.924	1.252	1.448	1.271	0.85	0.749	0.969	0.938	0.97	1.004	0.702	0.814	0.983	0.563	0.857	1.032	0.804	0.788	0.976	1.35	1.722	1.253	1.379
O95140	0.71	0.905	0.912	0.891	0.9	1.137	0.879	0.961	0.94	0.893	0.916	0.93	0.89	1.041	1.093	0.747	0.726	0.752	0.804	0.816	0.689	0.846	0.66	0.973	0.775	0.86	1.05	0.819	0.498	0.651	0.871	0.889	0.798	0.975	0.883	0.823	0.962	0.825	0.964	0.867	0.867	0.843	0.877	0.761	0.78	0.687	0.939	0.714	0.871
O95147	1.23	1.285	1.558	1.381	1.604	1.436	1.4	1.396	1.55	1.499	1.557	1.415	1.425	2.304	1.811	1.47	1.469	1.258	1.442	1.866	1.211	1.315	1.222	1.596	1.767	1.589	1.808	1.361	1.138	1.339	1.271	1.004	1.108	1.369	0.539	1.037	1.067	0.955	1.077	2.101	0.769	1.14	0.886	0.782	0.983	NA	NA	NA	NA
O95149	0.962	1.331	1.551	1.28	1.557	1.429	1.398	1.552	1.616	1.196	1.473	1.661	1.149	1.351	1.636	NA	NA	NA	NA	NA	NA	NA	NA	NA	NA	NA	NA	NA	NA	NA	NA	NA	NA	NA	NA	NA	NA	NA	NA	NA	NA	NA	NA	NA	NA	NA	NA	NA	NA
O95155	1.258	1.452	1.658	1.379	1.58	1.33	1.446	1.522	1.597	1.419	1.599	1.502	1.398	1.372	1.587	1.515	1.658	1.496	1.523	1.819	1.67	1.623	1.378	2.084	1.498	1.698	1.585	1.435	1.303	1.653	1.475	1.216	1.394	1.345	1.215	1.391	1.303	1.629	1.6	1.249	1.446	1.32	1.376	1.623	1.372	1.716	1.538	1.203	1.155
O95159	1.387	1.266	1.41	1.054	5.033	1.328	2.964	1.39	1.754	1.186	1.498	1.42	1.696	1.436	1.535	NA	NA	NA	NA	NA	NA	NA	NA	NA	NA	NA	NA	NA	NA	NA	1.195	1.173	1.103	1.54	0.838	1.081	0.937	1.326	1.023	1.62	0.935	1.108	1.028	1.007	1.267	0.999	1.302	1.76	1.794
O95163	0.995	1.265	1.425	1.072	1.437	1.473	1.379	1.374	1.515	1.172	1.287	1.623	1.256	1.842	1.509	1.178	1.241	1.338	1.068	1.767	1.292	1.209	1.17	1.777	1.192	1.451	1.448	1.04	1.009	1.555	1.217	1.335	1.347	1.185	1.281	1.289	1.255	1.481	1.524	1.042	1.409	1.43	1.323	1.574	1.442	1.107	1.36	1.326	1.098
O95164	1.645	1.425	1.601	1.532	1.421	1.374	1.412	1.378	1.398	1.433	1.678	1.613	1.355	1.684	2.16	0.995	1.229	1.325	1.392	0.95	1.27	0.819	1.065	1.424	1.171	1.275	1.46	1.192	0.756	1.083	1.558	1.753	1.595	1.396	1.612	1.432	1.367	2.008	2.077	1.323	1.687	1.46	1.357	1.963	1.495	2.393	1.932	1.521	1.682
O95166	0.514	0.562	0.502	0.831	0.414	0.691	0.623	0.475	0.774	0.843	0.503	0.978	0.866	1.107	0.681	0.842	0.87	1.118	1.081	0.761	1.116	0.779	0.804	1.365	0.9	0.869	0.982	0.997	0.77	1.558	0.502	0.604	0.569	0.829	0.499	1.151	0.816	0.613	0.854	0.967	0.488	0.566	0.823	0.449	0.585	0.418	0.566	0.79	0.687
O95167	NA	NA	NA	NA	NA	NA	NA	NA	NA	NA	NA	NA	NA	NA	NA	1.218	1.46	1.199	0.885	2.121	0.992	1.319	1.049	1.671	1.198	1.262	1.184	0.716	0.948	0.666	NA	NA	NA	NA	NA	NA	NA	NA	NA	NA	NA	NA	NA	NA	NA	NA	NA	NA	NA
O95168	1.353	2.129	2.022	1.246	1.173	1.074	1.193	1.937	2.349	1.409	1.522	1.897	1.272	1.149	2.134	1.533	1.932	1.676	2.127	1.917	2.086	1.613	1.699	2.819	1.742	1.898	2.333	1.395	1.715	1.949	0.929	1.747	1.516	1.22	1.278	1.712	1.319	2.417	2.584	0.902	2.029	1.645	1.605	1.92	1.778	0.611	1.855	1.802	0.834
O95169	1.04	1.518	1.547	1.114	1.032	1.092	1.09	1.387	1.809	1.095	1.195	1.638	1.15	1.516	2.066	0.638	0.725	0.641	1.02	0.512	0.736	0.384	0.539	0.811	0.431	0.754	0.665	0.41	0.667	0.752	1.217	1.382	1.445	1.606	1.055	1.621	1.271	1.91	2.277	1.022	1.823	1.795	1.327	1.575	1.241	0.409	0.614	0.717	0.451
O95171	0.6	0.422	0.511	0.717	0.341	0.498	0.346	0.407	0.327	1.27	0.423	0.376	0.828	0.253	1.125	2.512	0.67	0.667	1.81	0.721	0.644	1.235	0.568	0.741	1.191	0.53	0.702	2.242	0.495	0.494	1.439	0.715	0.513	1.517	0.437	0.463	1.021	0.517	0.72	0.693	0.488	0.441	0.511	0.546	0.593	1.051	0.617	0.681	1.047
O95178	NA	NA	NA	NA	NA	NA	NA	NA	NA	NA	NA	NA	NA	NA	NA	NA	NA	NA	NA	NA	NA	NA	NA	NA	NA	NA	NA	NA	NA	NA	0.818	1.025	1.015	0.965	0.955	1.241	0.691	0.949	1.069	0.628	0.748	1.141	0.629	0.695	0.813	NA	NA	NA	NA
O95182	0.463	0.68	0.771	0.489	0.676	0.495	0.607	0.697	0.814	0.494	0.644	0.778	0.503	0.677	0.772	0.991	1.165	1.268	0.982	1.598	1.058	0.651	1.156	1.197	1.336	1.369	1.215	0.97	1.178	1.023	0.512	1.128	1.132	0.684	0.65	1.16	0.679	1.144	1.077	0.446	0.927	1.102	0.793	0.787	0.821	0.752	1.123	1.317	0.753
O95183	1.361	1.24	1.615	1.464	1.566	1.303	1.474	1.357	1.589	1.355	1.72	1.4	1.137	1.011	1.825	1.293	1.248	0.986	1.205	1.569	1.229	1.189	1.079	1.742	1.228	1.311	2.019	1.126	1.895	1.38	NA	NA	NA	NA	NA	NA	NA	NA	NA	NA	NA	NA	NA	NA	NA	1.613	1.187	1.685	1.204
O95185	0.97	0.957	1.358	0.65	0.87	0.715	0.697	1.066	1.106	1.241	1.691	1.123	0.964	0.92	1.325	0.783	1.038	1.2	1.189	0.74	1.194	0.948	0.983	1.419	0.994	0.785	1.035	1.138	1.088	2.104	0.925	1.045	1.352	1.079	0.854	1.011	1.086	0.902	1.376	0.499	1.029	1.198	1.129	0.946	1.665	0.763	0.996	1.087	0.894
O95197	0.21	0.575	0.256	0.299	0.181	0.47	0.114	0.384	0.181	0.357	0.241	0.344	0.156	0.405	0.255	0.316	0.435	0.509	1.601	0.267	0.541	0.982	0.319	0.624	0.375	0.21	0.318	0.577	0.359	0.33	0.621	0.505	0.726	0.841	0.69	1.118	0.745	0.738	0.632	0.689	0.627	1.257	0.569	0.793	0.536	0.349	0.338	0.132	1.059
O95199	NA	NA	NA	NA	NA	NA	NA	NA	NA	NA	NA	NA	NA	NA	NA	1.948	1.966	1.887	1.857	1.84	2.021	1.16	1.395	2.135	1.979	1.495	2.48	1.703	1.216	2.139	1.338	1.121	1.411	1.236	1.33	1.503	1.179	1.433	1.1	0.984	1.204	1.419	1.343	1.003	1.711	NA	NA	NA	NA
O95202	0.442	0.697	0.52	0.603	0.456	1.39	0.547	0.75	0.599	0.556	0.629	0.623	0.594	1.005	0.674	0.508	0.59	0.564	0.736	0.553	0.541	0.561	0.549	0.726	0.698	0.583	0.71	0.734	0.446	0.572	0.997	0.601	0.555	0.784	1.009	0.494	0.63	0.642	0.529	0.647	0.559	0.549	0.493	0.541	0.442	0.434	0.602	0.46	0.531
O95208	0.919	1.09	1.03	0.988	1.399	0.898	1.267	0.994	0.945	1.017	1.041	0.934	0.916	0.956	1.071	1.386	1.42	1.173	1.147	1.395	1.229	1.28	1.09	1.759	1.315	1.375	1.281	1.284	0.915	1.228	1.028	0.926	0.911	1	0.704	0.935	1.029	0.959	0.957	0.804	0.976	0.904	0.911	1.023	0.984	1.037	1.032	0.86	0.998
O95210	1.889	1.249	1.603	1.439	1.426	1.385	1.214	1.536	1.592	1.497	1.451	1.697	1.648	1.072	1.6	0.906	0.811	0.665	1.139	0.635	0.612	0.955	0.855	0.66	0.665	0.549	0.548	1.011	2.554	0.674	0.798	1.023	0.677	1.189	0.668	1.308	1.43	0.986	1.063	1.632	0.833	0.678	1.085	1.036	1.191	1.19	1.397	1.234	1.947
O95218	0.742	0.579	0.627	0.752	0.35	0.379	0.553	0.614	0.64	0.78	0.506	0.801	0.903	0.978	1.058	1.001	1.073	1.109	1.193	0.876	0.997	0.965	1.06	1.589	1.04	0.827	0.717	1.171	0.82	2.204	0.31	0.316	0.274	0.363	0.228	0.363	0.279	0.244	0.276	0.347	0.263	0.305	0.308	0.293	0.281	0.829	0.819	1.235	1.081
O95219	1.822	1.519	1.513	1.51	1.304	1.336	1.119	1.501	1.33	1.789	1.548	1.36	1.198	1.557	1.705	1.407	1.597	1.457	1.668	1.559	1.542	1.294	1.197	1.609	1.405	1.624	1.925	1.485	1.356	1.662	1.135	1.256	1.306	1.293	1.257	1.559	1.26	1.524	1.703	1.401	1.278	1.173	1.359	1.236	1.422	1.773	1.843	1.222	1.299
O95232	0.557	0.531	0.663	0.485	0.839	0.46	0.897	0.612	0.57	0.517	0.603	0.592	0.611	0.856	0.631	0.64	0.625	0.679	0.763	0.55	0.722	0.663	0.726	0.689	0.64	0.624	0.599	0.968	0.519	1.089	0.548	0.648	0.516	0.634	0.376	0.546	0.458	0.512	0.593	0.662	0.587	0.55	0.484	0.513	0.611	0.612	0.557	0.564	0.646
O95236	0.923	0.928	0.585	0.729	0.596	0.51	0.681	0.755	1.765	0.722	0.848	1.468	1.095	0.33	0.753	0.416	0.324	1.257	0.363	0.446	0.935	0.367	0.534	0.726	0.453	0.994	0.093	0.495	0.833	0.167	0.384	0.586	0.567	1.276	0.374	1.477	0.422	0.613	1.155	0.557	0.526	0.748	0.768	0.487	0.504	0.736	0.559	0.894	0.641
O95243	2.114	1.708	1.681	1.924	1.954	1.385	1.631	1.602	1.78	1.536	1.653	1.828	1.654	1.498	1.74	NA	NA	NA	NA	NA	NA	NA	NA	NA	NA	NA	NA	NA	NA	NA	NA	NA	NA	NA	NA	NA	NA	NA	NA	NA	NA	NA	NA	NA	NA	NA	NA	NA	NA
O95248	1.394	1.67	1.634	1.499	1.446	1.354	1.467	1.655	1.917	1.453	1.604	1.82	1.502	1.352	1.69	1.485	1.551	1.558	1.469	1.867	1.548	1.41	1.356	2.047	1.505	1.842	1.84	1.479	1.265	1.549	1.752	1.679	1.821	1.473	1.407	1.53	1.36	1.71	1.966	1.308	1.813	1.767	1.536	1.756	1.612	1.341	1.646	1.725	1.463
O95249	1.142	1.061	1.071	1.303	0.829	1.313	1.017	1.246	1.475	1.297	1.283	1.308	1.301	1.641	1.164	1.479	0.926	1.336	1.692	1.052	1.104	0.997	1.256	1.53	1.307	1.786	1.788	1.439	1.64	2.697	1.648	1.302	1.384	2.101	0.654	1.376	1.247	1.438	1.303	1.718	0.869	1.238	1.105	0.807	1.03	0.479	0.68	0.511	0.762
O95251	2.209	0.968	1.473	1.355	1.031	1.024	0.894	1.14	1.014	1.681	1.294	1.066	1.04	0.926	0.975	1.31	1.487	1.304	1.224	1.431	1.402	1.384	1.449	1.656	1.43	1.278	1.221	1.372	1.302	1.426	1.363	1.339	1.631	1.157	1.274	1.619	1.482	1.679	1.82	1.355	1.655	1.532	1.525	1.808	1.443	1.113	0.919	1.31	1.044
O95255	NA	NA	NA	NA	NA	NA	NA	NA	NA	NA	NA	NA	NA	NA	NA	1.818	1.771	1.397	1.511	2.532	1.466	1.592	1.109	2.482	1.688	2.087	1.834	1.189	1.471	1.265	NA	NA	NA	NA	NA	NA	NA	NA	NA	NA	NA	NA	NA	NA	NA	NA	NA	NA	NA
O95260	0.987	1.473	1.723	1.336	1.389	1.31	1.399	1.419	1.473	1.372	1.818	1.591	1.389	2.159	1.619	0.9	0.933	1.091	1.014	0.881	0.883	0.837	0.933	1.074	0.993	0.923	1.236	1.025	0.798	0.985	0.849	1.748	1.471	0.964	1.553	1.371	1.46	1.696	1.595	1.488	1.44	1.319	1.597	1.671	1.636	0.686	0.824	0.851	0.798
O95263	0.851	1.127	1.025	0.842	0.955	0.659	0.893	1.278	0.976	1.015	1.175	0.944	0.76	0.953	1.158	0.805	1.024	0.808	0.687	1.064	0.652	0.763	0.898	1.319	0.876	1.359	1.355	0.817	0.556	0.554	1.118	1.664	1.558	0.89	1.381	1.442	1.229	1.429	1.47	0.979	1.33	1.606	1.22	1.501	1.298	0.795	0.965	0.665	0.619
O95271	NA	NA	NA	NA	NA	NA	NA	NA	NA	NA	NA	NA	NA	NA	NA	1.011	1.299	1.307	1.142	0.664	1.052	1.052	1.212	8.897	1.776	1.29	0.71	1.162	1.272	1.376	NA	NA	NA	NA	NA	NA	NA	NA	NA	NA	NA	NA	NA	NA	NA	NA	NA	NA	NA
O95273	NA	NA	NA	NA	NA	NA	NA	NA	NA	NA	NA	NA	NA	NA	NA	1.466	2.046	1.486	1.762	1.4	1.91	1.443	2.178	2.206	1.935	1.146	1.127	1.609	1.737	1.39	NA	NA	NA	NA	NA	NA	NA	NA	NA	NA	NA	NA	NA	NA	NA	1.22	1.665	2.27	2.059
O95278	1.153	1.427	3.362	1.571	1.035	1.245	2.158	1.556	2.613	1.626	0.84	1.603	1.101	0.396	1.53	NA	NA	NA	NA	NA	NA	NA	NA	NA	NA	NA	NA	NA	NA	NA	0.948	1.341	0.971	1.126	1.044	1.448	1.281	1.438	1.696	0.85	2.356	1.18	1.295	2.559	1.401	NA	NA	NA	NA
O95292	0.453	0.512	0.534	0.556	0.53	0.587	0.532	0.568	0.376	0.699	0.524	0.465	0.595	0.471	0.417	0.681	0.563	0.5	0.661	0.459	0.465	0.507	0.511	0.491	0.575	0.564	0.479	0.76	0.438	0.513	0.804	0.623	0.594	0.84	0.544	0.654	0.675	0.58	0.589	0.702	0.566	0.618	0.62	0.624	0.562	0.533	0.575	0.389	0.554
O95294	0.609	0.535	0.649	0.758	0.595	0.617	0.532	0.493	0.517	0.76	0.513	0.558	0.573	0.518	0.559	0.68	0.603	0.649	0.843	0.659	0.566	0.665	0.629	0.737	0.664	0.508	0.827	0.844	0.566	0.52	1.159	0.784	0.698	0.811	0.621	0.762	0.73	0.818	0.876	0.777	0.661	0.714	0.657	0.673	0.816	0.702	0.736	0.637	0.938
O95295	0.815	0.797	0.824	0.775	0.854	0.759	0.886	0.828	0.944	0.863	0.839	0.837	0.92	0.928	0.805	1.551	1.246	1.495	1.533	1.793	1.24	1.525	1.338	2.219	1.541	1.647	1.567	1.386	1.17	1.179	1.619	1.409	1.386	1.348	1.367	1.543	1.502	1.573	1.609	1.528	1.371	1.263	1.568	1.479	1.382	1.268	1.36	1.092	1.325
O95297	1.759	1.196	1.054	1.248	0.912	0.691	0.884	1.008	0.703	1.354	1.016	1.022	0.915	1.053	0.787	1.368	1.473	1.482	1.181	1.395	1.419	1.294	2.064	1.902	1.429	1.206	0.759	1.344	1.397	2.537	NA	NA	NA	NA	NA	NA	NA	NA	NA	NA	NA	NA	NA	NA	NA	1.221	0.723	1.337	1.257
O95298	0.493	0.758	0.65	0.566	0.517	0.657	0.534	0.736	0.542	0.59	0.679	0.759	0.458	0.583	0.805	0.464	0.653	0.705	0.731	0.422	0.678	0.348	0.58	1.129	0.43	0.421	0.732	0.275	0.459	0.637	0.451	0.331	0.797	0.379	0.476	0.911	0.47	0.429	0.587	0.243	0.534	0.966	0.363	0.474	0.451	0.284	0.825	0.546	0.472
O95299	0.575	1.215	1.27	0.799	0.844	0.863	0.996	1.151	1.13	0.929	1.015	1.237	0.886	0.866	1.319	1	1.16	1.211	1.188	1.052	1.449	0.817	0.928	1.492	0.813	1.155	1.563	0.545	0.821	0.88	0.425	0.787	0.999	0.668	0.842	1.246	0.791	1.022	1.209	0.443	0.911	1.126	0.899	0.882	0.922	0.512	0.909	0.836	0.651
O95302	1.214	1.429	0.968	0.881	0.71	0.768	0.664	0.952	0.874	1.034	0.945	0.94	0.882	1.069	0.929	1.061	1.08	1.116	1.448	1.121	1.078	0.889	0.988	0.997	1.164	1.238	1.114	1.039	1.35	2.317	1.105	1.258	1.449	1.294	0.962	1.189	1.066	1.016	1.011	0.933	0.999	1.411	1.112	1.165	1.376	1.267	1.234	0.939	1.203
O95319	2.657	1.57	1.536	2.176	1.312	1.169	1.953	1.378	3.109	2.08	1.479	2.852	2.785	2.007	1.727	1.334	1.251	2.035	1.798	1.448	2.106	1.358	0.906	2.132	1.17	1.629	1.494	1.353	1.551	1.411	1.178	1.122	1.275	1.499	1.277	1.852	1.013	1.285	1.584	1.332	1.19	1.404	2.011	1.491	1.42	2.027	1.251	4.637	2.965
O95336	0.756	1.004	1.468	0.909	1.354	1.233	1.446	1.167	1.292	1.061	1.086	1.242	1.355	1.101	1.245	1.658	1.26	1.215	0.884	1.477	1.38	1.248	1.06	0.914	1.427	2.081	1.475	0.838	0.855	1.046	1.115	1.383	1.289	1.057	1.189	1.466	1.355	1.551	1.488	1.222	1.264	1.215	1.396	1.324	1.472	1.31	1.499	1.307	1.219
O95340	1.386	2.219	1.77	1.466	1.265	1.166	1.924	1.511	1.918	1.732	1.655	1.891	1.654	0.993	1.522	1.279	1.787	2.053	1.314	1.665	1.853	1.407	1.31	2.512	1.365	1.485	1.074	1.129	1.715	2.307	1.038	1.004	1.903	1.191	0.917	1.342	1.275	1.196	1.319	0.988	1.25	1.875	2.131	1.519	1.848	1.552	1.109	1.801	1.898
O95347	1.443	1.122	1.002	1.053	1.363	1.438	1.024	1.277	1.545	1.286	1.358	1.47	1.428	1.344	1.394	1.023	1.159	1.433	1.157	1.259	1.56	1.06	0.868	2.102	1.194	1.082	1.16	1.196	1.256	2.799	1.196	0.813	0.975	1.109	0.796	1.779	1.21	0.93	1.859	1.069	1.06	0.951	1.625	0.94	1.705	1.286	1.336	2.386	1.497
O95352	0.921	1.531	1.486	1.414	1.28	1.483	1.427	1.719	1.686	1.212	1.797	1.93	1.299	1.537	1.491	0.996	1.291	1.383	1.043	1.432	1.254	1.149	0.926	1.551	1.134	1.212	1.23	0.752	0.795	0.935	1.531	1.69	1.759	1.543	1.584	1.7	1.438	1.701	1.9	1.438	1.569	1.706	1.675	2.053	1.672	0.808	1.056	1.057	1.201
O95359	0.777	0.716	0.796	0.649	0.746	0.679	0.812	0.847	0.635	0.793	0.899	0.638	0.881	0.5	0.64	1.352	1.321	1.007	1.048	1.723	0.891	1.363	1.257	1.47	1.513	1.339	1.184	1.289	1.146	1.027	1.051	0.95	0.983	1.041	0.876	0.786	0.898	0.957	0.757	0.96	0.834	0.985	0.888	0.906	0.77	1.089	1.182	0.878	0.831
O95361	0.857	1.269	1.07	0.929	1.012	1.028	0.924	0.988	0.831	1.153	1.172	1.117	1.085	1.207	0.991	NA	NA	NA	NA	NA	NA	NA	NA	NA	NA	NA	NA	NA	NA	NA	1.431	1.391	1.307	0.826	1.569	1.591	1.44	2.819	1.45	1.787	1.448	1.359	1.444	1.502	1.3	2.622	2.652	2.087	1.884
O95363	0.781	1.163	1.004	1.162	0.901	1.088	0.969	1.36	1.031	1.213	1.116	1.103	0.955	0.986	1.176	0.977	1.022	1.201	1.237	1.193	1.084	1.103	1.018	1.618	1.072	1.157	1.226	1.092	0.732	0.889	1.518	0.808	1.009	1.284	1.544	0.87	0.939	0.833	0.888	0.899	0.875	0.907	0.834	0.893	0.771	0.932	0.941	0.948	1.273
O95365	NA	NA	NA	NA	NA	NA	NA	NA	NA	NA	NA	NA	NA	NA	NA	1.704	1.303	1.209	1.406	1.319	1.333	1.512	1.231	1.271	1.305	1.36	0.948	1.488	1.464	1.743	1.165	0.594	1.119	1.318	0.511	1.489	0.981	0.597	0.82	2.061	0.88	0.82	1.319	0.481	1.063	NA	NA	NA	NA
O95372	0.606	1.104	0.831	1.167	0.989	0.815	1.132	1.292	0.754	1.258	1.304	1.075	0.829	2.569	0.859	0.891	0.61	0.981	0.965	0.827	0.829	0.666	0.945	0.675	0.907	0.754	0.955	0.718	0.374	0.648	1.55	0.701	1.298	1.051	0.698	1.127	0.748	0.754	0.93	0.773	1.044	1.434	0.732	0.848	0.951	0.662	0.615	0.687	0.835
O95373	1.451	1.677	1.803	1.584	1.572	1.64	1.392	1.666	1.519	1.35	1.764	1.49	1.429	1.56	1.592	1.238	1.265	1.309	1.11	1.539	1.27	1.228	1.144	1.324	1.19	1.255	1.643	1.111	1.288	1.452	1.26	1.333	1.395	1.292	1.175	1.418	1.239	1.713	1.468	1.242	1.46	1.351	1.315	1.515	1.457	0.998	1.229	1.356	1.29
O95376	1.09	1.151	0.904	0.941	1.029	0.967	1.199	1.291	1.188	1.012	1.383	1.195	1.043	1.244	0.998	1.034	0.996	1.366	0.708	1.064	0.973	0.657	0.823	1.464	1.106	0.46	0.933	0.571	1.497	0.962	1.194	1.183	1.642	1.246	1.469	1.097	1.341	1.534	1.529	1.358	1.614	1.648	1.892	2.135	1.826	1.899	1.086	1.731	1.443
O95379	1.301	1.057	1.031	1.092	0.891	0.814	1.212	1.182	1.257	1.427	1.208	1.248	1.186	0.879	0.756	1.205	1.266	1.745	1.396	1.664	1.689	1.323	1.235	2.429	1.38	1.699	1.369	1.126	1.135	0.591	1.122	1.306	1.45	0.851	0.963	1.4	1.035	1.489	1.206	0.607	1.298	1.381	1.808	1.387	1.31	0.883	0.732	1.639	0.956
O95382	0.946	0.999	0.902	1.18	0.541	0.803	0.571	0.689	1.01	1.464	0.762	1.174	0.96	0.576	1.126	2.086	1.316	1.376	1.978	1.302	1.559	1.416	0.82	1.596	1.491	1.535	1.918	1.538	1.091	1.232	1.377	1.218	1.22	1.418	0.939	1.303	1.184	1.23	1.212	1.03	1.056	1.016	1.175	1.12	1.358	1.067	1.072	0.958	1.207
O95391	1.406	1.064	1.073	1.273	0.869	0.959	0.949	1.072	1.216	1.113	1.005	1.009	1.132	1.089	0.988	0.986	0.887	1.164	0.785	0.901	1.076	0.979	1.076	1.679	1.23	0.972	0.757	0.891	0.988	1.038	NA	NA	NA	NA	NA	NA	NA	NA	NA	NA	NA	NA	NA	NA	NA	1.09	0.948	1.525	1.117
O95394	0.586	0.682	0.588	0.678	0.496	0.649	0.454	0.531	0.51	0.666	0.525	0.576	0.612	0.675	0.487	0.674	0.501	0.565	0.758	0.393	0.579	0.604	0.527	0.48	0.606	0.549	0.567	0.848	0.554	0.612	0.551	0.564	0.443	0.514	0.378	0.53	0.465	0.443	0.44	0.519	0.408	0.517	0.43	0.441	0.445	0.708	0.65	0.496	0.962
O95396	0.864	1.118	1.143	1.015	1.164	0.91	1.249	1.18	1.133	1.083	1.136	1.083	1.058	1.332	1.185	1.188	1.226	1.191	1.334	1.307	1.138	1.199	1.335	1.364	1.136	1.253	1.361	1.248	1.057	1.412	0.966	1.223	1.071	0.869	0.901	0.959	0.984	1.04	1.153	0.963	1.009	0.955	0.985	1.12	1.038	1.01	1.02	1.109	1.165
O95398	NA	NA	NA	NA	NA	NA	NA	NA	NA	NA	NA	NA	NA	NA	NA	NA	NA	NA	NA	NA	NA	NA	NA	NA	NA	NA	NA	NA	NA	NA	1.545	1.981	1.777	0.993	1.498	1.426	1.369	1.947	2.016	1.474	1.656	1.932	1.485	1.957	1.464	1.532	1.901	1.327	1.104
O95400	0.984	0.811	0.988	0.811	0.983	0.703	0.765	0.905	1.128	0.968	0.878	1.051	0.982	1.396	1.023	1.12	1.156	1.178	1.028	0.955	1.363	1.181	1.139	1.378	0.999	0.926	1.148	1.21	0.916	1.419	1.216	0.861	0.893	1.088	0.803	1.216	1.096	1.369	0.879	1.245	0.768	0.806	0.895	0.757	0.803	0.813	0.779	1.278	0.938
O95402	NA	NA	NA	NA	NA	NA	NA	NA	NA	NA	NA	NA	NA	NA	NA	NA	NA	NA	NA	NA	NA	NA	NA	NA	NA	NA	NA	NA	NA	NA	NA	NA	NA	NA	NA	NA	NA	NA	NA	NA	NA	NA	NA	NA	NA	NA	NA	NA	NA
O95405	0.522	1.918	1.497	1.4	1.644	2.303	1.49	1.519	1.716	1.451	1.225	1.614	1.068	1.692	1.688	NA	NA	NA	NA	NA	NA	NA	NA	NA	NA	NA	NA	NA	NA	NA	NA	NA	NA	NA	NA	NA	NA	NA	NA	NA	NA	NA	NA	NA	NA	NA	NA	NA	NA
O95425	1.529	1.451	1.563	1.419	1.254	1.076	1.29	1.401	1.32	1.748	1.359	1.334	1.515	0.745	1.262	1.506	1.301	1.112	1.496	1.171	1.043	1.202	1.122	1.121	1.246	1.026	0.903	1.326	0.999	0.822	1.123	0.897	0.976	1.436	0.784	1.322	1.087	0.982	1.015	1.077	1.025	1.003	1.114	1.239	1.051	1.41	1.181	1.139	1.387
O95427	NA	NA	NA	NA	NA	NA	NA	NA	NA	NA	NA	NA	NA	NA	NA	1.158	1.212	1.165	1.226	0.886	1.262	1.239	0.809	1.261	1.025	1.074	1.265	0.975	0.798	1.076	1.084	0.821	1.187	1.075	0.904	1.287	1.449	1.285	1.532	1.289	0.941	1.057	1.299	0.696	0.945	NA	NA	NA	NA
O95428	1.196	1.111	1.352	1.8	1.228	0.951	1.275	1.285	1.113	1.583	1.349	1.181	1.049	0.916	1.2	1.273	1.642	1.341	1.217	2.07	1.425	1.456	1.431	1.549	1.651	1.38	1.224	1.525	1.27	0.989	1.979	1.546	1.419	1.528	1.903	1.355	1.772	1.617	1.893	2.164	1.859	1.405	1.815	1.797	1.657	1.391	0.948	1.224	1.209
O95429	0.651	0.917	0.753	1.261	0.457	0.763	0.482	1.031	0.783	0.898	0.915	1.007	0.762	1.094	0.803	0.605	0.528	0.763	0.847	0.398	0.81	0.489	0.737	0.688	0.567	0.521	0.589	0.811	0.489	1.375	0.854	0.498	0.631	1.173	0.543	1.125	0.605	0.538	0.65	0.863	0.598	0.62	0.628	0.465	0.672	1.014	0.768	0.874	0.902
O95433	1.048	1.254	1.204	1.09	1.247	1.104	1.185	1.285	1.242	1.119	1.411	1.353	1.246	1.231	1.211	1.102	1.03	1.111	1.061	1.048	1.095	1.052	0.99	1.049	1.134	1.143	0.909	1.087	0.944	1.574	0.996	0.776	0.818	0.983	0.632	1.025	0.854	0.788	1	0.93	0.829	0.736	0.887	0.724	0.918	0.981	1.232	1.613	1.369
O95436	1.107	0.572	0.701	1.326	0.394	0.545	0.392	0.599	0.543	1.431	0.572	0.501	0.639	0.346	0.573	0.537	0.556	0.427	1.475	0.385	0.602	0.797	0.382	0.518	0.656	0.288	0.324	1.024	0.336	0.301	1.644	0.558	0.549	1.224	0.408	0.55	0.876	0.464	0.467	0.844	0.437	0.431	0.482	0.547	0.429	0.457	0.276	0.332	0.653
O95445	NA	NA	NA	NA	NA	NA	NA	NA	NA	NA	NA	NA	NA	NA	NA	1.282	1.426	1.293	0.922	2.418	1.62	1.576	1	1.064	1.332	1.448	1.954	0.888	3.36	1.598	0.999	1.695	1.095	1.019	1.696	1.53	1.178	2.065	1.299	1.524	2.225	1.124	1.461	1.648	2.473	NA	NA	NA	NA
O95453	0.864	1.032	0.981	0.968	0.894	0.933	0.929	1.025	1.004	1.048	0.938	1.079	1.044	1.025	1.09	1.016	1.162	1.437	1.321	1.173	1.411	0.997	1.1	1.686	1.228	1.159	1.27	1.232	0.819	1.57	0.966	0.967	0.902	1.086	0.918	1.222	0.961	0.986	1.199	0.933	1.024	1.222	1.093	1.084	1.095	1.197	1.342	1.358	1.303
O95456	1.118	1.51	1.562	1.363	1.251	1.495	1.221	1.73	1.358	1.478	1.436	1.398	1.225	1.466	1.504	1.183	1.291	1.321	1.295	1.257	1.422	1.136	1.281	1.313	1.085	1.236	1.663	1.236	1.158	1.577	1.075	1.131	0.865	0.899	0.732	1.077	1.01	1.09	1.296	1.148	1.223	0.83	1.04	0.931	1.24	1.401	1.944	1.525	1.363
O95460	14.091	1.498	2	2.709	0.429	0.885	0.459	1.624	1.093	3.649	1.445	1.009	0.974	0.412	0.964	NA	NA	NA	NA	NA	NA	NA	NA	NA	NA	NA	NA	NA	NA	NA	NA	NA	NA	NA	NA	NA	NA	NA	NA	NA	NA	NA	NA	NA	NA	NA	NA	NA	NA
O95466	2.472	1.707	1.606	2.172	1.458	1.213	1.571	1.446	2.504	1.938	1.608	2.569	1.977	1.163	1.505	1.543	1.521	2.07	1.41	1.822	2.284	1.708	1.28	3.287	1.245	2.151	1.383	1.394	1.352	1.247	1.118	1.179	1.67	1.65	1.09	1.884	1.505	1.234	1.85	1.356	1.222	1.564	2.71	1.484	1.661	1.665	1.323	3.779	2.514
O95470	0.55	1.282	0.839	1.105	0.838	1.293	0.604	1.178	1.062	0.981	0.955	1.244	0.873	1.257	1.164	1.015	1.154	1.381	1.329	1.127	1.641	1.097	1.058	2.048	1.192	1.099	1.262	1.175	0.869	1.254	1.438	0.825	0.957	1.568	0.849	1.166	0.847	0.931	1.026	1.015	0.945	1.157	0.903	0.902	0.85	1.022	0.943	0.925	0.782
O95475	1.712	0.828	1.182	1.107	0.627	1.206	1.274	0.939	1.22	1.142	1.001	1.209	1.102	1.528	1.325	NA	NA	NA	NA	NA	NA	NA	NA	NA	NA	NA	NA	NA	NA	NA	1.326	1.008	0.853	1.082	0.807	1.301	1.377	0.966	1.404	1.207	1.055	1.005	0.943	1.376	1.057	2.397	1.676	2.512	3.699
O95476	0.954	1.076	0.633	1.778	0.668	0.788	0.473	0.852	0.742	0.961	0.684	1.002	0.587	1.345	0.621	NA	NA	NA	NA	NA	NA	NA	NA	NA	NA	NA	NA	NA	NA	NA	NA	NA	NA	NA	NA	NA	NA	NA	NA	NA	NA	NA	NA	NA	NA	0.888	1.041	1.024	1.507
O95477	1.83	3.95	2.435	2.22	1.685	1.713	1.563	2.628	1.435	2.086	2.383	1.819	1.799	0.861	1.714	NA	NA	NA	NA	NA	NA	NA	NA	NA	NA	NA	NA	NA	NA	NA	NA	NA	NA	NA	NA	NA	NA	NA	NA	NA	NA	NA	NA	NA	NA	1.025	1.147	1.487	1.351
O95478	NA	NA	NA	NA	NA	NA	NA	NA	NA	NA	NA	NA	NA	NA	NA	NA	NA	NA	NA	NA	NA	NA	NA	NA	NA	NA	NA	NA	NA	NA	NA	NA	NA	NA	NA	NA	NA	NA	NA	NA	NA	NA	NA	NA	NA	NA	NA	NA	NA
O95479	1.124	1.369	1.394	1.254	1.603	1.212	1.769	1.389	1.637	1.41	1.406	1.429	1.478	1.872	1.487	1.29	1.303	1.419	1.232	1.676	1.235	1.346	1.355	1.052	1.606	1.302	1.456	0.961	1.001	1.005	1.165	1.287	1.328	1.172	1.005	1.463	1.585	1.381	2.12	1.763	1.437	1.25	1.417	1.41	1.691	1.546	1.664	1.512	1.496
O95486	1.103	1.545	1.42	1.62	1.527	1.815	1.473	1.551	2.341	1.216	1.757	2.115	1.044	1.55	1.477	1.512	1.316	1.59	1.366	1.826	1.651	1.297	1.286	1.349	1.434	1.969	1.85	1.194	1.152	1.461	1.248	1.616	1.515	1.589	1.342	1.5	1.415	1.647	1.798	1.373	1.572	1.315	1.524	1.781	1.569	1.4	1.669	1.532	2.033
O95487	1.055	1.611	1.478	1.615	1.398	1.511	1.414	1.555	1.488	1.486	1.596	1.766	1.282	1.691	1.574	1.144	1.156	1.283	0.98	1.462	1.151	1.113	1.254	1.44	1.284	1.199	1.248	0.954	1.064	1.26	1.292	1.395	1.374	1.326	1.283	1.372	1.372	1.531	1.474	1.273	1.396	1.348	1.389	1.451	1.383	1.133	1.313	1.16	1.355
O95490	1.02	1.396	1.3	0.995	1.576	1.344	1.302	1.434	1.316	1.059	1.628	1.355	1.175	1.958	1.587	0.997	1.45	1.279	1.546	2.13	1.381	1.813	1.144	1.202	1.045	1.062	1.371	1.298	1.205	1.168	1.341	1.221	1.124	1.138	1.23	1.379	1.244	1.323	1.427	1.202	1.35	1.081	1.198	1.36	1.167	1.639	1.546	1.419	1.406
O95498	NA	NA	NA	NA	NA	NA	NA	NA	NA	NA	NA	NA	NA	NA	NA	1.799	2.048	1.797	1.79	2.684	2.08	2.035	1.483	1.734	1.733	1.991	2.349	1.527	1.321	1.515	NA	NA	NA	NA	NA	NA	NA	NA	NA	NA	NA	NA	NA	NA	NA	NA	NA	NA	NA
O95503	NA	NA	NA	NA	NA	NA	NA	NA	NA	NA	NA	NA	NA	NA	NA	1.367	1.307	1.52	1.261	1.725	1.447	1.283	1.161	1.464	1.376	1.667	1.836	1.382	1.082	1.583	1.424	1.237	1.047	1.318	1.063	1.662	1.153	1.404	1.851	1.443	1.52	1.111	1.35	1.012	1.603	1.246	1.477	1.389	1.442
O95522	2.564	3.488	1.822	1.97	2.295	4.472	2.638	3.741	2.556	2.202	4.939	2.099	1.454	1.438	3.681	1.817	3.321	4.134	1.162	6.137	4.852	1.401	2.88	2.118	2.359	3.327	5.213	1.405	5.345	9.283	NA	NA	NA	NA	NA	NA	NA	NA	NA	NA	NA	NA	NA	NA	NA	NA	NA	NA	NA
O95544	1.44	1.083	1.19	1.015	1.697	0.994	1.321	1.176	1.386	1.069	1.466	1.388	1.236	1.323	1.243	NA	NA	NA	NA	NA	NA	NA	NA	NA	NA	NA	NA	NA	NA	NA	0.885	1.22	1.459	0.803	0.958	1.178	0.983	1.068	1.149	0.849	1.059	1.369	1.262	1.578	1.598	0.992	1.045	1.458	1.054
O95551	1.135	1.244	1.468	1.295	1.256	1.494	1.219	1.4	1.534	1.324	1.389	1.575	1.583	1.302	1.722	1.136	1.154	1.281	1.128	1.272	1.231	1.097	1.024	0.949	1.046	1.42	1.114	1.185	1.017	1.69	0.91	0.883	0.652	0.936	0.574	0.855	0.799	0.863	0.818	1.166	0.824	0.694	0.719	0.647	0.841	0.981	1.071	1.28	1.041
O95563	0.44	0.716	0.322	0.53	0.449	1.213	0.313	0.686	0.389	0.53	0.421	0.417	0.361	0.549	0.46	0.435	0.715	0.789	0.613	0.698	0.571	0.591	0.444	1.073	0.59	0.457	0.858	0.63	0.59	0.74	0.801	0.819	0.761	0.908	1.004	0.494	0.587	0.6	0.568	0.493	0.624	0.562	0.415	0.458	0.472	0.585	0.977	0.678	0.803
O95568	1.017	1.185	1.103	0.837	0.799	1.131	0.778	0.951	1.051	0.932	1.362	1.004	0.696	1.377	1.249	1.314	1.464	2.816	1.596	1.392	3.203	1.145	1.002	5.038	1.175	1.913	1.469	1.052	1.5	1.321	1.248	0.719	1.317	1.511	3.074	1.981	1.038	0.875	1.347	0.882	0.943	1.171	1.637	0.86	1.365	1.162	0.855	3.973	2.939
O95571	1.809	0.86	0.943	1.955	0.82	1.535	0.875	0.878	1.247	1.955	0.915	0.986	1.473	0.42	0.913	1.088	0.829	0.808	1.698	0.744	0.907	1.147	0.738	1.096	1.304	0.846	1.02	1.384	0.67	0.652	1.677	0.945	0.908	1.961	0.927	0.889	0.932	1.018	0.856	1.531	0.807	0.881	1.038	0.996	0.967	1.152	1.194	0.908	1.453
O95573	0.375	0.697	0.732	0.6	0.611	0.76	0.642	0.71	0.65	0.555	0.601	0.817	0.576	1.466	0.86	0.671	0.73	0.812	0.678	0.791	0.754	0.62	0.567	0.861	0.678	0.685	1.041	0.6	0.564	0.598	0.51	0.554	0.583	0.678	0.565	0.72	0.55	0.511	0.658	0.624	0.501	0.538	0.518	0.528	0.534	0.431	0.712	0.516	0.513
O95602	1.317	1.257	1.091	1.123	1.55	1.024	1.267	1.183	1.137	0.99	1.467	1.221	1.029	1.299	1.236	1.624	1.312	1.45	1.388	1.528	1.472	1.408	1.547	1.618	1.449	1.675	1.578	1.445	1.288	2.302	1.261	1.016	1.168	1.09	0.968	1.023	1.017	0.987	1.029	1.224	1.151	1.011	1.122	1.043	1.142	1.64	1.087	1.512	1.329
O95613	1.782	1.521	1.739	1.462	1.637	1.61	1.431	1.645	1.841	1.515	1.711	1.622	1.497	1.713	1.983	1.308	1.385	1.33	1.529	1.611	1.626	1.384	1.264	1.812	1.288	1.415	1.409	1.377	1.144	1.264	1.466	1.307	1.288	1.335	1.072	1.539	1.167	1.303	1.682	1.299	1.25	1.185	1.281	1.204	1.453	1.234	1.043	1.375	1.233
O95619	0.95	1.168	1.392	1.252	1.379	1.429	1.261	1.373	1.403	1.185	1.371	1.498	1.314	1.633	1.472	1.249	1.348	1.503	1.368	1.382	1.414	1.333	1.223	1.897	1.244	1.425	1.492	1.33	1.025	1.431	1.406	0.993	1.088	1.436	0.897	1.369	1.114	0.982	1.265	1.362	1.148	1.041	1.178	1.202	1.116	1.306	1.288	1.543	1.481
O95625	NA	NA	NA	NA	NA	NA	NA	NA	NA	NA	NA	NA	NA	NA	NA	NA	NA	NA	NA	NA	NA	NA	NA	NA	NA	NA	NA	NA	NA	NA	NA	NA	NA	NA	NA	NA	NA	NA	NA	NA	NA	NA	NA	NA	NA	1.356	1.646	1.542	1.369
O95628	0.939	0.639	0.396	0.674	0.603	0.578	0.436	1.054	0.229	0.554	1.401	0.471	0.543	0.522	1.015	0.298	0.541	1.613	0.457	0.81	1.564	0.328	0.804	1.098	0.835	0.561	0.378	0.324	1.89	0.871	NA	NA	NA	NA	NA	NA	NA	NA	NA	NA	NA	NA	NA	NA	NA	1.367	1.169	1.222	1.392
O95630	0.886	0.96	1.128	1.207	0.941	1.17	1.032	1.07	1.318	1.197	0.981	1.239	1.034	1.397	1.369	0.996	0.971	1.17	1.16	0.832	1.259	0.887	0.925	1.543	0.971	1.143	1.225	1.103	0.759	1.582	1.195	1.074	1.222	1.182	0.884	1.175	1.112	1.066	1.37	1.189	1.027	1.135	1.086	1.059	1.117	0.982	1.24	1.149	1.255
O95639	NA	NA	NA	NA	NA	NA	NA	NA	NA	NA	NA	NA	NA	NA	NA	NA	NA	NA	NA	NA	NA	NA	NA	NA	NA	NA	NA	NA	NA	NA	0.695	1.4	1.649	0.937	1.721	1.57	1.403	1.12	1.697	1.477	1.902	1.87	1.302	1.879	1.017	0.347	1.456	2.269	1.045
O95644	1.16	0.685	0.724	1.219	0.619	1.709	0.552	0.871	0.862	1.22	0.83	0.862	0.941	0.744	0.774	0.613	0.731	0.835	1.229	0.639	0.842	0.581	0.683	1.036	0.73	0.697	0.697	1.163	0.704	1.084	2.37	0.532	0.703	1.614	1.132	0.747	0.766	0.612	0.691	0.385	0.565	0.668	0.771	0.469	0.505	0.767	0.657	0.808	1.019
O95670	NA	NA	NA	NA	NA	NA	NA	NA	NA	NA	NA	NA	NA	NA	NA	NA	NA	NA	NA	NA	NA	NA	NA	NA	NA	NA	NA	NA	NA	NA	NA	NA	NA	NA	NA	NA	NA	NA	NA	NA	NA	NA	NA	NA	NA	NA	NA	NA	NA
O95671	0.637	1.226	0.914	1.248	0.928	0.949	0.933	0.988	1.094	1.406	0.942	1.223	0.816	1.29	1.221	1.065	1.062	1.005	1.031	0.901	1.202	0.831	1.018	1.411	0.792	0.701	0.888	0.735	0.647	1.213	1.199	1.114	1.317	0.901	0.99	1.173	1.129	0.966	1.085	1.254	1.286	1.292	1.136	1.036	1.153	0.881	0.924	0.991	1.044
O95674	2.883	1.212	1.49	2.085	1.179	0.961	1.307	1.242	1.502	1.989	1.225	1.38	1.147	0.797	1.388	1.311	1.081	1.064	1.197	0.665	1.204	1.129	0.641	0.991	0.902	0.839	1.026	0.879	0.512	0.762	0.929	0.961	0.918	1.111	0.585	1.246	1.086	1.038	1.588	1.329	1.258	0.874	1.392	0.88	1.208	0.864	0.894	1.281	1.416
O95678	1.539	3.488	2.706	3.494	1.584	2.971	1.073	2.912	2.019	3.909	3.547	2.097	1.354	4.802	2.765	2.143	1.472	2.474	5.506	1.495	2.419	1.333	3.036	5.527	3.667	3.854	3.859	7.408	1.497	7.093	8.136	1.291	2.178	4.153	1.024	1.161	1.093	1.508	1.401	1.367	1.669	1.569	1.43	1.851	1.682	1.896	1.214	0.858	2.076
O95684	1.285	1.187	1.228	1.678	1.281	1.347	1.57	1.329	1.384	1.548	1.135	1.545	1.873	1.677	1.782	1.358	1.443	1.471	1.614	1.763	1.415	1.473	1.037	1.773	1.482	1.232	1.424	1.383	0.845	1.588	1.373	2.049	1.495	1.276	1.422	1.603	1.503	1.723	1.493	1.552	1.51	1.402	1.583	2.093	1.518	1.63	1.482	1.607	1.771
O95685	NA	NA	NA	NA	NA	NA	NA	NA	NA	NA	NA	NA	NA	NA	NA	1.262	1.346	1.544	1.119	1.469	1.407	1.476	1.245	1.323	1.397	1.615	1.372	0.992	1.528	1.397	0.695	1.306	1.254	0.765	1.288	1.342	1.296	1.784	1.259	1.14	1.435	1.057	1.09	1.855	1.492	1.299	2.017	1.777	1.425
O95696	2.054	1.895	1.584	2.835	0.927	1.173	1.376	1.628	2.148	4.939	1.756	1.973	1.607	2.263	1.46	0.842	0.691	0.861	0.677	0.604	0.835	0.699	0.769	1.251	0.619	0.751	0.759	0.833	0.709	1.508	0.819	0.776	0.748	0.531	0.67	0.856	0.479	0.567	0.748	0.777	0.915	0.605	0.708	0.696	0.84	NA	NA	NA	NA
O95707	0.443	1.153	1.305	1.213	1.143	1.392	1.253	1.198	1.558	1.03	0.966	1.716	1.176	2.166	1.36	1.2	0.927	1.499	0.809	1.382	0.969	0.947	1.539	0.672	1.699	1.17	1.103	0.699	0.755	1.207	0.991	1.359	1.593	1.045	1.278	1.143	0.924	1.049	1.157	1.034	1.184	1.685	1.191	1.121	1.053	2.125	1.977	1.215	0.999
O95714	0.976	1.484	1.52	1.546	1.512	1.674	1.185	1.454	1.407	1.437	1.535	1.48	1.206	1.889	1.74	1.233	1.478	1.539	1.617	1.368	1.515	1.137	1.427	2.39	1.186	1.335	1.643	1.447	1.312	1.724	1.611	1.368	1.242	1.428	1.427	1.484	1.258	1.78	1.715	1.272	1.493	1.263	1.201	1.41	1.466	1.121	1.357	1.248	1.428
O95715	3.424	0.802	1.283	2.596	0.774	0.651	0.703	0.685	0.606	0.74	0.84	0.928	0.577	0.505	0.747	3.942	0.83	2.818	0.936	1.204	2.57	1.611	1.216	1.446	1.964	0.72	0.713	3.035	0.626	0.754	0.714	1.067	0.794	0.559	0.766	2.884	1.151	0.875	2.006	0.464	2.273	0.85	0.964	0.987	1.931	0.957	0.912	0.595	1.081
O95716	1.44	1.414	1.77	1.359	1.373	1.875	1.287	1.647	2.017	1.189	1.477	1.734	1.464	2.03	1.834	1.787	1.834	1.639	1.325	2.324	1.651	1.697	1.45	2.353	1.523	1.947	1.951	1.349	1.141	1.551	1.129	1.457	1.237	1.077	1.175	1.371	1.277	1.575	1.739	1.585	1.483	1.175	1.287	1.356	1.534	1.485	2.16	1.541	1.508
O95721	1.873	1.112	1.098	1.256	0.989	0.998	0.826	0.994	1.209	1.295	1.049	1.164	1.183	1.086	1.081	1.054	1.116	1.105	1.524	0.853	1.164	1.162	1.087	1.289	1.184	1.132	0.746	1.195	1.129	1.428	1.284	1.123	1.054	1.83	0.888	1.412	1.137	0.912	1.098	1.136	0.951	1.051	1.125	0.933	1.188	0.982	0.93	1.321	1.227
O95747	0.955	1.389	1.335	1.129	1.234	1.465	1.264	1.33	1.48	1.053	1.429	1.46	1.251	1.245	1.538	1.135	1.122	1.471	1.103	1.435	1.394	1.123	1.066	1.863	1.15	1.149	1.631	0.945	1.057	1.249	1.279	0.988	1.09	1.236	1.029	1.31	1.139	1.185	1.456	1.247	1.111	1.079	1.205	1.202	1.175	0.814	1.117	1.235	1.086
O95749	1.169	1.646	1.64	1.223	2.499	1.904	2.038	1.93	1.695	1.056	1.816	1.534	1.711	1.573	1.757	1.349	1.24	1.26	1.157	1.378	1.431	1.138	1.098	1.127	1.219	1.442	1.568	1.073	0.856	1.268	1.385	1.667	1.617	1.091	1.58	1.336	1.58	1.792	1.466	1.734	1.565	1.897	1.564	1.72	1.58	0.582	0.643	0.669	0.803
O95757	0.747	0.849	0.767	0.929	0.716	0.816	0.728	0.723	0.711	1.001	0.651	0.946	0.7	0.882	1.221	0.963	0.958	0.791	0.756	1.279	0.795	1.426	0.756	1.296	0.946	0.948	1.656	0.723	0.67	0.972	1.245	0.937	0.942	1.219	1.027	1.051	1.094	1.032	1.09	1.148	0.891	0.928	1.076	1.019	1.248	0.737	1.003	0.571	0.759
O95758	0.96	0.666	0.689	0.631	0.664	0.495	0.677	0.685	0.637	0.644	0.794	0.659	0.76	0.582	0.541	0.619	0.766	0.658	0.729	0.7	0.677	0.736	0.82	0.765	0.711	0.613	0.575	0.746	0.753	0.609	0.564	0.856	0.709	0.655	0.624	0.663	0.665	0.778	0.75	0.482	0.788	0.852	0.822	1.025	0.877	1.07	1.263	1.836	1.262
O95759	NA	NA	NA	NA	NA	NA	NA	NA	NA	NA	NA	NA	NA	NA	NA	1.349	2.361	1.835	2.411	3.17	1.729	2.35	2.004	3.611	1.685	2.594	2.404	1.812	2.456	1.806	2.151	2.05	1.798	1.339	1.696	1.269	1.704	1.743	1.653	1.155	1.868	2.144	2.108	2.585	1.616	NA	NA	NA	NA
O95772	NA	NA	NA	NA	NA	NA	NA	NA	NA	NA	NA	NA	NA	NA	NA	NA	NA	NA	NA	NA	NA	NA	NA	NA	NA	NA	NA	NA	NA	NA	NA	NA	NA	NA	NA	NA	NA	NA	NA	NA	NA	NA	NA	NA	NA	NA	NA	NA	NA
O95777	0.869	1.041	0.741	0.718	0.863	0.914	0.874	1.167	1.221	0.781	0.947	1.027	0.994	1.41	1.09	0.913	0.615	0.778	0.62	0.564	0.773	0.56	0.746	1.438	0.8	0.787	0.829	0.647	0.621	1.028	0.927	0.957	0.892	0.921	0.837	1.59	0.884	0.965	1.05	1.115	1.001	0.936	0.977	0.967	0.939	1.051	1.254	1.048	0.839
O95782	1.337	1.584	1.475	1.681	1.14	1.226	1.162	1.364	1.514	1.559	1.273	1.64	1.253	1.968	1.549	1.19	1.234	1.504	1.672	1.142	1.385	1.047	1.06	1.43	1.206	1.329	1.335	1.234	1.025	1.821	1.289	1.132	1.282	1.516	0.984	1.435	1.255	1.171	1.364	1.201	1.311	1.29	1.379	1.247	1.431	1.15	1.227	1.296	1.483
O95785	1.282	1.049	0.888	1.055	0.894	0.66	0.815	0.933	0.914	1.001	0.887	1.055	0.902	0.741	1.938	1.243	1.327	1.303	1.251	1.53	1.173	1.489	1.522	2.963	1.613	1.354	1.388	1.413	1.118	2.037	1.104	1.104	1.173	1.026	1.004	0.958	0.941	0.812	0.948	0.824	1.406	0.921	1.086	1.416	1.213	0.888	0.739	0.824	0.582
O95786	1.086	1.724	1.555	1.535	1.406	1.767	1.678	1.654	2.322	1.401	1.491	2.145	1.503	1.173	2.075	1.346	1.407	1.788	1.242	1.464	2.107	1.171	1.13	2.29	1.337	2.101	1.538	1.122	1.074	1.487	2.08	1.349	1.65	2.664	1.261	1.752	1.343	1.625	1.693	1.2	1.507	1.68	1.766	1.449	1.44	1.319	1.334	2.124	2.19
O95793	0.953	0.735	0.919	0.767	1.151	0.721	0.866	0.867	0.846	0.846	0.92	0.891	0.989	1	0.758	1.336	1.137	1.232	1.222	1.333	1.273	1.061	1.105	1.003	1.191	1.373	1.474	1.223	0.88	1.34	1.049	1.124	1.353	1.101	0.963	1.172	1.091	1.054	1.208	1.132	0.943	1.285	1.094	0.986	1.101	0.964	0.82	0.785	0.927
O95801	0.914	0.934	0.976	0.709	0.741	0.991	0.85	0.696	1.401	0.705	0.809	1.257	1.632	2.008	1.15	1.486	1.767	1.458	1.568	2.467	1.522	1.893	1.709	2.74	1.771	1.738	1.787	1.468	1.361	1.524	NA	NA	NA	NA	NA	NA	NA	NA	NA	NA	NA	NA	NA	NA	NA	2.458	2.45	1.843	1.636
O95810	0.809	0.926	1.107	0.708	1.077	0.673	1.83	0.985	0.742	0.709	1.015	0.824	1.018	0.606	0.975	0.858	1.024	0.951	0.716	1.117	0.729	0.878	1.509	1.305	1.101	0.75	0.749	1.008	0.907	0.616	0.487	0.605	0.777	0.387	0.531	0.289	0.561	0.576	0.396	0.345	0.538	0.785	0.59	0.663	0.418	1.13	0.721	0.886	0.501
O95816	1.908	1.348	1.275	1.25	1.17	0.993	1.007	1.027	1.206	1.267	1.071	1.041	1.146	0.886	0.999	1.72	1.088	0.952	1.593	0.982	0.916	1.1	1.112	0.875	1.075	1.056	0.817	1.389	1.203	1.371	1.317	1.138	1.191	1.105	0.856	0.892	1	1.333	0.908	1.455	0.979	1.072	1.03	1.047	1.225	1.35	1.368	1.349	2.105
O95817	0.961	0.879	0.894	0.963	0.855	0.813	0.821	0.774	0.811	1.095	0.78	0.789	1.088	0.705	0.734	1.065	0.787	0.615	0.955	0.551	0.622	0.83	0.809	0.624	0.809	0.645	0.478	0.943	1.593	0.623	0.941	0.729	0.7	0.945	0.578	0.673	0.793	0.714	0.53	0.914	0.614	0.647	0.721	0.651	0.704	0.662	0.717	0.454	0.821
O95819	1.059	1.156	0.946	0.963	0.517	0.781	0.511	0.837	0.739	0.977	0.706	1.204	0.87	1.743	0.782	2.055	1.702	1.541	2.241	1.261	1.794	2.025	1.406	1.734	1.597	1.671	1.629	1.865	1.396	1.953	0.892	0.875	0.506	1.155	0.784	1.608	1.024	0.857	0.885	1.21	1.181	0.607	1.105	0.784	0.998	0.546	0.747	0.937	0.695
O95822	0.817	0.914	0.678	1.208	0.58	1.338	0.562	0.933	0.681	1.282	0.721	0.737	0.716	0.885	0.712	0.656	0.9	0.881	1.282	0.739	0.83	0.835	0.748	1.081	0.989	0.707	0.72	0.987	0.653	0.876	2.083	0.596	0.791	1.378	2.798	0.599	0.622	0.486	0.492	0.806	0.557	0.58	0.605	0.539	0.436	0.668	0.689	0.575	1.019
O95825	0.631	0.683	0.731	1.198	0.625	0.81	0.728	0.66	0.714	0.949	0.642	0.784	0.674	1.183	0.919	0.815	0.896	1.136	1.188	0.705	0.94	0.849	0.816	0.956	0.932	0.891	1.303	0.962	0.547	0.84	1.043	0.734	0.978	0.911	0.663	0.982	0.78	0.693	0.903	0.927	0.594	0.902	0.625	0.646	0.717	0.725	0.649	0.753	0.892
O95831	0.636	0.594	0.473	0.841	0.449	1.091	0.449	0.647	0.489	0.837	0.534	0.517	0.564	0.576	0.475	0.442	0.572	0.572	0.818	0.511	0.593	0.726	0.492	0.792	0.645	0.588	0.619	0.663	0.459	0.839	1.553	0.659	0.673	1.188	1.711	0.617	0.805	0.689	0.689	0.821	0.61	0.621	0.656	0.587	0.577	0.465	0.665	0.489	0.771
O95832	1.339	1.885	2.229	1.794	2.806	2.06	2.165	1.708	2.111	1.691	2.117	1.992	1.903	1.867	2.956	NA	NA	NA	NA	NA	NA	NA	NA	NA	NA	NA	NA	NA	NA	NA	NA	NA	NA	NA	NA	NA	NA	NA	NA	NA	NA	NA	NA	NA	NA	NA	NA	NA	NA
O95833	0.504	1.292	1.523	0.747	1.395	0.68	0.879	1.395	1.15	0.781	1.397	0.692	0.964	0.677	1.332	1.595	1.34	1.064	1.692	1.134	1.036	1.177	1.214	1.454	1.105	2.912	1.136	1.397	0.519	0.432	1.154	1.829	2.034	1.111	0.632	1.329	1.308	1.196	1.789	1.044	0.987	1.863	0.858	1.298	0.989	0.935	1.946	0.75	0.666
O95834	0.68	0.704	0.864	0.945	0.826	0.698	0.844	0.735	0.836	1.063	0.69	0.874	0.815	0.775	0.982	0.986	0.903	0.9	0.989	1.042	0.856	1.162	0.833	1.077	1.019	1.267	1.594	1.008	0.653	0.603	1.215	1.014	0.953	0.964	0.717	0.84	0.963	0.854	1.142	0.981	0.778	0.931	0.822	0.738	0.839	0.742	1.023	0.809	0.968
O95835	NA	NA	NA	NA	NA	NA	NA	NA	NA	NA	NA	NA	NA	NA	NA	1.743	1.872	1.616	1.693	2.844	1.665	1.548	1.407	1.36	2.229	1.717	2.206	1.822	1.421	2.509	1.899	1.792	2.234	0.952	1.854	1.964	1.974	1.88	1.983	1.328	1.925	2.137	2.014	2.203	1.553	2.042	1.219	1.461	1.565
O95837	0.934	1.579	2.436	0.871	1.607	0.948	1.732	1.384	2.11	1.234	1.272	1.387	1.461	0.665	1.619	NA	NA	NA	NA	NA	NA	NA	NA	NA	NA	NA	NA	NA	NA	NA	1.454	2.328	1.708	1.524	1.825	1.364	1.372	1.979	1.437	1.324	1.822	1.407	1.673	2.124	1.583	NA	NA	NA	NA
O95841	0.835	1.679	1.201	0.813	1.071	1.125	0.929	3.408	0.952	0.897	4.329	1.097	0.943	1.449	1.164	0.97	1.54	1.235	1.49	2.386	1.196	1.389	4.138	2.403	1.696	1.375	1.578	1.296	1.613	0.871	1.001	1.104	1.204	0.895	1.338	1.152	1.22	1.456	1.274	0.779	5.961	1.279	1.351	2.815	1.147	1.099	1.275	1.15	0.959
O95848	1.139	1.115	1.119	1.264	1.577	1.504	1.175	1.463	1.064	1.34	1.196	1.157	1.175	1.361	1.325	1.397	1.054	0.927	1.17	1.397	0.906	3.176	2.016	1.079	2.248	1.211	0.993	1.242	0.854	0.59	2.178	0.96	1.007	1.674	1.43	1.081	1.29	1.149	1.113	1.489	1.158	1.074	1.364	1.097	1.075	1.47	1.245	0.954	0.989
O95858	0.75	1.359	1.727	1.109	2.08	1.473	1.627	1.303	1.497	1.009	1.79	1.729	1.245	1.444	1.713	NA	NA	NA	NA	NA	NA	NA	NA	NA	NA	NA	NA	NA	NA	NA	1.763	2.318	2.445	0.985	1.777	1.57	1.587	2.054	1.499	1.13	1.67	2.542	1.436	2.581	1.588	NA	NA	NA	NA
O95861	0.547	0.62	0.898	0.916	0.961	0.886	0.777	0.877	0.725	0.86	0.857	0.858	0.995	1.092	0.995	1.019	0.778	0.779	0.787	0.833	1.028	0.986	0.8	0.735	0.903	0.819	0.852	0.794	0.487	0.679	1.007	1.179	1.053	0.947	1.17	1.167	1.285	1.254	1.19	1.377	1.123	1.017	1.113	1.181	1.148	0.783	0.907	0.883	1.026
O95864	1.508	2.011	1.483	1.407	0.837	1.365	1.089	1.715	1.809	1.387	1.962	1.232	1.117	1.058	1.841	0.484	1.799	1.384	0.991	1.294	2.431	1.472	1.111	3.608	1.176	1.466	2.029	1.537	2.982	4.225	1.307	1.085	1.382	0.996	1.102	1.53	0.852	1.418	1.653	1.24	1.642	1.232	2.014	2.232	1.729	NA	NA	NA	NA
O95865	1.189	0.901	1.121	0.929	1	0.799	0.995	1.07	1.082	1.411	1.063	1.021	1.091	0.701	0.894	1.221	1.12	1.017	0.977	1.167	1.012	0.977	1.101	0.769	1.278	1.049	0.864	1.13	1.006	1.686	1.001	0.951	0.974	0.819	0.782	1.059	0.984	1.126	0.902	0.785	0.988	0.953	1.082	1.042	1.12	0.955	0.669	0.698	0.637
O95870	1.127	1.542	1.513	1.397	1.726	1.708	1.552	1.597	1.67	1.35	1.746	1.454	1.295	1.46	1.822	1.284	1.336	1.349	1.202	1.559	1.152	1.359	1.254	1.756	1.467	1.463	2.016	1.258	1.266	1.649	1.564	1.296	1.204	1.333	1.205	1.354	1.273	1.525	1.573	0.921	1.249	1.23	1.181	1.379	1.207	0.665	1.034	0.896	1.082
O95873	NA	NA	NA	NA	NA	NA	NA	NA	NA	NA	NA	NA	NA	NA	NA	NA	NA	NA	NA	NA	NA	NA	NA	NA	NA	NA	NA	NA	NA	NA	0.868	0.729	0.602	0.808	0.448	0.649	0.703	0.554	0.598	0.688	0.589	0.627	0.731	0.697	1.137	0.792	0.6	0.813	0.902
O95881	2.038	1.263	1.335	1.167	1.479	1.109	1.503	1.378	1.724	1.016	1.294	1.606	1.64	1.894	1.383	1.483	1.286	1.391	1.286	1.446	1.372	1.284	1.327	0.979	1.445	1.667	1.397	0.865	0.993	1.336	1.074	1.242	1.238	1.238	0.928	1.461	1.224	1.193	1.567	1.173	1.147	1.153	1.183	1.145	1.251	1.292	1.433	1.451	1.536
O95900	2.253	2.499	2.431	1.877	2.25	2.25	2.507	1.898	2.245	1.989	1.966	1.569	1.97	1.93	2.777	1.448	2.196	1.154	2.187	2.013	1.608	2.294	1.59	1.873	1.521	1.861	2.159	1.936	1.425	1.933	NA	NA	NA	NA	NA	NA	NA	NA	NA	NA	NA	NA	NA	NA	NA	0.603	0.695	0.872	0.864
O95905	1.017	1.478	1.374	0.637	1.642	0.953	1.326	1	1.191	0.936	1.8	1.303	1.513	1.004	1.324	NA	NA	NA	NA	NA	NA	NA	NA	NA	NA	NA	NA	NA	NA	NA	NA	NA	NA	NA	NA	NA	NA	NA	NA	NA	NA	NA	NA	NA	NA	NA	NA	NA	NA
O95926	0.919	0.674	0.877	1.081	0.825	0.829	0.702	0.934	0.868	1.079	0.995	1.036	1.054	1.563	0.829	2.179	1.688	1.716	1.676	1.878	1.889	2.102	1.896	1.881	1.883	1.886	1.849	2.03	1.253	2.232	1.346	1.031	1.052	1.439	0.677	1.476	1.328	0.983	1.334	1.489	1.022	0.995	1.251	0.87	1.152	1.266	1.131	1.72	1.365
O95931	NA	NA	NA	NA	NA	NA	NA	NA	NA	NA	NA	NA	NA	NA	NA	1.426	1.307	1.466	1.817	1.159	0.935	1.394	1.178	1.848	1.267	1.892	1.383	2.032	0.725	1.046	NA	NA	NA	NA	NA	NA	NA	NA	NA	NA	NA	NA	NA	NA	NA	1.476	1.622	1.551	1.447
O95936	1.717	2.33	2.767	1.921	2.231	2.761	2.599	2.662	2.187	2.123	3.326	2.418	1.734	2.176	2.636	NA	NA	NA	NA	NA	NA	NA	NA	NA	NA	NA	NA	NA	NA	NA	NA	NA	NA	NA	NA	NA	NA	NA	NA	NA	NA	NA	NA	NA	NA	NA	NA	NA	NA
O95967	3.465	2.825	1.745	2.272	1.078	1.35	1.025	2.176	1.377	2.172	2.133	1.467	1.107	1.304	1.443	1.411	1.914	1.461	2.046	1.893	1.423	1.58	1.806	1.129	1.828	1.275	1.325	1.637	1.41	1.427	1.003	1.116	1.427	0.699	1.196	1.393	1.342	1.271	1.962	0.773	2.396	1.409	1.465	2.69	2.449	1.146	1.012	0.956	1.572
O95983	NA	NA	NA	NA	NA	NA	NA	NA	NA	NA	NA	NA	NA	NA	NA	1.301	0.885	1.331	1.673	0.94	1.323	0.941	0.855	1.28	1.192	1.084	1.376	1.562	0.863	3.638	0.816	0.671	0.542	0.911	0.403	0.903	0.531	0.398	0.586	0.668	0.496	0.585	0.517	0.453	0.655	0.758	0.552	0.617	0.598
O95985	0.991	1.693	1.394	1.256	1.205	2.616	1.094	1.583	1.46	1.292	1.454	1.515	1.148	1.589	1.351	1.167	1.212	1.284	1.174	0.942	1.214	1.028	0.931	1.694	0.988	1.231	1.385	1.076	0.882	1.636	1.599	1.392	1.313	1.325	1.144	1.48	1.191	1.264	1.48	1.596	1.222	1.181	1.347	1.283	1.358	1.243	1.4	1.454	1.59
O95989	0.388	0.544	0.685	0.506	0.649	0.504	0.573	0.568	0.634	0.558	0.581	0.566	0.548	0.61	0.616	1.306	1.418	1.236	1.266	1.929	1.338	1.478	1.167	1.611	1.44	1.64	1.912	1.229	1.05	1.137	0.81	1.064	0.858	0.816	0.827	0.892	0.857	0.984	1.078	0.927	0.93	0.874	0.908	0.963	1.052	0.761	0.747	0.751	0.643
O95990	NA	NA	NA	NA	NA	NA	NA	NA	NA	NA	NA	NA	NA	NA	NA	NA	NA	NA	NA	NA	NA	NA	NA	NA	NA	NA	NA	NA	NA	NA	NA	NA	NA	NA	NA	NA	NA	NA	NA	NA	NA	NA	NA	NA	NA	0.762	0.87	0.639	1.029
O95994	0.426	0.46	0.735	0.454	0.72	0.418	0.468	0.533	0.36	0.502	0.508	0.593	0.531	2.19	0.504	1.123	0.569	0.538	0.677	0.724	0.474	0.521	0.545	0.471	0.99	0.541	1.589	1.004	0.388	0.788	0.409	1.111	0.466	0.611	0.303	0.757	0.308	0.373	0.684	0.202	0.315	0.391	0.33	0.337	0.779	0.643	0.809	0.538	0.698
O95995	1.206	1.237	1.433	0.723	1.648	1.026	0.762	1.056	1.284	1.032	1.185	1.257	1.599	1.5	1.494	NA	NA	NA	NA	NA	NA	NA	NA	NA	NA	NA	NA	NA	NA	NA	NA	NA	NA	NA	NA	NA	NA	NA	NA	NA	NA	NA	NA	NA	NA	NA	NA	NA	NA
O95999	0.879	1.061	1.167	1.478	0.912	1.011	1.272	1.314	2.176	1.319	1.136	1.852	1.88	1.72	1.646	1.983	1.013	1.673	1.908	0.997	1.586	1.268	1.341	2.111	1.37	1.792	1.771	1.468	1.136	1.919	1.36	0.808	1.003	1.725	0.694	1.344	1.14	0.744	0.914	0.767	0.767	1.098	1.181	0.73	1.098	1.178	1.032	1.612	1.553
O96000	0.478	1.195	0.872	0.542	0.672	0.909	0.94	0.996	1.296	0.662	0.691	1.037	0.803	1.09	1.127	0.838	0.985	1.028	1.118	0.904	1.017	0.751	0.963	1.658	0.791	0.86	1.118	0.702	0.896	1.049	0.43	0.82	0.692	0.703	1.067	1.081	0.788	0.918	1.5	0.463	1.182	0.876	0.759	0.627	0.856	0.498	1.199	1.106	0.859
O96005	0.653	1.361	1.205	1.179	1.367	1.087	1.275	1.284	1.444	1.148	0.953	1.628	1.017	1.533	1.582	1.054	1.474	1.391	1.329	1.464	1.383	1.134	1.152	2.035	1.223	1.375	1.79	1.286	1.248	1.881	1.165	0.982	0.944	1.272	0.749	1.333	0.97	0.992	1.539	0.845	1.061	1.08	1.002	1.001	1.129	1.021	1.265	1.299	1.318
O96006	NA	NA	NA	NA	NA	NA	NA	NA	NA	NA	NA	NA	NA	NA	NA	1.629	1.67	1.536	1.235	1.644	1.383	1.253	1.327	2.86	1.276	1.673	1.732	1.35	1.184	1.846	1.3	1.684	1.22	1.194	1.532	1.222	1.41	1.639	1.522	1.185	1.556	1.319	1.343	1.508	1.39	1.071	1.18	1.673	1.302
O96007	0.485	0.712	0.796	0.74	0.717	0.775	0.72	0.694	0.549	0.836	0.598	0.823	0.655	1.602	0.843	0.845	0.874	0.832	0.845	0.568	0.812	0.598	0.665	1.168	0.811	0.791	0.961	0.772	0.54	0.658	1.273	1.431	1.279	1.07	1.178	1.198	1.096	1.378	1.214	1.021	1.322	1.195	1.249	1.215	1.128	0.935	1.038	0.675	1.029
O96008	0.571	0.982	0.783	1.092	0.711	1.678	0.678	1.023	0.781	1.09	0.818	0.998	0.775	1.032	0.839	0.913	1.077	1.312	1.252	1.241	1.112	1.016	0.905	1.739	1.013	1.063	1.299	1.031	0.793	1.255	1.221	0.555	0.626	1.209	0.82	0.811	0.675	0.516	0.656	0.701	0.583	0.68	0.667	0.537	0.485	0.559	0.946	0.728	0.931
O96011	1.404	1.511	1.52	1.818	1.471	1.54	0.741	1.366	1.189	2.734	1.359	1.389	1.048	1.504	1.064	0.921	1.461	1.624	1.326	1.071	1.994	2.132	1.695	1.712	1.012	1.31	1.273	1.228	1.392	1.601	NA	NA	NA	NA	NA	NA	NA	NA	NA	NA	NA	NA	NA	NA	NA	NA	NA	NA	NA
O96013	0.808	0.982	0.957	0.911	0.929	0.736	0.974	1.182	0.843	0.923	1.008	0.912	0.962	0.979	0.919	1.047	1.036	0.93	1.089	1.06	0.871	0.997	1.008	0.901	1.068	1.007	0.925	1.069	0.787	1.004	0.951	0.895	0.976	0.932	0.715	0.926	0.804	0.874	0.797	0.783	0.895	0.908	0.81	0.911	0.852	1.038	1.205	0.855	1.024
O96014	1.488	2.021	2.404	1.496	1.194	2.132	2.514	1.889	1.998	1.328	2.443	1.85	1.497	1.238	2.677	1.417	1.768	2.026	1.559	2.379	1.926	2.928	1.741	3.749	2.178	1.771	1.845	1.493	1.564	1.421	1.319	1.433	1.82	0.722	1.792	1.333	1.515	1.578	1.387	1.417	1.835	1.876	2.139	2.489	1.695	1.514	1.679	1.436	1.03
O96015	NA	NA	NA	NA	NA	NA	NA	NA	NA	NA	NA	NA	NA	NA	NA	NA	NA	NA	NA	NA	NA	NA	NA	NA	NA	NA	NA	NA	NA	NA	NA	NA	NA	NA	NA	NA	NA	NA	NA	NA	NA	NA	NA	NA	NA	NA	NA	NA	NA
O96017	NA	NA	NA	NA	NA	NA	NA	NA	NA	NA	NA	NA	NA	NA	NA	NA	NA	NA	NA	NA	NA	NA	NA	NA	NA	NA	NA	NA	NA	NA	0.514	0.795	0.378	0.357	0.355	0.387	0.346	0.494	0.469	0.466	0.414	0.399	0.375	0.288	0.526	1.553	1.66	1.246	1.747
O96018	NA	NA	NA	NA	NA	NA	NA	NA	NA	NA	NA	NA	NA	NA	NA	1.424	1.827	1.685	1.485	2.127	1.633	1.865	1.812	2.727	1.609	1.923	1.555	1.645	1.753	1.38	2.285	1.743	1.233	1.958	1.241	2.007	1.371	1.619	1.634	1.547	1.578	2.164	1.907	1.845	1.822	2.513	1.456	1.679	2.044
O96019	1.435	1.437	1.628	1.472	1.77	1.312	1.642	1.692	1.685	1.575	1.734	1.644	1.574	1.695	1.537	1.594	1.492	1.652	1.527	1.844	1.478	1.516	1.433	1.228	1.613	1.585	1.459	1.54	1.112	2.005	0.972	0.843	1.031	1.121	0.802	1.261	0.892	0.854	1.141	0.998	1.107	1.177	0.978	1.028	1.06	1.065	0.884	1.111	0.97
O96028	NA	NA	NA	NA	NA	NA	NA	NA	NA	NA	NA	NA	NA	NA	NA	NA	NA	NA	NA	NA	NA	NA	NA	NA	NA	NA	NA	NA	NA	NA	1.601	1.817	1.397	1.214	1.436	1.467	1.642	2.132	1.769	1.783	2.342	1.478	1.841	2.205	1.657	1.188	1.254	1.858	1.538
O96033	0.948	0.96	1.112	0.92	1.164	0.882	0.933	0.99	0.738	1.034	1.093	0.856	0.894	1.293	0.899	0.653	0.747	0.725	0.753	0.881	0.686	0.631	0.822	0.853	0.738	0.778	0.7	0.796	0.819	0.68	0.956	0.807	0.734	0.927	0.569	1.111	0.74	0.92	0.836	0.608	0.67	0.852	0.65	0.653	0.898	0.769	0.92	0.598	0.614
P00156	NA	NA	NA	NA	NA	NA	NA	NA	NA	NA	NA	NA	NA	NA	NA	NA	NA	NA	NA	NA	NA	NA	NA	NA	NA	NA	NA	NA	NA	NA	1.033	1.375	1.123	1.386	1.792	1.19	1.337	1.713	1.485	1.425	1.398	0.964	1.327	1.072	1.345	1.127	1.767	2.056	1.752
P00167	0.991	1.044	1.254	0.894	1.421	1.059	1.495	1.58	1.14	1.089	1.473	1.083	1.192	1.089	1.303	1.232	1.728	1.424	1.58	1.493	1.506	1.627	1.395	1.709	1.309	1.009	1.233	1.277	1.269	1.306	1.156	1.122	1.307	0.94	0.784	1.228	1.216	1.256	1.124	1.296	1.312	1.283	1.408	1.561	1.466	0.852	1.111	1.201	1.231
P00325	1.018	0.905	1.069	0.78	0.892	0.976	3.817	3.601	1.066	1.098	1.228	1.584	1.444	0.632	1.268	1.627	1.783	3.022	1.254	1.993	1.627	1.644	1.748	6.672	1.215	1.095	0.933	0.701	1.667	0.628	0.694	0.879	0.882	0.703	0.698	0.725	1.783	1.515	0.846	0.52	1.257	0.87	3.372	2.002	1.365	1.668	1.037	3.444	0.831
P00338	0.798	1.218	1.194	1.291	0.907	1.131	1.207	1.107	1.359	1.13	1.064	1.391	1.359	2.067	1.057	0.955	1.014	1.143	1.071	0.812	1.229	0.939	0.952	1.064	0.89	1.011	0.98	0.966	1.452	0.851	1.167	0.898	1.112	1.119	0.893	1.354	1.338	0.979	1.554	1.494	0.987	1.117	1.258	0.941	1.135	0.984	0.891	1.036	1.336
P00352	0.472	0.868	1.243	0.587	1.102	0.869	1.807	1.335	1.322	0.783	1.158	1.019	1.015	1.312	1.21	0.827	1.25	1.169	0.878	1.393	0.936	1.025	1.19	0.99	1.166	1.104	1.786	0.725	0.832	1.458	0.866	1.319	1.375	0.868	1.641	0.929	1.136	1.587	1.396	0.64	1.582	1.405	1.326	1.409	0.973	1.108	1.773	1.089	0.785
P00367	0.883	0.698	0.724	1.131	0.683	1.089	0.658	0.858	0.714	1.219	0.708	0.635	1.381	0.589	0.604	0.805	0.612	0.639	1.251	0.549	0.667	0.926	0.59	0.79	0.898	0.762	0.608	1.356	0.41	0.597	1.667	0.821	0.92	1.538	1.546	0.735	1.261	0.901	0.949	1.567	0.851	0.851	1.013	0.804	0.809	1.273	0.944	0.939	1.285
P00374	NA	NA	NA	NA	NA	NA	NA	NA	NA	NA	NA	NA	NA	NA	NA	1.746	1.802	1.282	1.841	2.365	1.393	1.991	2.026	2.124	1.868	2.334	1.969	1.763	1.699	1.774	NA	NA	NA	NA	NA	NA	NA	NA	NA	NA	NA	NA	NA	NA	NA	NA	NA	NA	NA
P00387	0.833	1.817	1.534	1.558	1.217	1.495	1.403	1.68	1.468	1.439	1.349	1.628	1.213	1.291	1.611	1.394	1.743	1.61	1.576	1.63	1.543	1.337	1.385	1.858	1.48	1.582	1.91	1.178	1.508	1.313	1.434	1.173	1.352	1.539	1.361	1.383	1.347	1.225	1.548	1.113	1.483	1.471	1.448	1.652	1.25	1.347	1.428	1.329	1.438
P00390	0.5	0.7	0.817	0.76	0.999	0.811	0.907	0.799	0.646	0.775	0.908	0.812	0.746	0.63	0.913	0.371	0.453	0.432	0.41	0.43	0.458	0.362	0.394	0.385	0.404	0.359	0.481	0.417	0.282	0.37	0.596	0.635	0.674	0.533	0.693	0.625	0.765	0.901	0.589	0.813	0.562	0.656	0.577	0.531	0.54	0.439	0.85	0.462	0.549
P00403	1.094	1.382	1.275	1.462	1.413	0.94	1.236	1.356	1.301	1.459	1.222	1.332	1.216	1.081	1.237	0.437	0.484	0.437	0.379	0.43	0.448	0.61	0.379	0.647	0.391	0.553	0.654	0.393	0.456	0.651	0.284	0.58	0.493	0.664	1.54	0.495	0.681	0.539	0.729	0.263	0.57	0.508	0.618	0.539	0.515	0.57	0.706	0.657	0.73
P00441	0.616	0.364	0.497	0.493	0.734	0.418	0.571	0.513	0.353	0.547	0.484	0.441	0.577	0.292	0.408	0.49	0.468	0.483	0.47	0.366	0.441	0.555	0.613	0.576	0.561	0.342	0.37	0.575	0.445	0.339	0.493	0.466	0.41	0.373	0.314	0.548	0.59	0.578	0.32	0.351	0.29	0.473	0.363	0.33	0.385	0.486	0.624	0.376	0.4
P00450	0.985	1.247	1.239	1.295	0.934	1.644	0.953	1.204	1.061	1.217	1.59	1.006	0.927	1.008	1.579	0.828	1.246	1.201	0.926	1.401	1.527	1.179	1.464	1.187	1.139	0.847	1.543	0.735	1.536	1	0.676	1.05	0.715	0.639	1.422	1.006	1.206	1.651	0.951	1.149	1.829	0.742	0.936	1.167	1.481	0.825	1.153	1.325	0.813
P00480	2.366	0.345	0.373	1.016	0.477	0.235	0.978	2.244	0.42	1.071	0.43	0.267	0.206	0.212	0.39	NA	NA	NA	NA	NA	NA	NA	NA	NA	NA	NA	NA	NA	NA	NA	NA	NA	NA	NA	NA	NA	NA	NA	NA	NA	NA	NA	NA	NA	NA	NA	NA	NA	NA
P00488	1.798	1.636	1.79	2.604	1.375	1.672	1.897	1.583	2.491	1.935	1.615	2.269	1.829	1.071	2.197	1.528	2.096	1.965	1.371	1.564	2.083	1.589	1.374	2.062	1.551	1.435	1.618	1.284	2.031	2.398	1.119	1.062	1.236	1.751	1.206	1.34	1.859	1.141	1.521	1.107	1.253	1.256	1.878	1.385	1.699	1.27	0.991	1.454	1.551
P00491	0.843	1.175	1.324	2.29	1.022	1.411	1.008	1.179	1.396	2.154	1.234	1.781	1.052	1.41	1.52	1.732	1.049	1.119	1.077	1.302	1.605	4.149	0.877	1.107	1.014	1.107	1.174	0.961	1.062	1.006	1.082	0.921	1.038	1.307	0.946	1.522	1.416	1.285	1.428	1.364	1.176	0.944	1.23	1.097	1.375	0.857	1.036	1.533	2.384
P00492	0.534	0.982	1.06	0.914	1.066	1.253	1.257	1.081	1.486	0.98	1.049	1.354	0.921	0.98	1.394	0.741	0.868	1.009	0.95	0.87	1.064	0.724	0.774	0.917	0.852	0.952	1.184	0.845	0.686	1.55	0.938	0.758	0.897	0.755	0.77	1.122	0.909	0.879	1.022	0.892	0.758	0.978	0.899	0.712	1.062	0.945	0.89	1.074	0.936
P00505	0.329	0.394	0.414	0.539	0.514	1.081	0.507	0.483	0.371	0.562	0.453	0.388	0.476	0.368	0.378	0.215	0.312	0.251	0.448	0.233	0.238	0.325	0.246	0.288	0.33	0.3	0.299	0.515	0.217	0.266	0.995	0.468	0.424	0.663	1.308	0.315	0.475	0.39	0.322	0.555	0.346	0.404	0.42	0.368	0.327	0.562	0.615	0.538	0.667
P00519	NA	NA	NA	NA	NA	NA	NA	NA	NA	NA	NA	NA	NA	NA	NA	1.196	1.14	1.059	1.19	1.305	1.099	1.336	0.964	1.678	1.138	1.681	1.343	1.205	0.896	1.293	1.419	1.009	1.107	1.432	1.514	1.086	1.041	1.055	1.131	1.064	0.84	1.109	1.097	0.831	1.101	1.205	1.33	1.362	1.347
P00533	1.231	1.309	1.778	1.586	1.467	2.007	1.628	1.532	1.427	1.48	1.515	1.507	1.579	1.5	2.196	1.79	1.251	1.304	1.365	1.049	1.547	1.146	1.179	2.146	1.408	1.252	1.675	1.799	0.852	2.368	1.242	1.232	1.269	1.272	1.973	1.466	1.277	1.572	1.696	1.441	1.56	1.2	1.437	1.438	1.438	1.295	0.83	1.01	1.093
P00540	0.555	1.445	0.953	1.795	0.814	1.115	1.147	1.499	1.377	1.734	0.883	1.69	1.176	2.744	1.585	NA	NA	NA	NA	NA	NA	NA	NA	NA	NA	NA	NA	NA	NA	NA	NA	NA	NA	NA	NA	NA	NA	NA	NA	NA	NA	NA	NA	NA	NA	NA	NA	NA	NA
P00558	0.611	0.791	0.94	0.77	1.028	0.779	1.158	0.807	0.89	0.781	0.811	0.895	1.01	1.047	0.853	1.068	0.95	0.902	0.703	0.909	0.972	0.95	0.923	0.806	0.898	1.284	0.952	0.755	0.791	0.668	0.842	0.999	0.99	0.799	0.8	0.933	0.921	0.885	1.054	0.858	0.855	1.011	0.982	0.815	0.852	0.745	0.903	0.864	0.821
P00568	0.451	0.907	0.655	0.658	0.657	0.515	0.644	0.904	0.526	0.674	0.767	0.708	0.701	0.719	1.353	0.633	0.629	0.786	0.68	0.673	0.544	0.747	0.822	0.511	0.679	0.628	1.181	0.722	0.922	0.389	0.93	0.959	0.77	0.644	0.68	1.249	0.866	0.715	1.775	0.545	0.791	0.662	0.698	0.765	0.867	0.556	0.591	0.44	0.434
P00734	0.939	1.197	1.29	0.855	0.918	1.262	0.919	1.362	1.238	0.841	1.884	0.962	0.977	1.051	1.242	1.445	1.352	2.032	0.82	1.451	1.564	1.597	1.798	0.992	1.462	0.992	1.164	0.887	1.435	1.34	0.747	1.45	1.031	0.652	1.584	1.069	1.032	1.788	1.229	0.898	2.947	1.077	1.062	1.578	1.939	1.089	1.856	1.416	0.961
P00736	1.445	1.91	1.338	1.423	1.301	1.23	1.437	1.548	1.62	1.695	1.554	1.832	1.724	1.126	1.283	1.191	2.056	2.156	1.59	1.29	2.324	1.184	1.541	1.428	1.418	1.279	0.972	1.109	1.687	1.37	0.901	1.091	1.347	1.163	1.523	1.702	1.294	1.384	1.355	1.083	1.567	1.44	2.423	1.767	2.156	1.604	1.199	1.885	1.407
P00738	1.103	1.158	1.067	1.107	1.293	1.134	1.429	1.829	1.255	1.064	1.855	1.202	1.283	0.921	1.954	0.836	1.044	1.617	0.733	1.892	1.877	0.952	1.266	1.275	1.34	1.158	0.976	0.641	2.201	0.863	0.592	1.248	1.012	1.333	0.795	1.65	0.891	1.07	0.722	1.697	3.228	1.095	0.874	1.218	1.183	0.601	1.778	1.759	0.628
P00739	NA	NA	NA	NA	NA	NA	NA	NA	NA	NA	NA	NA	NA	NA	NA	1.726	2.009	1.588	1.21	2.552	1.635	2.544	1.839	1.643	2.055	2.048	1.972	1.337	1.479	1.234	1.108	1.811	1.239	1.201	1.489	1.43	1.309	2.197	1.561	1.766	2.158	1.45	1.375	1.707	1.928	NA	NA	NA	NA
P00740	0.393	0.765	0.789	0.65	0.88	0.726	0.852	1.13	0.357	0.634	0.695	0.511	0.383	0.542	0.886	0.832	0.954	0.82	0.755	0.741	0.655	0.526	1.243	0.728	0.822	0.518	0.942	0.995	0.413	0.308	0.647	0.831	1.091	0.466	1.379	0.724	1.048	0.707	0.579	0.606	3.146	1.226	0.586	0.841	0.72	0.783	0.656	0.382	0.293
P00742	3.639	1.461	1.577	1.168	1.078	1.638	0.89	1.587	1.338	1.16	1.795	1.106	0.855	1.409	1.786	2.155	1.857	2.715	1.388	2.444	2.814	2.232	3.258	1.483	1.663	1.401	1.728	1.181	1.85	1.495	1.397	1.945	1.484	1.369	1.776	1.221	1.235	1.855	1.473	1.021	3.367	1.877	1.365	2.114	2.087	0.508	1.195	0.975	0.491
P00746	2.587	1.141	1.495	1.269	0.981	1.148	0.989	1.304	0.909	1.115	0.776	1.107	0.702	1.075	1.649	NA	NA	NA	NA	NA	NA	NA	NA	NA	NA	NA	NA	NA	NA	NA	1.158	2.129	2.202	1.241	2.387	1.912	1.886	2.701	2.031	1.509	2.767	2.045	2.521	3.293	3.102	1.265	1.608	1.634	1.876
P00747	1.073	1.266	0.972	1.27	0.759	1.045	0.553	1.306	0.693	0.856	1.672	0.778	0.659	1.066	1.077	0.815	1.412	2.095	1.224	1.047	2.015	1.035	2.003	1.096	1.035	0.768	1.326	1.444	1.953	2.336	0.99	1.139	0.944	0.959	1.743	1.051	0.888	1.287	0.926	1.057	2.3	0.977	0.945	1.203	1.75	1.456	1.342	1.598	1.042
P00748	1.79	1.379	1.567	1.586	0.698	1.41	0.648	2.253	1.408	1.594	1.562	1.362	1.183	1.391	2.559	NA	NA	NA	NA	NA	NA	NA	NA	NA	NA	NA	NA	NA	NA	NA	NA	NA	NA	NA	NA	NA	NA	NA	NA	NA	NA	NA	NA	NA	NA	1.821	2.3	2.323	1.144
P00749	1.584	1.87	0.923	2.048	0.789	0.82	0.684	0.746	1.03	3.913	0.905	1.326	0.866	0.647	1.247	0.713	0.701	1.276	3.42	0.432	0.805	1.085	0.722	0.713	0.711	0.513	0.777	0.952	0.622	0.568	2.531	0.598	1.149	1.885	0.487	1.977	2.614	0.869	1.014	1.005	0.813	0.735	1.071	0.754	1.973	0.685	1.05	0.687	2.123
P00750	1.705	1.775	2.291	1.466	2.69	1.581	1.996	1.733	1.45	1.716	2.67	1.607	1.403	1.128	1.716	1.586	2.773	1.854	1.409	2.936	1.43	2.178	1.817	2.028	1.815	1.864	2.363	1.803	1.426	1.512	0.958	1.827	1.3	0.599	2.973	0.73	2.41	1.906	1.085	0.528	2.573	1.431	1.954	2.9	1.05	2.526	2.037	1.472	0.646
P00751	0.556	1.135	0.924	0.84	0.598	0.816	0.457	0.861	0.644	0.983	1.022	0.632	0.493	0.729	0.769	0.943	1.077	1.014	0.974	0.882	1.256	1.003	1.384	0.915	1.275	0.898	1.165	1.039	1.343	1.069	0.82	0.933	0.971	0.569	1.061	0.987	1.025	1.271	0.839	0.875	2.008	1	0.791	0.992	1.204	1.298	1.611	1.834	1.097
P00813	3.953	1.262	1.178	1.605	1.149	1.021	1.462	1.229	1.896	1.721	1.347	1.863	2.288	0.709	1.182	0.969	1.142	1.756	1.356	0.895	1.896	0.872	1.162	1.524	1.125	1.708	0.875	1.024	1.317	1.073	1.308	1.049	1.187	2.104	1.04	2.738	1.881	1.205	2.348	1.991	1.971	1.342	2.905	1.368	2.193	1.359	1.199	2.649	1.425
P00846	2.056	0.853	0.805	1.272	0.304	0.459	0.297	1.055	0.74	1.262	0.548	0.962	0.525	1.154	0.927	NA	NA	NA	NA	NA	NA	NA	NA	NA	NA	NA	NA	NA	NA	NA	NA	NA	NA	NA	NA	NA	NA	NA	NA	NA	NA	NA	NA	NA	NA	0.339	0.841	0.61	1.057
P00915	0.763	1.089	1.223	0.794	1.511	3.505	1.355	2.68	1.322	0.819	2.079	1.222	0.872	0.764	1.976	0.963	1.611	1.619	0.738	2.117	1.631	0.822	1.525	0.939	1.162	0.858	1.351	0.678	1.578	2.1	0.663	1.557	1.449	0.65	2.235	1.194	1.183	2.568	1.121	1.149	1.562	1.46	1.746	1.99	1.612	0.671	0.726	1.658	0.434
P00918	0.511	0.906	0.969	0.569	1.34	2.354	1.237	1.652	1.097	0.632	1.691	0.969	0.729	0.663	1.559	0.777	1.335	1.514	0.687	1.469	1.604	0.692	1.44	0.904	0.804	0.952	1.24	0.576	1.769	1.524	0.69	1.241	0.954	0.717	1.561	1.418	1.17	2.09	1.073	1.127	1.353	0.995	1.648	1.576	1.443	0.392	0.524	0.755	0.354
P00966	0.291	0.439	0.523	0.477	0.423	0.693	0.38	0.431	0.433	0.578	0.385	0.493	0.493	0.354	0.481	0.598	0.592	0.576	0.539	0.482	0.7	0.57	0.544	0.461	0.578	0.688	1.005	0.628	0.295	0.352	1.084	0.745	0.821	0.81	0.508	0.816	0.636	0.657	0.854	0.558	0.684	0.811	0.75	0.566	0.718	0.634	0.538	0.527	0.443
P00973	1.746	0.903	1.289	1.261	0.841	1.001	0.782	0.906	2.568	1.793	0.821	1.032	1.157	0.777	0.874	NA	NA	NA	NA	NA	NA	NA	NA	NA	NA	NA	NA	NA	NA	NA	1.393	1.108	1.309	8.645	0.514	1.09	0.477	0.571	0.365	0.538	0.578	0.835	0.609	0.57	0.628	0.873	0.971	1.883	1.457
P01008	1.459	1.24	1.561	1.306	1.212	1.451	1.051	1.477	1.048	1.201	2.352	0.95	1.122	1.044	1.589	1.238	1.265	1.01	1.099	1.297	0.952	1.494	1.911	0.949	1.334	0.794	0.989	1.082	1.611	0.891	0.863	1.049	0.971	0.632	1.117	0.906	0.96	1.619	0.652	0.798	1.339	0.721	0.796	0.962	1.061	0.987	1.287	1.296	0.932
P01009	0.696	0.464	0.624	1.105	0.629	0.738	0.668	0.609	0.398	0.483	0.977	0.404	0.546	0.398	0.722	0.554	0.649	0.557	0.763	0.75	0.631	2.056	1.619	0.464	0.679	0.471	0.789	1.258	0.598	0.381	0.511	0.708	0.536	0.372	0.822	0.756	1.595	1.042	0.5	0.532	1.205	0.545	0.605	0.819	0.706	0.381	0.696	0.389	0.336
P01011	0.901	0.801	1.01	0.974	1.051	1.124	1.227	0.973	0.833	0.697	1.409	0.705	0.897	0.618	1.251	1.255	1.396	1.056	0.772	1.387	1.481	1.494	1.649	0.959	1.121	0.833	1.307	0.756	1.535	0.776	0.801	1.566	0.912	0.806	1.672	0.965	1.724	2.033	1.08	1.649	1.926	0.858	1.207	1.291	1.565	1.201	1.442	1.378	1.205
P01019	0.968	1.182	1.354	1.618	1.236	1.986	1.031	1.371	1.279	1.303	2.408	1.205	1.11	1.305	2.198	1.306	1.63	1.467	1.408	2.072	1.356	1.63	1.645	1.571	1.506	1.445	2.036	1.162	1.441	1.445	0.934	1.475	1.069	1.034	1.475	1.469	1.129	2.423	1.229	1.255	2.146	0.96	1.196	1.628	1.619	0.861	1.584	1.521	1.031
P01023	0.858	1.323	1.52	1.219	1.07	1.95	1.194	1.395	1.5	1.247	1.622	1.056	0.996	0.722	1.956	0.938	1.207	1.142	0.656	1.591	1.594	1.352	1.089	0.925	1.034	0.854	1.4	0.546	2.21	0.828	0.77	1.421	1.142	0.753	1.96	1.457	1.141	2.257	1.136	0.893	1.474	1.142	1.167	1.538	2.223	0.868	0.96	1.67	0.593
P01024	0.744	1.054	1.113	1.413	0.956	1.381	1.183	1.112	0.914	1.221	1.216	1.004	0.852	0.802	1.418	1.066	1.052	1.402	0.984	1.301	1.946	1.233	1.411	0.974	1.103	0.991	1.209	1.026	1.463	1.015	0.81	1.29	0.878	0.683	1.804	1.128	1.242	1.433	1.031	1.217	2.183	0.876	0.968	1.086	1.493	1.024	1.038	1.332	0.708
P01031	1.931	1.197	1.091	1.583	0.955	1.405	1.177	1.149	0.783	1.144	1.223	1.02	0.748	1.043	1.361	1.136	1.24	1.408	0.911	1.146	1.482	1.075	1.754	1.236	1.036	0.851	1.13	0.841	1.073	1.215	0.85	0.988	0.912	0.738	1.791	0.816	1.004	1.08	0.796	1.345	2.489	1.056	1.071	0.986	1.153	0.877	0.971	0.925	0.712
P01033	1.394	0.939	0.64	1.006	0.485	0.952	0.44	0.549	0.601	0.816	0.563	0.586	0.452	0.39	0.759	0.432	0.72	0.464	2.366	0.577	0.596	2.913	0.466	0.579	0.617	0.457	0.605	1.839	0.618	0.358	1.923	0.525	0.642	0.799	0.56	0.995	1.558	0.68	1.009	0.679	0.64	0.671	0.723	0.862	1.52	0.67	0.669	0.52	0.993
P01034	1.061	1.723	1.086	0.849	0.735	0.728	0.671	1.781	0.784	1.055	2.225	0.851	0.949	0.809	0.835	1.073	1.367	1.001	1.35	1.32	0.93	1.88	1.633	0.931	1.01	2.113	0.811	1.437	1.094	0.411	0.953	0.759	0.759	0.569	0.747	0.882	1.032	0.695	0.489	0.416	1.131	0.841	1.377	2.265	0.829	0.449	1.592	0.751	0.672
P01036	0.605	0.829	2.195	4.185	0.349	0.748	0.965	1.093	1.984	0.855	0.589	0.938	1.71	0.157	0.734	1.155	1.378	1.353	1.228	1.344	1.104	1.402	1.329	2.144	1.499	6.393	1.179	1.212	1.499	1.732	1.606	2.001	1.922	1.574	1.711	1.329	1.152	1.729	1.365	1.17	1.733	2.179	1.293	1.754	1.412	1.993	1.602	1.252	1.32
P01040	3.636	2.479	1.564	1.582	1.616	1.194	1.654	1.525	2.615	1.679	2.241	1.776	2.035	0.968	1.476	1.913	1.708	1.941	1.341	1.972	2.486	1.819	1.496	3.265	1.634	1.861	1.471	1.502	1.893	2.411	1.665	1.861	1.849	1.499	1.515	1.5	1.799	1.701	1.788	2.025	1.654	2.366	1.783	2.28	2.093	2.821	0.721	1.735	1.217
P01042	0.649	0.567	0.689	0.581	0.649	0.733	0.486	0.623	0.543	0.729	0.883	0.513	0.558	0.519	0.749	0.477	0.514	0.431	0.401	0.463	0.483	0.58	0.615	0.341	0.463	0.415	0.597	0.439	0.508	0.398	0.511	0.717	0.47	0.442	0.562	0.555	0.555	0.818	0.507	0.461	0.97	0.477	0.447	0.611	0.714	0.594	1.342	0.672	0.575
P01100	NA	NA	NA	NA	NA	NA	NA	NA	NA	NA	NA	NA	NA	NA	NA	NA	NA	NA	NA	NA	NA	NA	NA	NA	NA	NA	NA	NA	NA	NA	0.738	1.207	0.956	0.708	0.969	0.767	0.593	1.281	0.65	0.526	0.691	0.975	0.675	0.955	0.696	NA	NA	NA	NA
P01111	1.356	1.62	1.772	1.201	1.468	1.24	1.209	2.002	1.746	1.192	1.622	1.607	1.306	2.972	1.685	1.3	1.254	1.384	1.765	1.235	1.591	1.536	1.514	1.901	1.546	1.548	1.648	1.681	0.912	2.196	1.097	1.128	0.996	1.118	1.075	1.186	1.076	1.533	1.536	1.11	1.825	1.263	1.33	1.467	1.335	0.957	1.391	1.982	1.385
P01112	0.67	0.78	0.82	0.575	0.86	0.607	0.726	0.784	0.764	0.579	0.826	0.73	0.634	1.03	0.768	1.551	1.941	1.529	1.448	2.338	1.603	1.828	1.685	1.88	1.797	1.752	2.007	1.459	1.768	1.715	0.471	0.9	0.687	0.453	0.681	0.544	0.635	0.793	0.609	0.46	0.736	0.725	0.705	0.924	0.715	1.26	1.509	1.547	1.199
P01116	0.788	1.579	1.144	0.883	0.701	1.134	0.787	1.136	1.066	0.955	1.045	1.26	1.031	1.188	1.161	1.793	1.686	1.555	1.612	1.829	1.816	1.412	1.427	1.833	1.533	2.18	1.88	1.375	1.247	1.938	1.06	0.806	1.445	1.091	0.444	1.147	0.874	0.779	0.713	0.747	0.686	1.299	1.14	0.581	0.851	1.126	1.263	2.515	1.561
P01137	1.667	1.978	1.596	1.363	1.126	1.175	1.168	1.739	1.885	1.379	1.466	2.034	1.37	1.002	2.123	1.513	2.058	1.898	2.135	1.711	1.907	1.642	1.488	1.97	1.502	1.866	1.767	1.825	1.674	1.359	1.425	2.214	1.527	1.366	1.338	2.805	1.178	1.73	3.88	1.268	4.056	1.34	1.223	2.994	2.618	1.294	1.39	1.817	1.946
P01138	2.282	1.382	1	1.225	1.344	1.013	1.299	1.241	0.917	1.654	1.401	1.457	1.129	0.952	0.824	NA	NA	NA	NA	NA	NA	NA	NA	NA	NA	NA	NA	NA	NA	NA	1.181	0.806	1.064	1.075	1.219	0.724	0.711	1.228	0.663	0.837	0.853	1.202	0.816	0.709	0.479	NA	NA	NA	NA
P01258	1.978	0.904	1.591	1.06	1.226	0.519	16.558	0.762	1.05	1.31	0.811	0.736	0.985	0.147	0.744	0.988	2.052	0.969	0.846	1.644	1.042	1.402	2.126	1.222	9.545	1.161	0.938	0.991	1.044	1.776	0.698	1.046	1.07	0.705	1.332	0.806	7.729	1.176	0.974	0.601	1.188	1.032	1.04	1.462	1.017	0.706	0.918	0.665	0.554
P01266	0.431	0.782	1.062	0.438	3.699	0.547	2.771	1.172	0.495	0.553	2.11	0.711	1.159	0.345	0.536	1.559	1.294	1.163	0.466	3.02	0.681	1.586	2.175	0.708	2.388	1.484	0.842	0.708	0.99	0.377	0.521	2.164	2.163	0.45	1.888	0.567	1.254	1.758	0.477	0.435	1.003	2.03	1.201	1.96	0.822	2.255	2.036	0.556	0.41
P01270	0.115	0.182	0.115	0.085	0.097	0.083	0.074	0.117	0.088	0.122	0.11	0.093	0.083	0.072	0.094	0.072	0.183	0.06	0.058	0.13	0.074	0.067	0.08	0.103	0.078	0.073	0.077	0.07	0.111	0.078	0.086	0.194	0.062	0.064	0.085	0.069	0.066	0.089	0.079	0.08	0.093	0.079	0.087	0.096	0.086	0.05	0.168	0.045	0.041
P01591	17.823	0.866	1.189	3.026	0.838	0.698	1.025	0.988	0.926	1.694	1.035	1.074	1.32	0.503	0.785	1.004	1.273	1.23	1.089	1.208	1.934	1.391	1.42	1.274	1.096	1.179	0.762	0.847	4.127	1.94	2.04	1.197	0.773	3.701	1.506	1.231	0.705	1.581	1.035	0.82	1.106	0.836	1.185	1.201	1.706	1.326	1.299	1.067	8.071
P01593	3.459	1.565	1.834	1.658	1.61	1.684	1.481	1.457	1.811	1.519	1.744	1.541	1.424	1.549	1.914	NA	NA	NA	NA	NA	NA	NA	NA	NA	NA	NA	NA	NA	NA	NA	1.335	1.999	1.342	2.471	2.449	3.027	1.523	3.485	2.19	1.953	2.414	1.699	1.938	1.873	3.17	1.85	1.951	2.072	1.826
P01599	1.272	1.53	1.807	2.931	2.818	1.759	2.929	1.874	1.701	1.394	2.353	1.735	1.61	1.337	1.567	2.972	2.18	2.389	1.407	4.678	2.197	2.841	2.664	1.511	2.64	2.698	2.326	1.291	1.682	1.462	0.815	1.559	1.367	0.976	1.938	1.134	1.267	1.779	1.982	1.277	1.755	1.259	1.344	1.602	1.507	1.386	1.942	1.213	1.063
P01601	1.382	1.52	1.456	1.751	1.51	1.38	1.627	1.815	1.575	1.609	1.7	1.735	1.575	1.32	1.892	NA	NA	NA	NA	NA	NA	NA	NA	NA	NA	NA	NA	NA	NA	NA	1.222	2.139	1.694	0.981	1.855	1.253	1.696	2.062	1.649	1.399	1.992	1.677	1.425	2.26	1.627	1.408	1.729	1.659	1.752
P01619	4.585	1.522	1.699	2.86	1.885	1.704	2.14	1.848	2.201	1.613	1.899	1.794	1.641	1.378	1.793	1.272	1.564	1.66	1.025	2.574	3.452	1.726	1.509	1.25	1.589	1.848	1.596	1.025	1.402	1.034	1.143	1.844	1.44	2.078	1.866	1.539	1.504	2.806	2.38	1.235	2.347	1.441	2.058	1.998	2.025	1.567	1.933	1.813	1.494
P01624	7.615	1.43	1.43	4.172	1.428	1.349	1.327	1.616	1.811	1.489	1.567	1.885	1.366	1.64	1.52	1.162	1.499	1.564	1.181	2.167	2.093	1.224	1.521	1.436	1.121	1.563	2.005	1.2	1.675	1.324	1.324	1.157	1.02	1.567	1.507	1.308	0.912	2.029	2.029	1.087	1.814	0.92	1.401	1.087	1.398	1.603	1.579	2.434	2.273
P01700	3.192	2.15	2.268	2.582	2.207	1.613	2.248	2.163	2.675	2.093	2.332	2.988	2.101	1.089	1.724	1.452	1.708	2.515	1.456	1.835	2.859	1.691	1.41	1.287	1.515	1.12	2.856	0.855	2.108	1.296	1.328	1.236	1.205	1.628	2.103	2.32	1.41	3.031	1.862	1.168	2.437	1.182	1.958	2.122	2.291	1.137	1.348	2.482	2.826
P01701	2.023	1.004	1.184	1.973	1.066	1.087	2.572	1.032	1.719	1.459	1.207	1.393	2.36	0.747	1.072	1.371	1.303	1.651	0.817	1.356	1.817	2.652	1.397	1.316	1.055	1.378	1.335	0.77	1.925	1.104	0.89	1.49	1.113	9.361	1.845	1.768	1.135	1.892	1.436	0.9	1.795	1.501	1.203	1.814	1.324	1.901	1.179	1.464	1.535
P01703	5.626	1.239	1.711	9.443	2.493	2.163	2.173	1.647	3.95	1.258	2.016	4.598	3.461	0.777	2.146	1.268	1.513	1.742	1.434	1.46	1.844	1.168	1.394	1.91	1.824	1.847	1.795	1.413	1.477	1.911	0.711	1.364	1.041	1.904	1.589	1.827	1.149	2.046	1.628	0.765	1.934	0.928	1.158	1.293	1.46	1.648	1.814	1.845	1.374
P01704	2.143	1.523	2.112	1.782	2.528	2.378	1.993	1.87	2.127	2.148	2.146	1.84	1.467	1.302	1.544	NA	NA	NA	NA	NA	NA	NA	NA	NA	NA	NA	NA	NA	NA	NA	1.116	1.768	1.65	1.317	1.829	1.394	1.631	3.518	3.654	1.266	2.136	1.614	1.86	2.018	1.791	1.176	1.729	1.715	1.252
P01705	8.567	1.268	0.887	1.121	1.444	2.324	1.022	1.565	0.798	1.43	1.335	0.924	1.957	0.703	1.249	NA	NA	NA	NA	NA	NA	NA	NA	NA	NA	NA	NA	NA	NA	NA	0.81	0.538	1.008	0.525	0.724	0.965	0.856	0.87	3.778	0.758	1.261	0.905	0.552	0.897	1.224	NA	NA	NA	NA
P01706	9.542	1.314	1.966	3.92	2.051	2.275	2.378	1.912	5.723	1.203	2.013	1.753	1.922	1.126	2.226	2.311	0.679	1.078	0.655	1.511	1.408	2.85	0.756	1.536	1.294	0.673	0.855	0.695	2.88	0.56	0.953	1.816	1.559	5.193	4.024	3.996	2.36	2.673	15.848	0.917	1.986	1.367	1.833	1.932	2.025	NA	NA	NA	NA
P01709	7.233	1.183	1.544	1.982	1.724	1.664	1.551	1.486	3.188	1.096	1.86	1.816	1.689	1.021	1.63	1.369	1.502	1.333	0.985	1.388	2.518	2.021	1.257	1.429	1.819	0.893	1.7	1.03	1.95	1.746	1.061	1.638	1.548	2.96	3.04	2.144	1.768	2.506	8.74	1.144	1.944	1.514	1.784	2.024	1.919	1.149	1.634	2.246	1.176
P01721	2.498	1.419	1.703	2.724	1.177	1.995	1.355	1.484	1.527	1.365	1.475	1.333	1.445	1.37	2.511	1.244	1.774	2.143	1.88	1.79	1.508	1.399	1.55	1.786	1.792	1.263	2.413	1.485	1.795	1.843	4.182	1.641	1.633	2.662	2.282	2.527	1.673	3.278	2.004	1.574	2.88	1.726	1.744	1.943	2.358	1.607	1.465	1.865	2.808
P01730	0.598	1.16	0.878	1.364	1.032	1.094	1.321	1.558	1.396	0.559	0.935	1.241	0.908	0.906	1.391	NA	NA	NA	NA	NA	NA	NA	NA	NA	NA	NA	NA	NA	NA	NA	NA	NA	NA	NA	NA	NA	NA	NA	NA	NA	NA	NA	NA	NA	NA	NA	NA	NA	NA
P01742	1.499	0.495	0.493	0.488	0.52	0.616	0.437	0.419	0.451	0.433	0.512	0.719	0.31	0.295	0.493	1.566	1.68	2.17	1.205	2.151	2.589	1.762	1.531	2.15	1.7	1.616	2.563	1.447	1.712	1.471	0.228	0.362	0.218	0.246	0.243	0.265	0.177	0.322	0.202	0.27	0.506	0.216	0.167	0.241	0.164	1.654	1.588	1.605	2.028
P01743	1.872	1.574	2.047	7.161	2.454	2.167	1.964	1.987	1.864	1.322	2.753	1.656	1.751	1.201	2.173	0.974	1.194	0.803	0.614	0.892	1.592	0.961	0.835	1.918	0.461	0.999	1.542	0.611	1.917	1.058	1.129	2.043	1.539	0.982	1.929	1.743	1.583	2.559	2.104	1.315	1.901	1.389	2.057	2.175	2.058	2.247	2.832	2.848	2.028
P01764	2.741	1.66	1.828	2.423	1.714	1.799	2.106	1.682	2.455	1.544	1.848	2.119	1.93	1.273	1.77	1.461	1.858	2.251	1.06	2.382	3.559	2.496	1.544	1.488	1.164	1.573	1.779	0.86	1.425	0.893	1.095	1.884	1.359	1.795	2.512	1.933	1.655	3.19	5.517	1.336	3.022	1.364	2.28	2.053	2.222	1.461	2.083	2.774	1.964
P01768	0.808	0.584	0.767	0.673	2.86	0.258	2.23	1.061	0.259	0.255	2.025	0.622	0.992	0.116	0.184	0.502	0.404	1.065	0.276	0.679	0.765	0.465	0.694	0.347	0.587	0.37	0.274	0.294	0.589	0.44	0.305	0.793	0.617	1.085	1.196	0.716	0.446	0.925	0.545	0.364	0.535	0.736	0.449	0.956	0.659	0.778	1.321	0.474	0.58
P01772	NA	NA	NA	NA	NA	NA	NA	NA	NA	NA	NA	NA	NA	NA	NA	NA	NA	NA	NA	NA	NA	NA	NA	NA	NA	NA	NA	NA	NA	NA	NA	NA	NA	NA	NA	NA	NA	NA	NA	NA	NA	NA	NA	NA	NA	NA	NA	NA	NA
P01780	6.28	1.296	1.393	2.575	1.007	2.269	1.472	1.273	1.778	1.596	1.203	1.945	1.695	0.99	1.547	1.259	1.773	2.025	1.582	1.785	2.146	1.491	1.578	1.822	1.416	1.472	2.226	1.493	1.804	1.463	1.083	1.661	1.09	1.585	2.419	1.648	1.252	3.466	2.393	1.068	3.123	1.335	1.588	1.679	2.117	1.754	2.562	1.52	1.555
P01833	0.91	0.575	0.613	1.354	0.795	0.407	0.983	0.631	0.868	0.904	0.708	1.249	1.062	0.393	0.549	0.525	0.52	1.295	0.658	0.479	1.259	0.486	0.655	0.704	0.56	0.484	0.658	0.858	0.68	0.926	0.99	0.847	1.292	1.172	1.13	1.131	1.378	0.754	0.927	0.597	1.063	1.125	2.592	0.565	1.048	2.349	0.67	2.555	0.88
P01834	2.609	1.562	1.84	2.415	1.679	2.284	1.868	1.666	1.876	1.568	1.914	2.035	1.521	1.431	2.114	1.46	1.848	2.24	1.284	2.125	2.935	2.036	1.585	1.411	1.278	1.444	3.254	0.906	2.302	1.578	1.245	1.725	1.303	1.736	2.297	1.67	1.525	3.802	2.628	1.649	2.678	1.2	1.906	1.979	2.416	1.18	1.919	2.383	2.553
P01848	2.539	1.734	1.319	2.561	0.743	1.222	1.583	1.034	4.067	1.746	1.391	3.796	2.929	0.693	2.105	NA	NA	NA	NA	NA	NA	NA	NA	NA	NA	NA	NA	NA	NA	NA	NA	NA	NA	NA	NA	NA	NA	NA	NA	NA	NA	NA	NA	NA	NA	NA	NA	NA	NA
P01857	2.43	0.989	1.064	1.937	0.817	1.606	1.027	0.995	1.551	0.927	1.203	1.463	0.99	0.77	1.466	0.921	1.093	1.627	0.699	1.299	1.67	1.259	1.145	1.141	0.877	0.731	1.85	0.591	1.339	0.874	0.77	1.012	0.945	1.734	1.664	1.378	0.935	2.542	1.584	1.042	1.572	0.962	1.231	1.443	1.352	0.803	1.087	1.564	1.072
P01859	0.926	0.845	0.701	1.063	0.546	1.616	0.91	0.847	0.686	0.841	0.662	1.108	0.787	0.524	0.984	0.871	1.313	1.325	0.945	1.261	1.521	1.091	0.978	0.966	0.957	0.769	1.506	0.709	1.134	1.112	0.735	1.252	0.993	0.954	2.445	0.903	1.208	2.675	1.315	0.89	1.988	0.964	0.953	1.314	1.441	0.884	1.254	1.049	1.023
P01860	0.524	1.049	0.778	0.65	0.686	1.622	0.929	0.802	0.657	0.464	0.662	0.985	0.739	0.513	0.942	0.895	1.331	1.277	0.737	1.102	1.803	1.429	1.01	1.189	0.794	0.621	1.273	0.515	1.313	0.444	0.37	1.193	0.662	0.776	2.576	0.847	1.198	2.621	1.182	0.941	2.178	0.641	1.176	1.416	1.757	0.535	1.075	1.039	0.785
P01861	2.263	1.226	1.282	3.636	1.098	1.942	1.183	1.032	1.146	1.155	1.719	2.913	1.224	1.288	2.185	1.611	1.649	2.013	1.325	2.041	2.736	1.697	1.706	1.942	1.786	1.789	2.519	1.194	1.739	1.169	1.395	1.492	1.123	1.797	1.034	0.997	0.829	1.543	1.284	1.027	1.532	1.108	1.659	1.302	1.555	1.241	1.194	1.313	2.265
P01871	2.378	1.322	1.098	2.578	1.194	1.695	0.843	1.451	1.364	2.149	1.67	1.144	1.419	0.675	1.275	0.809	1.234	1.018	0.735	1.507	1.121	1.246	1.208	1.133	0.917	1.009	0.903	0.73	2.32	1.568	0.607	0.847	0.778	0.899	1.341	0.804	0.675	1.122	0.976	0.652	1.101	0.757	0.988	1.007	1.352	0.805	0.724	0.894	1.173
P01876	4.322	1.308	1.702	3.712	1.749	1.71	1.606	1.429	1.459	1.508	1.703	1.69	1.488	1.184	2.031	0.951	1.154	1.088	0.948	2.299	1.507	1.416	1.154	1.52	1.01	1.15	1.301	0.892	1.641	1.351	1.293	1.721	1.333	2.141	1.72	1.11	1.255	1.859	1.493	1.214	1.797	1.343	1.473	2.079	2.055	1.673	2.006	1.775	6.425
P01889	1.075	1.225	1.849	1.306	0.728	0.753	1.263	1.164	3.756	1.36	1.262	4.154	5.075	0.611	0.94	0.701	1.029	1.771	0.742	0.697	2.262	1.043	1.152	1.709	0.776	1.461	0.856	0.903	0.993	0.623	1.094	1.055	1.643	2.39	1.085	2.077	1.609	1.336	3.381	1.392	1.594	1.515	3.06	1.674	2.111	0.835	1.137	1.863	3.89
P01893	1.386	2.113	1.056	1.012	0.859	0.656	1.282	1.018	9.181	0.913	1.48	0.755	0.704	0.606	0.922	NA	NA	NA	NA	NA	NA	NA	NA	NA	NA	NA	NA	NA	NA	NA	0.617	0.719	0.5	6.352	0.447	0.438	0.451	0.51	0.462	0.408	0.615	0.644	0.621	0.569	0.704	NA	NA	NA	NA
P01903	3.156	1.403	1.789	2.701	1.488	1.436	1.968	1.499	3.873	2.063	1.823	3.133	2.388	1.049	1.839	1.567	1.701	4.064	1.873	1.005	3.618	1.361	1.239	2.321	0.933	3.09	1.046	1.124	1.119	0.623	1.31	0.83	1.176	2.26	0.948	3.258	1.219	1.015	2.915	1.977	0.961	1.281	2.221	0.978	1.393	1.403	1.246	4.755	3.022
P01909	NA	NA	NA	NA	NA	NA	NA	NA	NA	NA	NA	NA	NA	NA	NA	NA	NA	NA	NA	NA	NA	NA	NA	NA	NA	NA	NA	NA	NA	NA	NA	NA	NA	NA	NA	NA	NA	NA	NA	NA	NA	NA	NA	NA	NA	1.492	1.132	2.666	1.618
P01911	3.001	0.589	1.24	2.789	0.337	0.366	0.252	0.303	0.412	1.493	0.602	1.329	0.322	0.194	1.208	2.628	0.64	3.121	0.735	1.214	2.39	0.498	0.633	0.89	0.842	0.746	0.557	1.315	1.532	1.069	1.149	0.791	1.501	0.566	0.392	0.984	1.415	1.018	1.914	1.661	1.059	1.636	2.529	0.975	0.899	0.804	0.834	5.182	4.156
P01920	6.871	0.774	1.245	1.941	0.681	1.161	1.364	1.214	2.998	1.929	1.238	8.641	1.643	0.777	1.077	1.102	2.499	0.601	2.816	0.722	2.205	0.653	0.634	1.221	1.563	3.43	0.531	0.48	0.64	0.428	2.919	0.885	1.633	1.512	0.723	1.151	0.864	0.902	9.175	0.732	0.887	0.95	1.24	0.635	1.356	2.97	0.531	0.88	0.654
P02008	1.086	1.025	1.11	0.791	1.273	4.137	0.816	3.149	0.805	0.905	1.882	1.21	0.889	1.233	0.967	NA	NA	NA	NA	NA	NA	NA	NA	NA	NA	NA	NA	NA	NA	NA	1.075	0.876	0.991	0.915	1.324	1.214	1.231	1.436	1.563	1.204	1.485	0.708	1.75	1.519	1.778	NA	NA	NA	NA
P02042	1.186	2.338	1.779	1.346	2.17	3.826	1.933	2.652	1.897	1.277	2.677	1.532	1.209	1.221	3.175	1.227	1.799	1.992	0.971	3.113	1.995	1.203	1.88	1.354	1.628	1.915	2.175	0.969	1.977	3.218	1.111	2.247	1.701	0.97	2.43	1.638	1.395	3.671	1.305	1.413	2.369	1.821	1.519	3.268	2.235	1.342	1.463	3.216	0.621
P02144	0.947	0.857	0.725	0.965	0.597	15.014	0.766	1.977	0.904	0.983	1.295	0.873	0.718	0.491	0.638	0.538	0.8	0.689	0.634	0.732	0.915	0.712	3.422	0.984	0.823	0.563	1.033	0.861	16.215	0.707	0.628	0.767	0.867	0.797	5.161	0.991	2.447	0.905	0.912	0.623	0.842	0.737	2.845	1.62	0.664	NA	NA	NA	NA
P02452	1.654	1.754	1.968	2.046	0.914	0.903	0.929	1.79	1.722	3.111	1.577	1.163	1.33	0.389	1.003	1.047	2.451	2.088	1.541	1.203	2.715	2.094	2.755	2.122	1.741	0.722	0.813	1.663	2.004	0.767	0.628	0.825	1.403	0.671	0.908	1.069	1.386	1.219	1.16	0.519	1.501	1.194	1.744	1.8	2.302	1.276	0.64	3.167	1.38
P02458	2.622	1.248	1.664	1.36	1.182	0.795	1.043	1.402	1.446	1.62	1.39	1.101	1.195	2.59	1.003	1.245	2.406	2.498	2.2	2.073	2.334	2.009	3.068	3.857	2.68	1.517	1.399	2.085	2.62	1.347	1.457	1.347	1.899	1.234	1.599	1.278	1.586	2.001	1.685	1.001	1.916	2.001	1.975	3.089	2.272	1.774	1.173	2.097	1.823
P02461	2.156	2.031	1.773	1.686	0.734	0.965	0.714	1.885	1.642	3.517	1.593	1.196	1.397	0.389	0.93	1.048	2.582	2.517	1.913	1.08	2.891	1.889	3.489	1.874	1.974	0.625	0.743	2.05	2.203	0.792	0.836	0.878	2.138	0.743	1.214	1.386	1.385	1.474	1.376	0.531	1.978	1.908	2.057	2.6	2.822	1.572	0.776	2.689	1.093
P02462	0.993	1.942	1.426	1.193	1.573	1.087	1.228	1.664	1.054	1.334	1.671	1.161	0.997	1.085	1.286	0.963	1.629	1.281	0.912	1.615	1.143	1.11	1.464	1.399	1.341	1.01	1.062	0.971	1.374	0.851	1.066	1.842	1.844	0.847	1.871	1.115	1.432	1.931	1.283	0.969	2.363	1.708	1.482	2.324	1.746	2.086	1.538	1.25	0.935
P02511	1.474	0.818	1.336	0.823	1.886	1.35	2.086	0.764	0.956	1.555	1.139	0.739	1.78	0.41	0.601	1.484	1.807	1.267	1.02	1.722	1.153	1.513	1.918	1.098	1.463	1.601	1.417	1.211	9.189	0.655	1.887	1.86	1.339	1.531	1.709	0.533	1.845	1.35	0.502	1.891	0.736	1.2	1.253	0.943	0.89	1.745	1.395	0.78	1.649
P02533	1.227	1.237	1.862	1.173	2.643	0.696	0.949	1.678	0.849	0.872	1.334	0.72	1.111	0.698	1.058	2.305	1.755	2.203	1.225	1.728	3.006	1.751	1.49	1.694	2.255	1.078	1.328	1.594	1.507	2.737	1.658	1.416	2.123	1.472	3.376	1.45	2.372	1.438	1.015	1.263	2.023	3.764	1.616	1.975	1.482	4.38	1.339	1.452	1.431
P02545	0.968	0.855	1.013	0.936	0.799	0.821	0.738	0.712	0.772	0.968	0.738	0.824	1.068	0.958	0.996	1.175	0.928	0.904	1.018	0.764	0.996	1.097	0.847	0.873	0.969	0.982	1.026	1.331	0.664	0.547	1.035	0.95	0.84	1.07	0.663	1.003	1.089	0.83	1.094	1.588	0.721	0.837	0.862	0.808	0.964	0.892	0.769	0.73	1.066
P02549	1.513	2.786	1.382	1.051	1.449	2.229	1.381	2.231	1.436	1.216	2.915	1.288	1.015	0.87	2.356	1.403	1.789	2	1.317	2.4	2.325	1.409	1.993	1.878	1.577	1.592	1.806	1.238	2.924	3.531	0.854	1.968	1.169	0.847	2.09	1.228	1.225	2.409	1.065	1.226	1.787	1.239	1.791	2.654	1.792	1.489	1.304	2.475	0.758
P02585	1.954	1.876	1.559	2.214	1.703	22.484	1.491	2.213	1.399	1.615	2.269	1.283	1.323	1.307	1.689	1.645	1.797	1.849	1.564	2.61	1.726	1.931	4.628	2.677	2.119	1.724	3.625	1.54	46.314	1.597	0.997	1.153	1.637	1.503	26.598	1.108	2.383	1.909	1.549	1.229	1.559	1.525	3.825	3.562	1.374	NA	NA	NA	NA
P02647	0.895	0.928	1.406	0.654	0.911	1.129	1.026	1.065	0.833	0.67	1.071	0.681	0.961	0.604	1.379	1.267	1.093	0.932	0.528	1.13	1.032	1.451	1.044	0.799	0.879	0.842	0.944	0.508	1.621	0.643	0.635	1.189	0.932	0.644	1.446	1.226	1.038	1.619	1.082	0.99	1.883	0.916	1.11	1.274	1.472	0.443	0.98	1.045	0.483
P02649	4.21	0.605	0.827	0.827	0.948	0.497	1.027	0.611	0.571	0.618	0.857	0.537	0.676	0.348	0.877	0.642	0.832	0.565	0.676	0.992	0.484	1.415	1.124	0.45	0.82	0.585	0.482	0.784	0.701	0.272	0.591	0.913	0.617	0.533	0.902	0.796	1.159	0.836	0.663	0.467	2.118	0.589	0.744	0.716	1.039	0.688	0.883	0.721	0.651
P02652	0.417	0.448	0.621	0.262	0.757	0.548	0.623	0.568	0.404	0.283	1.144	0.278	0.673	0.239	0.587	1.124	0.649	0.387	0.248	0.442	0.864	1.199	1.442	0.301	0.564	0.492	0.53	0.274	1.485	0.195	0.205	0.553	0.397	0.26	0.645	0.686	0.52	0.687	0.272	0.617	0.553	0.459	0.267	0.389	0.433	0.427	1.224	0.826	0.482
P02654	0.92	0.424	0.444	0.343	0.276	0.29	0.294	0.371	0.318	0.476	0.404	0.331	0.341	0.263	0.479	1.143	1.343	1.545	0.956	1.691	0.911	2.383	2.312	1.128	1.517	0.878	0.912	1.033	2.523	1.369	0.362	0.557	0.405	0.333	0.629	0.574	0.429	0.44	0.303	0.392	0.719	0.377	0.39	0.475	0.616	0.597	0.725	0.427	0.424
P02655	1.594	1.003	1.421	1.031	0.813	0.545	1.257	1.191	1.058	1.064	1.2	0.919	0.765	0.333	0.842	1.188	1.287	1.121	0.762	1.792	1.096	1.381	1.689	1.788	1.23	1.257	0.986	0.817	1.749	0.82	0.559	0.942	0.819	0.774	0.776	1.917	0.853	1.124	0.789	0.83	1.105	1.114	0.909	1.174	1.029	0.591	0.673	1.178	0.546
P02656	2.46	0.883	0.852	0.519	1.281	0.603	1.376	1.771	0.912	0.824	1.913	0.847	0.863	0.43	1.587	1.323	0.999	1.232	0.669	1.126	1.1	1.327	1.72	1.579	1.252	0.833	0.715	0.595	3.226	1.412	0.573	1.348	0.845	0.787	0.906	2.232	1.111	1.936	0.703	1.086	1.331	1.112	0.917	1.585	1.303	0.841	1.135	1.656	0.588
P02671	1.503	1.207	1.044	1.031	0.997	1.406	0.887	2.013	1.285	0.93	1.963	1.001	1.172	0.627	2.145	1.064	1.337	1.35	0.857	1.386	2.518	1.038	1.146	1.08	1.036	1.004	0.919	0.891	3.37	6.137	0.751	1.986	0.863	0.901	4.698	1.049	1.261	1.632	0.769	3.509	1.787	0.954	1.237	1.757	2.107	1.086	0.789	1.79	0.477
P02675	1.213	1.312	1.268	1.31	1.253	1.582	1.144	1.837	1.33	1.293	2.277	1.179	1.157	0.701	2.353	1.15	1.495	1.539	1.041	1.861	2.647	1.215	1.344	1.376	1.241	1.105	1.331	1.005	3.092	5.245	0.844	1.634	1.149	0.911	4.6	1.019	1.213	1.736	0.989	2.868	1.833	1.158	1.277	1.873	2.069	1.288	1.059	1.62	0.667
P02679	0.906	1.234	1.148	1.102	0.996	1.864	1.108	1.658	1.216	0.972	1.826	1.096	1.078	0.667	2.258	1.189	1.5	1.677	1.007	1.851	3.54	1.127	1.19	1.189	1.131	1.088	1.409	0.88	2.836	5.169	0.756	1.693	1.121	0.891	6.088	1.131	1.293	1.846	1.002	3.897	1.873	1.127	1.426	1.869	2.177	1.21	1.02	1.852	0.682
P02686	0.616	0.273	0.306	0.38	0.277	0.234	0.245	0.395	0.297	0.476	0.333	0.349	0.357	0.312	0.227	0.468	0.43	0.39	0.529	0.325	0.311	0.326	0.396	0.397	0.503	0.484	0.258	0.662	0.377	0.34	0.242	0.372	0.255	0.34	0.18	0.313	0.232	0.244	0.177	0.224	0.239	0.209	0.24	0.222	0.236	0.42	0.515	0.388	0.431
P02724	2.015	2.82	1.841	1.475	2.345	3.805	3.238	2.76	2.7	1.628	4.073	1.582	1.59	0.886	4.314	NA	NA	NA	NA	NA	NA	NA	NA	NA	NA	NA	NA	NA	NA	NA	0.687	1.987	1.367	0.457	2.398	1.433	1.448	4.096	0.735	1.131	1.729	1.204	1.224	3.94	1.44	1.14	0.947	0.656	0.4
P02730	1.426	3.519	1.874	1.348	2.063	3.61	1.892	2.595	1.806	1.361	3.196	1.645	1.298	1.113	3.264	1.614	2.298	2.318	1.419	3.472	2.383	1.723	2.002	2.257	1.892	1.941	2.322	1.279	3.108	3.857	1.082	2.745	1.499	0.975	2.257	1.62	1.553	3.726	1.42	1.443	2.493	1.576	1.938	3.377	2.256	1.416	1.729	3.124	0.995
P02741	NA	NA	NA	NA	NA	NA	NA	NA	NA	NA	NA	NA	NA	NA	NA	1.45	1.417	1.52	1.379	2.247	3.174	1.134	1.673	1.975	2.099	1.442	2.844	1.05	1.897	1.849	NA	NA	NA	NA	NA	NA	NA	NA	NA	NA	NA	NA	NA	NA	NA	1.621	1.941	2.025	1.498
P02743	4.75	1.033	1.533	4.384	1.323	0.956	3.947	1.148	1.126	1.419	1.375	1.09	1.069	0.742	1.261	1.403	1.341	1.34	1.367	2.195	1.257	2.294	2.513	1.292	1.442	0.828	1.023	1.541	0.887	0.753	0.625	0.963	0.832	0.524	1.199	0.67	2.833	0.742	0.882	0.788	1.96	0.853	3.85	1.08	1.141	1.567	0.568	0.756	0.762
P02745	0.441	0.716	0.481	0.464	0.446	0.774	0.519	0.581	0.589	0.343	0.488	0.631	0.431	0.364	0.689	0.965	1.662	0.89	0.681	0.738	1.561	0.872	0.6	0.561	0.667	1.062	0.776	0.442	0.963	0.267	0.413	0.717	0.514	0.583	0.765	1.081	0.696	0.718	1.257	1.048	1.392	0.472	1.145	0.867	1.298	0.567	0.678	0.862	0.93
P02746	1.612	1.166	0.903	0.985	0.864	1.12	1.085	0.987	0.984	0.828	0.894	1.071	0.837	0.713	1.177	1.421	2.081	1.329	1.264	1.376	2.023	1.454	1.26	1.204	1.11	1.57	1.436	0.917	1.698	1.26	1.058	1.228	1.121	1.161	1.433	1.611	1.167	1.363	2.457	1.565	2.216	1.044	1.57	1.45	2.363	1.407	1.046	1.754	1.58
P02747	2.683	1.514	1.549	1.649	1.282	1.476	1.417	1.489	1.598	1.396	1.533	1.527	1.273	0.893	1.463	1.13	1.887	1.424	1.321	1.276	1.775	1.332	1.234	1.272	1.109	1.126	1.106	0.979	1.349	1.161	1.016	1.589	1.481	1.453	3.003	1.775	1.364	1.546	1.559	0.998	1.716	1.536	1.384	2.352	1.555	1.05	1.346	1.688	1.479
P02748	6.503	1.24	1.35	1.656	1.148	1.256	1.316	1.208	0.95	1.059	1.354	1.057	0.804	1.158	1.033	1.025	1.456	1.151	0.858	1.175	1.453	0.979	2.052	1.073	0.901	0.809	1.163	0.877	1.196	0.855	0.701	1.144	1.151	0.632	2.451	0.748	1.339	1.494	1.116	1.171	4.747	1.097	1.321	1.227	1.796	1.009	1.267	1.034	0.995
P02749	0.285	0.425	0.237	0.268	0.296	0.454	0.246	0.396	0.233	0.268	0.478	0.276	0.239	0.388	0.343	0.422	0.572	0.352	0.34	0.341	0.434	0.482	0.537	0.5	0.332	0.287	0.436	0.382	0.34	0.355	0.432	0.72	0.699	0.493	0.557	0.825	0.49	0.614	0.468	0.516	0.802	0.432	0.46	0.751	0.61	0.343	0.489	0.477	0.28
P02750	1.471	1.495	1.602	1.282	1.54	1.56	1.31	1.438	1.702	1.332	2.048	1.39	1.42	1.356	1.976	1.071	1.412	1.103	1.019	1.479	1.358	1.911	1.315	1.233	1.312	1.273	1.975	1.033	1.4	1.223	1.357	1.685	1.35	1.125	1.641	1.531	1.631	2.773	1.754	1.534	2.222	1.274	1.711	1.999	1.972	1.118	1.65	1.597	1.101
P02751	1.036	0.839	0.537	1.798	0.459	0.632	0.409	0.478	0.395	1.172	0.498	0.458	0.5	0.326	0.529	0.585	0.68	0.501	2.326	0.693	0.749	2.664	0.509	0.588	0.679	0.483	0.496	1.139	0.623	0.448	1.269	0.658	0.69	0.723	0.644	0.646	1.292	0.764	0.607	2.423	0.654	0.665	0.694	0.745	1.004	0.886	0.717	0.511	1.387
P02753	1.155	1.537	1.838	1.437	1.831	1.609	1.751	1.938	1.712	1.378	2.95	1.561	1.312	1.562	2.428	1.414	1.76	1.498	1.731	2.213	1.474	1.609	1.995	1.304	1.707	1.463	1.365	1.704	1.558	1.057	1.304	2.043	1.369	1.248	1.352	1.572	1.314	2.071	0.981	1.199	2.509	1.364	1.263	1.937	2.039	1.24	2.168	1.744	1.103
P02760	5.266	1.288	1.664	5.029	1.65	1.135	2.21	1.337	1.487	1.96	1.703	1.22	1.207	0.967	1.465	1.611	1.882	1.35	1.64	3.082	1.45	3.07	2.379	1.74	1.598	1.361	1.525	2.422	1.576	1.155	1.062	1.6	1.273	0.842	1.246	1.064	1.613	1.61	1.4	0.902	2.112	1.219	1.685	1.798	1.369	1.265	1.254	1.277	1.181
P02763	0.586	0.567	0.545	0.457	1.045	0.751	1.036	0.544	0.609	0.382	1.137	0.544	0.502	0.417	0.815	0.955	0.982	0.66	0.613	1.552	1.013	0.949	1.135	0.825	1.022	0.716	2.134	0.655	1.246	0.621	0.558	1.118	0.797	0.682	1.246	0.949	1.621	2.053	0.816	0.933	1.195	0.831	0.819	1.204	1.032	0.425	0.882	0.542	0.614
P02765	1.201	0.577	0.66	0.724	0.66	0.938	0.444	0.643	0.446	0.894	1.634	0.53	0.724	0.559	0.582	1.128	1.002	1.488	0.882	1.278	0.953	1.34	1.777	0.914	1.284	0.744	0.974	1.095	1.666	0.646	1.029	1.011	0.901	0.743	1.087	0.928	0.961	1.482	0.643	0.745	0.983	0.78	0.704	0.878	0.925	0.997	1.359	0.814	0.746
P02766	1.862	1.313	1.427	1.327	1.639	1.589	1.619	1.537	1.357	1.218	2.167	1.245	1.429	1.202	1.787	0.567	0.603	0.494	0.53	0.707	0.428	1.035	0.898	0.43	0.545	0.427	0.553	0.566	0.595	0.362	0.463	1.049	0.566	0.42	0.682	0.614	0.941	1.136	0.449	0.556	0.805	0.587	0.684	0.774	0.815	0.588	1.045	0.887	0.559
P02774	0.566	0.771	0.834	0.655	0.737	1.054	0.848	0.86	0.551	0.554	1.711	0.634	0.541	0.536	0.696	0.628	0.747	0.716	0.605	0.893	0.728	0.956	1.296	0.48	0.571	0.435	0.739	0.578	0.705	0.513	0.643	0.764	0.67	0.468	1.11	0.911	0.665	1.347	0.62	0.679	1.275	0.734	0.732	0.898	0.984	0.408	0.838	0.525	0.385
P02775	1.506	5.157	2.728	0.867	1.707	2.327	2.374	9.422	2.096	1.24	4.026	3.246	1.706	1.146	8.55	1.901	2.494	5.912	1.656	5.017	4.521	1.479	2.593	4.525	3.168	2.22	2.664	1.058	5.667	5.854	1.197	2.058	2.39	1.441	2.517	4.954	1.224	4.445	1.638	2.195	3.39	3.634	2.936	4.891	2.315	1.567	1.993	2.279	1.569
P02786	0.974	1.216	1.278	1.17	1.111	1.425	1.297	1.349	1.794	1.508	1.22	1.633	1.417	1.276	1.458	1.377	1.68	1.732	1.524	2.131	1.649	1.865	1.383	1.904	1.529	1.788	1.993	1.252	1.466	1.523	1.313	1.029	0.956	1.44	1.116	1.32	1.167	1.305	2.382	1.378	1.39	1.112	1.273	1.303	1.201	1.056	1.376	1.676	1.689
P02787	0.495	0.695	0.818	0.712	0.847	1.064	0.663	0.799	0.56	0.723	1.292	0.613	0.604	0.711	1.065	0.624	0.901	0.669	0.561	1.014	0.82	0.76	0.931	0.802	0.765	0.584	1.095	0.516	0.87	0.538	0.599	1.025	0.744	0.538	1.217	0.912	0.747	1.628	0.792	0.54	1.247	0.754	0.686	1.047	1.113	0.705	1.117	0.791	0.515
P02788	1.177	1.052	1.011	1.052	0.947	0.973	1.108	1.106	0.86	1.188	1.011	1.374	1.04	0.487	1.411	0.81	1.277	1.479	0.726	1.236	2.956	0.82	0.948	1.18	1.031	1.026	0.703	1.079	0.668	1.413	0.675	0.887	0.754	1.054	0.865	0.813	1.541	1.261	0.746	4.519	0.911	0.955	1.277	0.963	2.994	1.064	0.869	1.2	2.583
P02790	0.724	0.845	1.163	0.839	1.097	1.331	0.928	1.098	1.027	0.825	1.802	0.783	0.848	0.901	1.198	0.997	1.242	0.986	0.814	1.602	1.348	1.237	1.255	1.057	1.101	0.89	1.398	0.758	1.135	0.755	0.785	1.613	1.043	0.832	1.479	1.185	1.317	2.153	1.189	1.038	2.134	1.035	1.218	1.635	1.621	0.696	1.332	1.029	0.714
P02792	0.937	0.582	0.569	0.656	0.63	0.881	0.655	0.518	0.485	0.559	0.584	0.461	1.072	0.333	1.657	0.582	4.17	0.532	0.897	0.32	0.474	0.496	0.43	0.431	0.836	0.372	1.428	0.636	1.046	0.407	0.358	1.044	0.713	0.485	1.748	0.434	2.71	1.722	0.302	2.502	0.338	0.741	2.058	0.195	1.416	0.305	0.485	0.233	1.032
P02794	1.254	0.743	0.885	1.223	0.857	2.842	0.735	0.752	0.635	0.894	0.871	0.672	1.455	0.553	1.766	0.696	1.947	0.705	0.969	0.486	0.648	0.684	0.513	0.637	1.001	0.676	0.928	1.315	0.543	0.741	1.176	0.977	0.966	0.746	1.001	0.731	1.487	1.265	0.637	2.603	0.674	0.975	1.192	0.649	1.023	0.773	0.827	0.704	1.529
P03891	NA	NA	NA	NA	NA	NA	NA	NA	NA	NA	NA	NA	NA	NA	NA	0.703	1.496	2.285	2.07	1.188	1.878	1.126	1.774	2.756	1.109	1.142	1.978	1.414	1.228	1.729	NA	NA	NA	NA	NA	NA	NA	NA	NA	NA	NA	NA	NA	NA	NA	NA	NA	NA	NA
P03905	NA	NA	NA	NA	NA	NA	NA	NA	NA	NA	NA	NA	NA	NA	NA	NA	NA	NA	NA	NA	NA	NA	NA	NA	NA	NA	NA	NA	NA	NA	NA	NA	NA	NA	NA	NA	NA	NA	NA	NA	NA	NA	NA	NA	NA	2.319	2.45	3.019	2.416
P03915	NA	NA	NA	NA	NA	NA	NA	NA	NA	NA	NA	NA	NA	NA	NA	NA	NA	NA	NA	NA	NA	NA	NA	NA	NA	NA	NA	NA	NA	NA	NA	NA	NA	NA	NA	NA	NA	NA	NA	NA	NA	NA	NA	NA	NA	12.323	2.976	3.475	2.751
P03928	0.134	0.34	0.449	0.562	0.145	0.203	0.26	0.272	0.39	0.66	0.179	0.661	0.352	0.641	0.513	0.584	0.716	0.664	0.761	0.58	0.833	0.663	0.686	1.303	0.646	0.69	0.831	0.621	0.485	0.845	0.746	0.473	0.711	1.587	1.4	0.689	0.766	0.333	0.555	0.317	0.476	0.783	0.521	0.24	0.362	NA	NA	NA	NA
P03950	1.864	1.637	2.429	1.885	1.671	1.397	1.879	1.782	1.983	1.584	1.912	1.598	1.647	0.979	1.673	NA	NA	NA	NA	NA	NA	NA	NA	NA	NA	NA	NA	NA	NA	NA	1.436	1.182	1.378	1.204	1.134	1.387	1.013	1.33	1.273	0.859	1.365	1.224	1.289	1.728	1.531	NA	NA	NA	NA
P03951	0.971	1.79	1.403	0.99	1.26	1.032	0.921	1.526	1.255	0.739	1.764	1.408	0.979	1.011	1.679	1.184	2.066	2.335	1.196	2.632	1.975	1.365	1.847	2.229	1.761	1.484	1.877	1.358	1.843	1.254	1.096	1.291	1.102	1.329	1.223	1.577	0.912	1.595	1.475	1.312	1.429	2.851	1.16	2.726	1.595	NA	NA	NA	NA
P03952	1.144	1.663	1.776	1.338	1.803	1.516	1.436	1.659	1.312	1.428	2.145	1.364	1.364	1.094	1.818	1.086	2.089	1.965	1.397	1.883	1.981	1.768	1.688	1.912	1.478	1.092	1.539	1.125	1.63	1.639	0.615	1.172	1.087	0.701	1.378	1.067	0.832	1.451	1.24	0.803	2.04	1.127	1.068	2.038	2.142	1.187	1.524	1.43	0.981
P03956	16.172	0.81	1.421	0.788	1.148	0.54	0.301	0.519	0.724	0.607	0.866	0.648	0.682	0.578	0.715	NA	NA	NA	NA	NA	NA	NA	NA	NA	NA	NA	NA	NA	NA	NA	NA	NA	NA	NA	NA	NA	NA	NA	NA	NA	NA	NA	NA	NA	NA	NA	NA	NA	NA
P04003	1.767	2.947	1.149	1.287	0.974	2.604	0.81	2.359	1.037	1.524	2.226	1.118	0.762	0.709	1.903	1.04	1.756	2.228	1.228	1.912	2.122	1.117	1.514	1.695	1.466	1.05	1.262	0.917	1.941	2.011	1.224	1.174	1.562	1.284	1.93	1.905	1.149	1.761	1.319	1.398	1.92	2.025	1.466	2.062	2.232	1.412	1.38	2.545	0.935
P04004	12.509	1.266	1.627	6.498	1.343	1.023	1.694	1.259	1.03	1.314	1.662	0.972	0.933	1.25	1.128	1.463	1.715	1.412	1.138	1.328	1.492	2.475	2.95	1.374	1.387	1.069	1.184	1.731	1.233	1.008	0.924	1.441	1.025	0.715	1.58	0.884	1.205	1.315	1.377	0.891	4.371	0.986	1.371	1.552	1.751	0.963	1.34	1.027	1.219
P04040	0.741	1.152	0.995	1.1	0.835	1.786	0.806	1.202	0.992	1.147	1.136	0.953	0.876	0.767	1.38	1.059	1.238	1.515	1.656	1.444	1.313	0.84	1.129	1.053	1.121	1.166	1.728	1.421	1.312	2.283	1.111	0.946	1.129	0.799	1.078	1.194	0.831	1.399	1.252	1.267	1.227	1.089	1.02	1.247	1.353	1.115	1.058	1.324	1.261
P04049	1.346	1.05	1.303	1.031	1.217	0.959	1.165	1.18	1.265	1.148	1.215	1.203	1.295	1.437	1.067	1.107	0.956	1.053	1.184	0.913	0.973	0.939	0.877	1.323	1.121	1.288	1.078	0.999	0.729	1.067	1.149	1.017	0.881	1.072	0.867	1.195	0.911	0.882	1.074	1.026	1.02	0.772	0.942	0.929	1.016	0.761	1.081	1.138	1.281
P04062	0.975	1.016	1.142	0.862	0.863	1.158	0.791	1.129	1.007	0.954	1.09	0.945	0.914	1.341	1.044	0.757	0.775	0.721	0.608	0.844	0.697	0.815	0.834	0.714	0.745	0.783	0.698	0.699	0.617	0.664	0.897	0.761	0.846	0.867	0.815	0.684	0.738	0.859	0.604	0.749	0.716	0.979	0.665	0.81	0.653	1.015	1.023	0.888	0.897
P04066	0.467	0.874	0.835	0.647	0.796	0.486	0.784	0.9	0.577	0.6	0.796	0.601	0.641	0.843	0.91	1.596	1.131	0.861	1.11	1.257	0.853	1.031	1.03	1.086	1.089	1.105	1.03	0.845	0.596	0.494	0.675	0.927	1.156	0.868	0.629	0.784	0.863	0.763	0.752	0.679	0.907	1.328	0.686	0.749	0.685	0.797	0.742	0.519	0.909
P04070	0.835	1.011	1.059	0.881	0.729	1.059	0.583	1.186	1.015	1.039	1.525	0.736	0.734	0.619	1.326	1.701	0.786	1.135	2.154	1.092	0.992	2.594	1.282	0.869	1.839	1.28	1.806	1.071	0.917	0.554	0.917	1.375	1.186	0.986	1.478	1.298	1.065	1.713	1.372	1.192	1.805	1.125	1.091	1.329	1.411	0.854	1.619	1.391	1.47
P04075	0.479	0.591	0.595	0.576	0.683	0.537	0.657	0.583	0.538	0.633	0.513	0.586	0.584	0.942	0.506	0.464	0.557	0.548	0.502	0.447	0.525	0.457	0.623	0.484	0.47	0.632	0.506	0.511	1.204	0.414	0.765	0.758	0.721	0.621	0.59	0.619	0.603	0.661	0.625	0.625	0.54	0.747	0.6	0.543	0.696	0.505	0.63	0.431	0.556
P04080	0.825	0.61	1.133	1.133	0.652	1.003	1.186	0.791	1.017	1.116	0.64	0.971	1.111	0.862	1.081	0.978	1.044	0.983	0.799	0.812	0.999	1.328	0.736	0.857	0.886	1.16	1.13	0.719	0.437	0.569	1.106	0.972	0.978	1.097	0.856	1.377	1.475	1.158	1.111	1.769	0.766	1.016	1.137	0.811	0.891	0.679	0.992	0.641	1.15
P04083	0.592	0.549	0.758	1.109	0.554	1.033	0.675	0.521	0.659	1.089	0.566	0.831	1.11	1.986	1.323	2.065	0.833	1.323	1.67	0.753	1.42	1.666	0.659	0.73	1.413	0.68	2.066	1.294	0.524	0.592	1.39	0.651	0.666	1.064	0.489	1.321	1.126	0.672	1.027	1.026	0.53	0.6	0.773	0.596	0.894	0.905	0.755	0.701	0.841
P04085	4.026	2.115	2.2	2.718	1.243	1.041	1.386	1.604	1.742	1.886	1.756	1.85	1.49	1.366	2.057	NA	NA	NA	NA	NA	NA	NA	NA	NA	NA	NA	NA	NA	NA	NA	NA	NA	NA	NA	NA	NA	NA	NA	NA	NA	NA	NA	NA	NA	NA	NA	NA	NA	NA
P04114	1.899	1.332	1.364	1.065	1.358	1.278	1.56	1.386	1.357	1.162	1.53	1.177	1.08	0.795	1.242	1.325	1.391	1.31	0.832	1.518	1.631	1.362	1.512	1.509	1.138	1.084	1.151	0.734	1.522	1.217	0.836	1.494	1.281	0.788	1.668	1.28	1.266	1.654	0.966	1.122	1.613	1.313	1.358	1.472	1.655	1.004	1.14	1.794	1.069
P04150	1.366	1.542	1.663	1.085	1.318	1.025	1.632	1.487	2.081	1.299	1.341	1.913	1.821	1.143	1.933	1.374	2.159	1.194	1.674	1.455	1.423	1.795	1.537	1.585	1.769	1.632	1.088	1.612	1.316	0.834	1.003	1.048	0.868	1.208	0.871	1.328	0.924	1.221	1.275	0.93	1.252	0.977	1.217	1.197	1.312	1.514	1.339	1.892	1.546
P04156	0.972	1.544	1.03	0.948	6.194	1.071	2.169	1.44	0.614	1.093	3.012	1.159	1.287	0.933	0.716	0.242	0.373	0.498	0.468	0.28	0.404	0.667	0.363	0.482	0.402	0.347	0.148	0.436	0.322	1.219	0.956	0.513	0.633	0.653	0.406	0.552	0.569	0.37	0.354	0.324	0.385	0.697	0.452	0.665	0.453	0.748	1.032	0.443	0.526
P04179	0.826	0.406	0.301	1.44	0.333	0.679	0.428	0.357	0.491	1.065	0.342	0.524	1.207	0.24	0.366	0.333	0.454	0.716	1.133	0.387	0.63	0.586	0.361	0.714	0.608	0.475	0.461	0.939	0.514	0.447	2.341	0.504	0.719	2.421	1.284	0.862	0.88	0.636	0.791	1.071	0.558	0.634	0.949	0.583	0.604	0.855	0.838	0.824	2.28
P04180	NA	NA	NA	NA	NA	NA	NA	NA	NA	NA	NA	NA	NA	NA	NA	NA	NA	NA	NA	NA	NA	NA	NA	NA	NA	NA	NA	NA	NA	NA	1.217	1.652	1.601	1.062	1.27	1.262	1.238	1.974	1.269	0.964	1.765	1.42	1.563	1.923	1.512	1.356	1.837	2.188	1.327
P04181	0.73	0.729	0.757	1.058	0.675	2.996	0.825	0.667	0.742	0.956	0.634	0.702	0.845	0.527	0.714	0.565	0.709	0.697	1.076	0.775	0.641	0.821	0.658	1.042	0.95	0.767	0.889	1.579	0.615	0.966	1.576	0.891	0.887	1.043	3.374	0.766	1.144	1.009	0.811	1.45	1.012	0.928	1.047	0.974	0.822	0.703	1.027	0.592	1.145
P04196	1.747	1.255	1.354	1.917	1.119	1.509	0.967	1.345	0.855	1.576	2.072	0.745	0.965	0.857	1.417	1.501	0.879	0.938	1.052	1.618	1.02	1.433	1.604	0.836	1.069	0.822	1.564	1.209	1.975	1.157	0.901	1.609	0.853	0.767	1.408	0.958	1.066	1.312	1.13	1.734	2.084	0.899	0.986	1.234	1.692	0.837	1.241	0.793	0.756
P04211	2.712	1.18	1.234	1.536	1.109	1.149	1.345	1.341	1.477	1.164	1.464	1.924	2.025	1.317	1.636	1.238	1.171	1.574	1.473	1.168	1.228	1.22	1.264	1.218	1.301	0.749	0.633	1.516	1.264	0.931	NA	NA	NA	NA	NA	NA	NA	NA	NA	NA	NA	NA	NA	NA	NA	NA	NA	NA	NA
P04216	0.99	1.597	1.424	0.924	0.799	1.565	1.105	1.156	1.267	1.228	1.024	1.335	1.182	0.898	1.19	1.086	2.497	1.884	1.372	1.098	1.509	1.182	1.477	1.209	1.144	1.453	1.87	1.118	1.369	1.519	0.913	1.593	1.386	1.004	1.571	1.641	1.256	1.274	1.445	0.914	1.537	1.469	1.693	1.479	1.8	1.305	1.302	1.594	0.991
P04217	0.969	1.121	1.532	1.347	1.601	1.631	1.18	1.416	1.135	1.224	2.187	1.043	1.091	0.984	1.518	1.084	1.583	1.202	1.157	1.892	1.427	1.52	1.367	1.329	1.373	1.389	1.853	1.073	1.664	1.13	0.995	1.384	1.095	0.824	1.421	1.072	1.292	2.606	1.013	1.058	1.921	0.995	1.073	1.451	1.532	1.011	1.372	1.465	0.933
P04233	1.34	0.946	0.969	1.46	0.773	0.934	1.321	0.921	2.464	1.284	0.996	2.549	1.921	0.642	1.198	1.22	1.141	2.089	1.466	1.315	2.264	1.215	1.087	2.547	1.273	2.06	1.168	1.154	1.158	0.968	1.663	1.005	1.126	1.983	0.901	2.583	1.283	1.166	2.145	2.005	1.033	1.167	2.114	1.142	1.307	1.34	0.987	2.551	1.734
P04234	NA	NA	NA	NA	NA	NA	NA	NA	NA	NA	NA	NA	NA	NA	NA	NA	NA	NA	NA	NA	NA	NA	NA	NA	NA	NA	NA	NA	NA	NA	NA	NA	NA	NA	NA	NA	NA	NA	NA	NA	NA	NA	NA	NA	NA	1.673	1.196	6.137	1.801
P04259	NA	NA	NA	NA	NA	NA	NA	NA	NA	NA	NA	NA	NA	NA	NA	0.503	0.807	0.865	1.015	0.58	0.564	0.906	0.96	1.535	1.306	0.653	0.869	1.137	1.422	3.016	3.107	0.779	1.428	2.427	3.635	1.034	1.1	0.822	0.423	0.723	1.044	1.41	0.898	0.98	0.46	NA	NA	NA	NA
P04264	3.232	1.785	2.127	3.36	2.5	1.15	1.224	2.082	1.113	1.219	2.66	1.01	1.454	1.214	1.102	2.323	1.922	3.119	1.498	1.81	3.457	1.95	1.838	1.909	2.543	1.288	1.571	2.361	2.238	6.066	2.912	1.25	4.039	2.391	2.235	1.483	2.17	1.566	0.974	1.593	1.71	6.694	1.578	1.718	1.549	4.318	1.336	1.121	1.46
P04271	NA	NA	NA	NA	NA	NA	NA	NA	NA	NA	NA	NA	NA	NA	NA	NA	NA	NA	NA	NA	NA	NA	NA	NA	NA	NA	NA	NA	NA	NA	NA	NA	NA	NA	NA	NA	NA	NA	NA	NA	NA	NA	NA	NA	NA	0.144	0.11	0.152	0.118
P04275	1.76	1.342	1.39	1.972	1.166	1.398	1.128	1.551	1.218	1.622	1.501	1.365	1.037	0.859	2.015	1.123	1.599	1.299	1.172	1.286	1.231	1.11	1.158	1.413	1.215	1.546	1.405	1.284	1.898	1.202	1.26	1.268	1.383	1.462	2.537	0.884	1.293	1.337	1.144	1.031	1.324	1.332	1.648	1.5	1.298	2.031	1.463	1.597	1.097
P04278	NA	NA	NA	NA	NA	NA	NA	NA	NA	NA	NA	NA	NA	NA	NA	NA	NA	NA	NA	NA	NA	NA	NA	NA	NA	NA	NA	NA	NA	NA	NA	NA	NA	NA	NA	NA	NA	NA	NA	NA	NA	NA	NA	NA	NA	1.211	2.574	1.556	1.139
P04350	1.314	1.683	1.557	1.483	1.496	1.483	1.147	1.527	1.618	1.561	1.626	1.597	1.285	1.321	1.771	1.152	1.461	1.481	1.167	1.702	1.416	1.204	1.288	1.699	1.278	1.223	1.329	1.231	1.193	1.14	0.833	0.948	1.051	0.972	0.834	1.308	0.964	0.911	1.093	0.742	0.967	0.819	1.311	1.068	1.058	1.3	0.746	1.439	0.962
P04406	0.59	0.686	0.744	0.697	0.794	0.724	0.856	0.685	0.85	0.668	0.693	0.801	0.814	1.332	0.74	0.881	0.748	0.727	0.648	0.709	0.763	0.738	0.766	0.526	0.712	0.963	0.893	0.634	0.821	0.525	0.682	0.821	0.742	0.644	0.703	0.853	0.893	0.867	0.936	0.877	0.74	0.661	0.881	0.665	0.942	0.714	0.921	0.771	0.857
P04424	0.361	0.688	0.489	0.478	0.45	0.415	0.386	0.988	0.449	0.532	0.675	0.468	0.432	0.628	0.624	0.662	0.902	0.768	0.696	0.778	0.76	0.603	0.787	0.941	0.821	0.795	1.322	0.674	0.591	0.815	0.802	1.005	0.835	0.646	0.731	0.725	0.761	0.755	0.895	0.725	0.804	0.853	0.669	0.838	0.728	0.544	0.667	0.549	0.571
P04430	3.87	1.722	1.694	1.961	2.014	2.215	2.018	2.027	1.872	1.623	1.864	1.774	1.742	1.511	2.101	NA	NA	NA	NA	NA	NA	NA	NA	NA	NA	NA	NA	NA	NA	NA	1.243	2.257	1.884	1.381	2.545	1.288	1.626	2.578	1.642	1.177	1.884	1.805	2.039	2.19	1.859	NA	NA	NA	NA
P04439	1.981	1.198	1.123	1.382	0.889	1.023	1.898	1.096	4.293	1.161	1.136	1.939	1.359	0.671	1.137	0.875	1.195	2.018	0.927	1.066	1.782	1.139	0.843	1.604	0.834	1.825	0.982	1.025	0.808	1.262	0.91	0.984	1.336	1.101	1.08	1.316	0.998	1.169	1.839	1.015	1.041	1.294	1.547	1.283	1.033	1.074	1.314	2.462	1.373
P04440	1.477	0.851	0.762	1.165	0.801	0.712	0.836	0.756	2.034	1.187	0.9	1.489	1.098	0.658	0.922	1.776	1.856	2.571	3.5	1.762	2.466	1.692	1.261	2.566	1.676	5.608	1.792	2.067	1.461	1.111	1.639	1.618	1.555	1.481	1.556	1.397	1.63	1.818	2.389	2.144	1.554	1.355	2.759	1.577	1.75	1.735	1.835	3.74	2.604
P04626	1.014	1.731	1.858	1.568	1.807	1.174	1.482	2.072	1.34	1.419	1.789	1.51	1.198	1.284	1.789	1.676	1.41	1.39	1.464	1.869	1.535	1.205	1.309	1.411	1.475	1.334	2.081	1.284	0.932	1.612	1.449	1.493	1.52	1.425	1.039	1.815	1.159	1.345	1.881	0.957	2.223	1.392	1.155	1.459	1.706	1.123	1.188	0.874	1.208
P04632	0.896	1.338	1.535	1.372	0.941	1.382	1.065	1.315	1.398	1.529	1.101	1.343	1.21	0.881	1.391	1.316	1.406	1.451	1.452	1.28	1.47	1.384	1.302	1.879	1.295	1.205	1.576	1.228	0.942	1.032	1.01	0.989	0.898	0.97	0.767	1.042	0.955	0.948	1.159	1.124	0.926	0.925	1.018	0.96	0.991	0.912	1.01	1.093	1.23
P04637	NA	NA	NA	NA	NA	NA	NA	NA	NA	NA	NA	NA	NA	NA	NA	NA	NA	NA	NA	NA	NA	NA	NA	NA	NA	NA	NA	NA	NA	NA	NA	NA	NA	NA	NA	NA	NA	NA	NA	NA	NA	NA	NA	NA	NA	NA	NA	NA	NA
P04732	0.293	0.226	0.173	0.281	0.077	0.1	0.126	0.201	0.19	0.259	0.151	0.147	0.145	0.081	0.129	NA	NA	NA	NA	NA	NA	NA	NA	NA	NA	NA	NA	NA	NA	NA	0.207	0.289	0.203	0.184	0.182	0.137	0.164	0.171	0.171	0.112	0.226	0.174	0.208	0.233	0.261	0.134	0.187	0.142	0.109
P04745	0.93	1.555	1.659	1.57	1.545	1.169	2.502	5.745	1.104	1.529	3.678	1.304	1.3	0.779	1.232	1.261	1.431	1.406	1.091	2.359	1.219	1.602	2.39	1.194	1.581	1.408	1.413	1.053	1.282	0.846	1.123	1.436	1.141	0.911	1.085	0.809	1.159	1.091	0.919	0.808	3.633	1.182	1.139	2.796	1.072	1.798	1.955	1.073	1.092
P04792	1.098	0.831	0.933	0.66	1.01	0.584	0.86	0.915	0.799	0.826	0.936	0.793	0.991	0.629	0.813	1.54	1.327	1.137	1.003	1.173	0.932	1.031	1.338	0.8	1.081	1.671	1.373	1.032	1.457	0.9	0.942	0.953	1.045	0.889	0.865	1.297	1.157	1.196	1.29	1.232	0.983	0.938	0.964	0.886	1.171	1.331	1.371	0.885	1.121
P04818	NA	NA	NA	NA	NA	NA	NA	NA	NA	NA	NA	NA	NA	NA	NA	0.898	1.374	1.156	0.45	0.715	1.136	1.101	0.62	1.392	0.945	0.753	0.36	1.234	1.092	5.493	NA	NA	NA	NA	NA	NA	NA	NA	NA	NA	NA	NA	NA	NA	NA	NA	NA	NA	NA
P04839	0.546	1.592	1.273	0.875	0.724	1.729	1.617	0.981	3.71	0.607	1.02	3.22	2.057	0.635	2.034	0.748	1.034	2.454	1.052	1.117	1.986	0.612	0.655	2.377	0.782	1.513	0.645	0.966	1.004	1.12	2.39	0.522	2.12	2.527	0.659	1.88	0.803	0.625	1.177	1.029	0.645	2.337	1.083	0.633	0.836	0.831	1.687	1.674	1.642
P04843	0.499	0.555	0.485	0.46	0.465	0.453	0.482	0.455	0.692	0.396	0.45	0.653	0.477	0.561	0.608	0.376	0.389	0.47	0.361	0.301	0.42	0.347	0.323	0.419	0.354	0.406	0.505	0.347	0.223	0.429	0.446	0.637	0.476	0.602	0.337	0.602	0.528	0.514	0.73	0.583	0.416	0.527	0.489	0.445	0.484	0.33	0.477	0.369	0.441
P04844	0.613	0.773	0.729	0.678	0.706	0.815	0.74	0.734	0.897	0.576	0.762	0.906	0.636	0.749	0.865	0.525	0.611	0.687	0.576	0.596	0.606	0.544	0.463	0.737	0.562	0.628	0.862	0.554	0.461	0.723	1.086	1.383	1.184	1.18	1.14	1.553	1.222	1.468	1.826	1.24	1.222	1.235	1.229	1.316	1.288	1.043	1.424	1.145	1.145
P04899	0.536	0.775	0.561	0.663	0.498	0.496	0.511	0.644	0.731	0.665	0.643	0.786	0.557	0.607	0.661	1.148	1.36	1.399	1.086	1.379	1.316	1.014	1.172	1.804	1.156	1.305	1.419	1.042	1.008	1.462	0.659	0.737	0.851	0.833	0.7	0.759	0.653	0.773	0.766	0.609	0.687	0.956	0.724	0.797	0.691	1.059	1.272	1.699	1.127
P04920	1.628	1.195	1.536	1.381	1.083	0.826	1.014	1.219	1.559	1.359	1.331	1.173	1.138	0.798	1.04	1.36	1.591	1.26	1.239	1.27	1.576	1.317	1.212	1.531	1.257	1.947	1.152	1.189	1.221	1.323	0.867	1.216	1.147	1.071	1.039	1.142	1.221	1.493	1.33	0.982	1.364	1.516	1.446	1.372	1.358	1.266	1.239	2.104	1.441
P04921	NA	NA	NA	NA	NA	NA	NA	NA	NA	NA	NA	NA	NA	NA	NA	2.282	2.51	2.203	1.589	5.65	1.729	4.037	2.893	2.191	3.98	3.066	2.903	1.162	1.869	1.594	NA	NA	NA	NA	NA	NA	NA	NA	NA	NA	NA	NA	NA	NA	NA	2.079	2.091	1.748	1.671
P05023	0.58	0.88	0.866	0.713	0.671	0.827	0.804	0.913	0.711	0.749	0.765	0.743	0.711	0.706	0.763	0.731	0.832	0.848	0.733	0.818	0.731	0.64	0.744	0.842	0.668	0.849	0.795	0.699	0.475	0.513	0.725	0.682	0.92	0.697	0.715	0.695	0.699	0.711	0.642	0.752	0.946	0.989	0.685	0.7	0.595	0.694	0.989	0.67	0.824
P05026	0.494	0.917	1.129	0.842	0.789	1.164	1.105	1.178	0.847	0.821	0.928	0.883	0.798	0.978	1.102	0.768	1.066	1.038	0.864	1.176	0.968	0.832	1.165	1.489	0.783	0.807	0.908	0.79	0.628	0.459	1.039	0.915	1.166	0.954	1.043	0.881	0.844	0.956	0.849	0.921	1.321	1.285	0.849	0.923	0.812	0.566	0.659	0.415	0.611
P05060	2.113	1.093	1.75	1.807	1.352	0.632	3.43	1.323	1.76	2.151	1.875	1.518	1.103	0.722	1.276	NA	NA	NA	NA	NA	NA	NA	NA	NA	NA	NA	NA	NA	NA	NA	NA	NA	NA	NA	NA	NA	NA	NA	NA	NA	NA	NA	NA	NA	NA	NA	NA	NA	NA
P05062	1.639	1.189	1.338	1.473	1.498	0.78	1.48	2.224	1.232	2.057	1.515	1.191	1.171	0.69	1.138	NA	NA	NA	NA	NA	NA	NA	NA	NA	NA	NA	NA	NA	NA	NA	1.601	1.705	1.365	1.32	1.654	1.349	1.308	1.902	1.478	1.354	1.628	1.444	1.565	1.923	4.183	1.534	1.17	1.616	1.333
P05067	0.884	1.348	1.165	1.155	1.067	1.012	0.958	2.197	1.014	1.099	2.274	1.166	1.024	1.26	1.264	1.509	1.006	1.547	1.151	1.362	1.103	1.217	1.484	1.008	1.299	1.001	1.055	1.257	1.03	1.37	1.042	1.179	1.214	0.862	1.054	1.145	0.966	1.19	0.988	0.869	1.761	1.068	0.968	1.329	1.02	1.164	1.198	0.735	0.991
P05089	2.334	0.748	0.723	1.269	0.616	0.717	0.716	1.335	0.534	1.122	0.973	0.52	0.514	0.511	0.573	1.128	1.838	2.199	1.378	1.613	2.815	1.346	1.254	2.196	1.533	1.488	1.355	2.046	1.404	2.495	1.406	0.831	1.861	1.282	1.051	0.87	1.101	1.233	0.711	1.255	1.178	2.506	1.005	1.398	2.121	3.939	1.25	1.414	1.827
P05090	1.958	0.984	0.971	1.379	0.782	1.406	0.795	1.209	0.909	1.414	1.505	0.856	0.794	0.588	1.631	1.296	1.448	1.351	1.362	1.265	1.393	1.281	1.63	1.657	1.38	1.067	1.523	1.179	2.299	1.529	0.848	0.754	0.854	1.248	1.84	0.973	1.128	1.582	0.949	1.062	1.515	0.935	1.523	1.558	1.941	1.34	1.15	1.332	1.091
P05091	0.86	1.221	1.6	1.142	1.288	1.714	1.387	1.892	1.082	1.147	1.296	1.182	1.361	1.297	1.259	1.373	1.698	1.809	1.54	2.079	1.856	1.545	1.169	1.223	1.486	1.74	1.821	1.156	1.153	1.165	0.785	1.738	1.792	0.988	1.478	1.358	0.931	1.118	1.932	1.564	1.518	1.685	1.064	1.441	1.372	1.105	1.257	1.106	1.555
P05106	0.971	1.235	1.128	1.079	1.108	0.972	1.105	0.914	1.014	1.139	1.041	0.978	1.017	1.165	1.372	1.735	1.34	1.146	1.256	1.334	1.258	1.111	1.077	1.462	1.29	1.656	1.113	1.513	0.955	1.576	1.38	1.566	1.191	1.47	1.262	1.154	1.003	1.047	1.075	1.209	0.915	1.046	1.082	0.835	0.988	0.919	1.533	0.733	1.049
P05107	2.22	1.741	1.623	1.767	1.45	1.556	1.754	1.668	3.217	1.74	1.967	2.274	1.879	1.171	1.929	2.006	2.349	2.577	1.936	2.089	2.88	2.135	1.523	2.471	1.745	2.684	2.076	1.621	1.861	1.613	1.61	1.537	2.112	1.589	1.624	1.953	1.759	1.866	2.297	2.263	1.76	1.735	2.373	1.898	2.403	1.403	1.487	2.711	3.498
P05109	0.297	0.415	0.411	0.384	0.643	0.573	0.686	0.475	0.434	0.422	0.328	0.583	0.725	0.189	0.595	0.462	0.961	0.862	0.397	0.376	1.734	0.412	0.647	0.692	0.579	0.378	0.333	0.526	0.492	0.848	0.54	0.64	1.136	1.02	0.732	0.995	2.413	1.198	0.649	7.075	0.655	1.057	0.818	0.459	1.068	0.996	0.457	0.546	2.224
P05114	0.814	0.285	0.349	0.402	0.385	0.178	0.224	0.352	0.277	0.44	0.319	0.296	0.479	0.277	0.238	0.384	0.295	0.323	0.419	0.242	0.248	0.287	0.466	0.251	0.556	0.251	0.162	0.767	0.375	0.828	0.373	0.461	0.282	0.489	0.219	0.675	0.432	0.294	0.304	0.581	0.293	0.305	0.332	0.254	0.42	0.61	0.338	0.442	0.418
P05121	1.108	2.14	1.208	1.11	2.024	0.841	1.72	1.737	0.997	1.196	1.457	1.151	1.262	1.099	1.031	NA	NA	NA	NA	NA	NA	NA	NA	NA	NA	NA	NA	NA	NA	NA	NA	NA	NA	NA	NA	NA	NA	NA	NA	NA	NA	NA	NA	NA	NA	NA	NA	NA	NA
P05141	0.389	1.735	0.589	0.743	0.545	2.58	0.528	1.172	0.683	0.623	0.822	0.77	0.55	0.883	0.73	0.594	0.845	1.039	0.837	0.842	0.751	0.854	0.643	1.656	0.86	0.843	1.144	0.63	0.59	0.871	0.912	0.325	0.336	0.678	1.183	0.402	0.343	0.342	0.287	0.247	0.303	0.454	0.294	0.362	0.216	0.67	0.609	0.497	0.481
P05154	2.039	1.806	1.873	2.286	1.921	1.924	1.735	1.731	1.495	1.643	2.006	1.594	1.541	1.941	2.266	1.474	1.821	1.58	1.616	1.831	1.492	1.722	1.727	1.71	1.775	1.608	1.764	1.73	2.349	1.67	1.397	1.925	1.765	1.097	1.888	2.01	1.596	2.679	1.661	1.176	3.475	1.39	1.556	2.182	2.315	1.343	1.794	1.51	1.399
P05155	0.772	1.1	1.111	0.837	0.939	1.369	1.125	1.223	1.347	0.829	1.529	0.98	1.309	0.787	1.516	1.055	1.151	1.322	0.814	1.144	1.489	1.563	1.287	1.07	0.968	1.481	1.512	0.976	1.39	0.845	0.894	1.256	1.003	0.863	1.509	1.427	1.244	1.544	1.063	1.054	1.866	0.978	1.381	1.358	1.555	0.94	1.525	1.375	0.814
P05156	0.65	0.95	0.948	1.094	0.626	1.275	0.718	1.202	0.973	1.084	1.085	1.062	0.764	1.161	1.685	0.825	1.027	1.17	1.555	1.43	1.377	2.491	1.258	0.966	1.137	1.015	1.685	1.289	0.98	1.228	1.467	1.372	1.375	1.089	1.363	1.851	1.941	2.239	1.292	1.253	2.25	1.606	1.44	1.338	1.727	0.944	1.705	1.291	0.871
P05160	1.137	1.33	1.314	1.238	2.003	1.824	1.843	1.809	1.395	1.164	2.689	1.315	1.665	1.203	2.572	1.629	1.947	2.646	1.792	3.017	1.952	1.575	2.324	2.218	2.301	1.717	2.747	1.828	1.985	2.896	1.529	1.625	1.311	1.451	1.849	1.251	1.359	1.414	1.621	1.571	1.996	1.426	1.329	1.729	1.529	NA	NA	NA	NA
P05161	0.91	1.175	0.837	1.654	0.81	0.839	0.809	0.777	0.955	1.497	0.984	1.242	0.758	1.108	0.996	0.793	0.846	1.203	1.145	0.849	1.322	0.692	0.859	1.432	1.142	1.672	0.796	1.282	0.959	1.837	5.175	1.023	2.271	9.294	1.138	1.494	1.034	1.23	1.129	0.913	1.219	2.016	1.345	1.242	1.391	1.277	1.348	1.401	2.609
P05162	1.069	1.319	0.927	1.541	0.739	1.415	1.092	1.636	1.773	1.415	1.929	1.846	1.429	0.727	2.136	NA	NA	NA	NA	NA	NA	NA	NA	NA	NA	NA	NA	NA	NA	NA	NA	NA	NA	NA	NA	NA	NA	NA	NA	NA	NA	NA	NA	NA	NA	0.944	1.347	2.508	1.303
P05164	2.992	1.625	1.386	1.26	1.474	1.096	1.432	1.46	1.395	1.816	1.286	1.531	1.048	0.771	1.575	1.475	2.027	1.82	1.036	2.548	3.164	1.373	1.586	1.138	1.791	1.931	1.409	1.268	1.231	1.507	0.937	1.431	1.27	1.03	1.317	1.027	1.381	1.64	1.168	2.456	1.311	1.25	1.316	1.523	2.966	1.315	1.439	1.494	4.059
P05165	0.774	0.783	0.797	0.923	0.904	1.741	0.763	0.878	0.705	1.06	0.769	0.731	0.973	0.838	0.763	0.688	0.834	0.754	1.097	1.004	0.728	1.049	0.725	0.866	0.874	0.949	0.892	1.051	0.586	0.74	0.883	0.605	0.589	0.667	1.249	0.439	0.809	0.585	0.478	0.739	0.494	0.557	0.597	0.503	0.457	0.614	0.665	0.438	0.711
P05166	0.767	0.887	0.88	1.1	0.93	1.647	0.8	0.978	0.786	1.196	0.953	0.835	0.885	0.91	0.943	0.811	0.885	0.876	1.376	1.138	0.843	1.188	0.817	1.035	1.052	1.077	1.155	1.395	0.617	0.93	1.527	0.93	0.998	1.183	1.993	0.796	1.235	1.032	0.907	1.253	0.915	0.943	0.987	0.909	0.87	0.889	1.013	0.787	1.151
P05186	1.168	0.964	0.703	2.042	0.315	1.012	0.878	0.803	1.375	2.558	0.785	1.5	0.857	0.322	1.496	1.231	1.209	1.348	1.622	1.493	1.16	1.009	1.029	1.579	1.141	1.682	1.499	1.868	1.057	2.396	1.1	1.275	1.57	1.365	1.499	1.095	1.579	1.643	1.337	1.244	1.161	1.266	1.548	1.695	1.546	1.08	1.309	1.194	1.629
P05198	1.355	1.228	1.078	1.586	0.911	1.25	0.913	1.154	1.233	1.468	1.036	1.324	0.995	1.52	1.176	0.82	0.856	1.074	1.191	0.617	1.199	0.763	0.736	0.93	0.872	0.936	0.956	1.106	0.752	1.335	1.424	0.835	1.007	1.505	0.828	1.289	0.905	0.964	1.279	1.473	1.028	1.037	1.052	0.887	1.124	0.872	0.811	1.05	1.268
P05204	4.39	0.63	1.894	0.748	2.438	0.473	3.019	1.572	1.245	0.789	1.241	0.704	4.16	0.654	0.568	4.842	0.936	0.856	1.462	0.819	0.89	4.29	5.472	0.643	2.919	1.476	0.457	2.835	1.494	0.45	0.396	0.979	0.484	0.529	0.547	0.435	1.94	0.552	0.475	1.832	0.402	0.443	0.595	0.552	0.769	1.653	1.156	0.725	0.826
P05230	1.164	1.23	1.24	1.165	0.688	0.911	0.948	0.873	1.169	1.492	1.158	0.986	1.033	0.792	1.057	NA	NA	NA	NA	NA	NA	NA	NA	NA	NA	NA	NA	NA	NA	NA	0.809	1.15	0.923	0.735	0.983	1.722	0.771	0.924	1.35	0.717	1.178	1.015	1.064	1.069	1.255	NA	NA	NA	NA
P05362	1.85	1.119	1.291	1.717	1.095	1.196	1.187	1.173	1.617	1.76	1.151	1.736	1.645	0.886	1.509	1.242	1.08	1.264	2.252	1.119	1.633	1.75	1.003	0.954	1.275	1.221	1.245	1.523	0.891	0.717	2.033	1.101	1.097	1.863	0.959	1.69	2.06	1.102	1.571	2.607	0.927	1.314	1.158	1.174	1.378	1.082	0.812	1.084	1.198
P05386	2.106	0.587	0.453	0.714	0.325	0.573	0.315	0.57	0.424	0.599	0.467	0.729	0.401	0.856	0.389	NA	NA	NA	NA	NA	NA	NA	NA	NA	NA	NA	NA	NA	NA	NA	1.67	1.368	1.288	1.454	0.96	2.302	1.432	1.568	2.205	1.968	1.854	1.283	1.546	1.621	1.609	1.336	1.734	1.738	1.49
P05387	1.9	0.868	1.034	0.85	0.838	1.066	1.117	1.022	1.185	0.847	0.987	1.239	1.262	1.153	1.085	1.191	0.791	0.884	1.166	0.661	1.01	1.101	0.826	0.685	0.925	0.97	1.097	1.105	0.696	0.829	1.033	0.775	0.746	1.227	0.677	1.494	0.856	0.87	1.028	1.053	0.691	0.817	0.778	0.701	0.828	0.738	0.811	0.817	0.919
P05388	1.041	1.015	1.076	0.995	0.818	1.126	1.167	0.983	1.211	0.921	0.877	1.323	1.115	1.318	1.13	1.027	0.762	1.198	1.361	0.668	1.207	0.839	0.725	0.74	0.863	0.915	1.008	1.116	0.572	1.034	1.053	0.928	0.915	1.131	0.805	1.224	0.936	0.895	1.231	1.204	0.868	0.923	0.995	0.834	1.034	0.826	0.95	0.954	0.949
P05412	4.773	2.412	2.491	2.758	2.452	1.642	1.189	2.512	1.897	3.58	3.613	2.318	2.615	1.821	1.753	1.849	1.578	1.333	1.719	3.804	1.337	1.865	1.553	1.26	1.513	2.084	1.113	1.265	1.07	1.597	1.265	1.802	1.644	1.154	1.292	1.583	1.442	1.665	1.794	1.373	1.399	1.27	1.353	1.632	1.552	NA	NA	NA	NA
P05413	0.85	0.891	1.071	0.93	1.818	1.743	1.487	1.071	0.919	0.927	1.263	1.077	1.087	0.691	0.978	0.846	1.265	0.978	1.154	0.873	1.047	0.924	1.556	0.967	0.906	0.66	1.088	0.718	7.877	0.546	1.161	0.593	0.683	0.604	1.025	0.618	1.159	0.637	0.717	0.651	0.618	0.592	1.086	0.649	0.633	0.845	0.857	1.005	1.508
P05423	1.23	1.2	1.265	1.675	1.083	1.304	1.384	1.459	1.605	1.558	0.969	1.516	1.317	1.659	1.554	NA	NA	NA	NA	NA	NA	NA	NA	NA	NA	NA	NA	NA	NA	NA	NA	NA	NA	NA	NA	NA	NA	NA	NA	NA	NA	NA	NA	NA	NA	NA	NA	NA	NA
P05452	NA	NA	NA	NA	NA	NA	NA	NA	NA	NA	NA	NA	NA	NA	NA	0.661	2.297	1.827	0.728	0.656	2.019	1.21	1.556	1.204	0.894	0.584	1.007	0.924	1.19	0.543	0.429	2.335	9.326	0.424	2.724	0.488	1.129	2.191	0.63	0.475	0.665	9.762	1.659	20.284	0.9	1.005	1.027	0.898	0.782
P05455	0.431	0.378	0.407	0.462	0.329	0.474	0.468	0.368	0.338	0.519	0.35	0.483	0.493	0.849	0.441	0.489	0.356	0.569	0.477	0.258	0.489	0.343	0.459	0.395	0.441	0.325	0.412	0.6	0.277	0.471	0.563	0.431	0.411	0.68	0.326	0.652	0.381	0.293	0.402	0.504	0.327	0.485	0.355	0.266	0.365	0.55	0.368	0.442	0.483
P05496	0.081	0.103	0.016	0.066	0.016	0.049	0.012	0.04	0.042	0.077	0.051	0.04	0.042	0.041	0.039	NA	NA	NA	NA	NA	NA	NA	NA	NA	NA	NA	NA	NA	NA	NA	NA	NA	NA	NA	NA	NA	NA	NA	NA	NA	NA	NA	NA	NA	NA	NA	NA	NA	NA
P05538	2.073	1.308	1.031	1.102	1.994	1.291	1.143	1.268	1.493	1.342	1.572	1.458	1.22	1.034	1.894	NA	NA	NA	NA	NA	NA	NA	NA	NA	NA	NA	NA	NA	NA	NA	NA	NA	NA	NA	NA	NA	NA	NA	NA	NA	NA	NA	NA	NA	NA	NA	NA	NA	NA
P05543	0.772	0.944	1.167	1.067	1.083	1.72	0.951	0.976	1.034	1.027	1.711	0.936	0.835	0.809	1.451	0.765	0.928	0.991	0.798	1.247	0.862	0.8	1.251	1.063	1.201	0.775	1.015	0.787	1.203	0.736	0.721	0.95	0.811	0.6	1.256	0.933	0.882	1.778	0.756	0.7	1.226	0.777	0.76	1.006	0.955	1.018	1.589	1.268	0.933
P05546	1.032	1.292	1.535	1.378	1.471	1.675	1.364	1.605	1.176	1.426	2.329	1.139	1.083	1.035	1.72	1.191	1.515	1.502	1.172	1.712	1.756	1.375	1.781	1.248	1.415	1.232	1.344	1.043	1.77	1.105	0.935	1.661	1.269	0.877	1.545	1.381	1.189	2.144	1.114	1.186	2.307	1.252	1.245	1.778	1.715	1.036	1.948	1.609	0.804
P05556	1.206	1.615	1.219	1.106	1.141	1.167	1.1	1.246	0.979	1.049	1.085	1.039	1.061	1.595	1.156	1.233	1.295	1.186	1.102	1.072	1.091	0.972	1.228	1.413	1.112	0.955	1.087	1.223	1.165	1.253	1.022	1.059	1.152	1.221	1.217	1.213	1.075	0.957	1.154	0.997	1.46	1.152	1.202	1.248	1.282	1.138	1.062	0.912	0.998
P05771	0.967	0.862	0.619	1.142	0.853	0.661	0.875	0.741	1.516	1.133	0.807	1.959	1.071	2.141	0.967	NA	NA	NA	NA	NA	NA	NA	NA	NA	NA	NA	NA	NA	NA	NA	1.243	1.366	1.965	1.645	1.127	1.846	1.404	1.647	1.651	0.987	1.096	1.608	2.212	1.198	1.307	NA	NA	NA	NA
P05783	0.934	1.095	1.438	0.981	1.331	1.061	0.858	1.21	0.831	1.123	1.052	0.74	1.095	1.275	1.033	1.272	0.835	0.731	0.789	0.775	0.848	1.067	0.853	0.854	1.046	1.113	1.082	1.665	0.523	0.735	1.735	1.302	1.019	1.562	0.806	0.895	1.075	1.01	0.875	1.743	1.018	1.022	0.739	0.878	0.81	0.921	1.1	0.491	1.049
P05976	1.677	1.716	1.973	2.199	1.165	32.72	1.628	2.869	1.852	1.795	2.734	1.554	1.466	1.024	1.726	1.617	2.045	2.077	1.56	2.163	2.171	2.027	7.526	1.98	2.014	1.716	3.226	1.453	47.111	1.161	0.959	1.101	1.061	1.51	14.299	2.398	3.128	1.486	1.81	0.786	1.273	1.221	3.044	2.373	2.045	1.269	1.074	1.175	1.548
P05981	NA	NA	NA	NA	NA	NA	NA	NA	NA	NA	NA	NA	NA	NA	NA	NA	NA	NA	NA	NA	NA	NA	NA	NA	NA	NA	NA	NA	NA	NA	NA	NA	NA	NA	NA	NA	NA	NA	NA	NA	NA	NA	NA	NA	NA	NA	NA	NA	NA
P05997	2.568	1.211	1.673	1.816	0.753	0.731	0.828	1.191	1.547	1.917	1.156	0.943	1.123	0.505	1.042	0.696	1.36	0.981	0.961	0.991	1.112	1.314	1.278	1.326	1.01	0.639	0.631	1.092	0.998	0.608	0.569	0.867	0.906	0.52	0.811	0.791	0.932	0.997	1.11	0.508	1.072	0.846	1.33	1.065	1.441	0.596	0.443	1.01	0.886
P06127	NA	NA	NA	NA	NA	NA	NA	NA	NA	NA	NA	NA	NA	NA	NA	1.241	1.143	1.531	1.234	1.345	1.352	1.205	0.994	2.733	1.362	1.497	1.197	1.101	1.159	1.304	NA	NA	NA	NA	NA	NA	NA	NA	NA	NA	NA	NA	NA	NA	NA	1.508	1.39	2.379	1.906
P06132	0.642	1.431	1.247	0.775	1.952	1.389	1.352	2.164	1.738	0.806	1.459	1.376	1.045	1.689	1.493	1.141	1.368	1.432	1.154	1.695	1.31	1.154	1.155	1.228	1.438	1.544	1.912	1.105	1.369	2.12	1.004	1.47	1.283	1.033	1.173	1.482	1.256	1.8	1.912	1.288	1.692	1.235	1.51	1.482	1.625	0.893	1.62	1.59	1.092
P06213	2.29	2.7	3.082	2.185	3.041	1.745	2.25	2.251	2.72	1.884	2.754	2.491	4.879	1.76	2.381	1.282	1.453	1.172	1.071	1.416	1.404	1.692	1.09	1.404	0.929	1.366	1.324	1.038	0.92	1.032	1.101	1.474	1.127	1.178	1.532	1.589	1.396	1.838	1.597	1.147	1.427	1.211	1.246	1.627	1.477	1.712	2.367	1.686	1.822
P06239	1.669	1.713	1.807	2.107	1.851	1.768	2.228	1.73	3.098	1.697	2.469	2.657	2.111	1.255	1.976	1.895	2.11	3.413	1.757	2.951	3.325	1.989	2.272	5.703	2.19	3.091	1.809	1.905	1.699	1.796	NA	NA	NA	NA	NA	NA	NA	NA	NA	NA	NA	NA	NA	NA	NA	1.187	1.404	3.819	1.357
P06241	1.006	1.285	1.251	1.367	1.037	1.065	1.329	1.257	1.747	1.261	1.062	1.629	1.521	1.297	1.653	1.269	1.35	1.26	1.133	1.268	1.34	1.192	0.987	2.033	1.07	1.863	1.823	1.134	0.822	1.567	1.527	1.266	1.319	1.263	1.16	1.376	1.647	1.485	1.694	1.332	1.69	1.334	1.666	1.787	1.598	1.467	1.55	2.204	1.715
P06276	0.616	0.728	0.916	0.681	1.258	0.726	0.58	0.974	0.625	0.571	1.928	0.744	0.631	4.041	0.957	NA	NA	NA	NA	NA	NA	NA	NA	NA	NA	NA	NA	NA	NA	NA	NA	NA	NA	NA	NA	NA	NA	NA	NA	NA	NA	NA	NA	NA	NA	NA	NA	NA	NA
P06280	0.854	0.714	0.942	0.642	0.811	0.567	0.727	0.738	0.8	0.649	0.725	0.624	0.662	0.515	0.675	0.919	1.151	0.687	0.705	1.206	0.678	0.837	0.866	0.929	0.715	1.686	0.991	0.712	0.723	1.541	0.882	1.377	1.891	1.085	1.536	0.998	1.067	1.299	1.221	0.793	1.255	1.961	1.054	1.313	1.045	1.002	1.305	0.988	1.046
P06307	NA	NA	NA	NA	NA	NA	NA	NA	NA	NA	NA	NA	NA	NA	NA	NA	NA	NA	NA	NA	NA	NA	NA	NA	NA	NA	NA	NA	NA	NA	1.48	1.195	0.931	1.115	0.799	1.013	0.803	0.938	1.12	1.088	0.893	1.28	0.824	1.1	1.105	1.091	0.74	1.467	1.112
P06310	4.286	1.374	1.348	2.877	1.104	1.638	1.317	1.289	1.538	1.732	1.199	1.687	1.137	1.05	1.508	1.084	1.714	1.176	0.974	1.281	1.423	1.405	1.108	1.333	0.936	1.273	1.555	0.928	1.618	1.195	1.135	1.518	1.263	1.446	2.087	1.4	1.397	2.545	1.723	1.318	2.456	1.127	1.617	1.598	2.039	0.803	0.957	1.414	1.463
P06312	3.369	1.583	1.699	2.29	1.618	2.213	2.196	1.622	2.337	1.302	1.736	2.094	1.758	1.125	2.237	0.749	1.329	2.806	0.654	1.297	2.03	1.407	1.42	1.132	0.841	0.752	0.706	0.756	1.514	0.801	0.318	0.725	0.661	0.998	1.465	1.493	0.541	1.613	1.133	0.533	1.731	0.796	1.17	1.009	1.316	0.661	1.739	2.824	2.191
P06331	3.73	0.949	0.689	3.463	0.608	1.112	0.668	0.651	0.857	0.782	0.794	1.204	0.963	0.777	0.794	0.459	0.536	1.951	0.459	0.578	1.248	0.448	0.758	0.588	0.529	0.473	0.642	0.493	0.979	0.754	0.484	0.858	0.536	2.039	1.695	1.178	0.547	1.563	1.182	0.669	1.153	0.635	0.995	0.818	0.991	0.848	0.988	1.047	1.511
P06396	1.071	0.659	0.78	0.747	0.517	0.542	0.648	0.507	0.749	0.914	0.55	0.667	0.869	0.318	0.591	0.808	0.63	0.574	0.91	0.436	0.713	0.973	0.587	0.387	0.626	0.502	0.522	0.78	0.515	0.427	0.932	0.719	0.763	0.825	0.609	0.86	1.079	0.699	0.784	0.681	0.74	0.722	0.932	0.696	0.994	0.715	0.513	0.513	0.747
P06400	1.305	1.599	1.656	1.53	1.691	1.769	1.582	1.688	1.731	1.405	1.601	1.84	1.738	2.025	1.937	2.162	2.092	2.015	2.655	2.453	1.632	1.628	2.257	3.535	2.225	2.679	1.744	2.895	2.049	5.023	1.367	1.76	1.456	1.584	1.495	1.462	1.366	1.529	1.73	1.341	1.486	1.398	1.496	1.824	1.397	1.902	1.263	2.267	1.949
P06401	NA	NA	NA	NA	NA	NA	NA	NA	NA	NA	NA	NA	NA	NA	NA	1.616	1.938	1.999	1.579	2.51	1.941	2.109	1.683	3.008	1.703	2.041	1.87	2.002	1.559	12.112	NA	NA	NA	NA	NA	NA	NA	NA	NA	NA	NA	NA	NA	NA	NA	NA	NA	NA	NA
P06454	0.434	0.224	0.203	0.156	0.287	0.09	0.165	0.589	0.162	0.228	0.405	0.176	0.512	0.125	0.103	0.795	0.435	0.407	0.628	0.28	0.412	0.653	0.594	0.354	1.055	0.427	0.283	0.878	0.467	1.897	0.155	0.275	0.101	0.242	0.046	0.405	0.141	0.166	0.081	0.088	0.087	0.13	0.113	0.149	0.146	0.323	0.293	0.534	0.287
P06493	0.729	1.616	1.223	1.147	1.149	1.463	1.713	1.713	2.473	0.926	1.537	1.949	1.888	2.294	1.406	2.248	1.759	2.393	1.563	1.532	2.615	1.008	1.212	3.288	1.316	2.206	2.894	1.1	1.962	6.912	NA	NA	NA	NA	NA	NA	NA	NA	NA	NA	NA	NA	NA	NA	NA	1.378	1.848	4.7	2.084
P06576	1.324	1.005	0.955	1.31	1.042	1.139	0.958	1.002	1.021	1.414	0.958	0.917	1.243	0.997	0.957	0.932	0.984	0.871	1.444	1.134	0.873	1.446	0.918	1.062	1.321	1.268	1.228	1.325	0.976	0.972	2.153	1.124	1.14	1.467	2.442	0.817	1.335	1.252	1.034	1.081	0.99	1.039	1.164	1.119	0.954	1.134	1.235	1.009	1.481
P06681	1.098	1.805	1.643	1.428	1.558	1.776	1.485	1.699	1.583	1.592	1.737	1.559	1.303	1.349	1.692	1.071	1.272	1.175	1.287	1.246	1.193	1.129	1.083	1.071	1.042	1.145	1.288	0.97	0.979	1.015	1.247	1.412	1.417	1.116	1.832	1.593	1.257	1.838	1.348	1.215	2.476	1.25	1.344	1.594	1.882	1.13	1.176	0.975	0.892
P06702	2.791	0.811	0.961	1.088	1.058	1.129	1.204	0.942	1.062	1.351	0.844	1.171	1.715	0.448	1.037	1.035	2.063	2.049	0.869	1.415	4.001	0.753	1.272	1.05	1.311	0.949	0.739	1.037	1.303	1.832	0.861	1.083	1.712	1.735	1.273	1.425	2.733	1.882	0.971	7.698	1.049	1.833	1.412	1.248	1.543	1.713	0.96	1.149	4.176
P06703	0.528	0.301	0.332	0.996	0.169	0.346	0.188	0.263	0.185	0.914	0.247	0.252	0.367	0.2	0.362	0.961	0.288	0.387	0.686	0.24	0.465	0.948	0.359	0.363	0.507	0.208	0.334	0.567	0.208	0.186	0.951	0.351	0.448	1.023	0.278	0.566	0.81	0.428	0.415	1.973	0.275	0.442	0.402	0.306	0.35	0.503	0.364	0.218	0.961
P06727	1.849	0.943	1.387	0.875	1.185	1.254	0.823	1.038	0.827	1.075	1.182	0.628	1.244	0.699	1.134	1.595	1.077	0.724	0.619	0.792	1.149	1.489	1.589	0.645	0.866	0.644	1.18	0.656	1.659	0.76	0.909	1.366	0.908	0.914	1.25	0.789	1.102	1.279	0.898	0.96	1.584	0.866	1.118	1.415	1.95	0.873	1.228	1.177	0.7
P06729	NA	NA	NA	NA	NA	NA	NA	NA	NA	NA	NA	NA	NA	NA	NA	NA	NA	NA	NA	NA	NA	NA	NA	NA	NA	NA	NA	NA	NA	NA	0.785	0.586	0.741	2.116	0.498	1.498	0.965	0.474	0.942	0.95	0.635	0.887	2.225	0.404	0.824	0.667	0.709	3.5	1.354
P06730	0.762	0.922	0.849	0.954	0.657	0.809	0.704	0.879	0.848	1.021	0.697	0.96	1.035	1.184	0.735	1.014	0.984	1.052	1.019	0.825	0.999	1.004	1.083	0.854	0.97	1.019	1.02	0.936	0.725	1.149	0.88	0.81	0.881	0.829	0.697	1.148	1	1.085	1.036	0.962	0.78	0.763	1.026	0.666	0.795	0.707	0.961	1.113	1.02
P06731	NA	NA	NA	NA	NA	NA	NA	NA	NA	NA	NA	NA	NA	NA	NA	NA	NA	NA	NA	NA	NA	NA	NA	NA	NA	NA	NA	NA	NA	NA	NA	NA	NA	NA	NA	NA	NA	NA	NA	NA	NA	NA	NA	NA	NA	NA	NA	NA	NA
P06732	1.904	1.419	1.631	1.685	1.402	13.242	1.581	1.967	1.289	1.496	2.01	1.366	1.241	1.019	1.387	1.262	1.414	1.316	1.182	1.766	1.4	1.447	4.269	2.085	1.556	1.347	2.18	1.408	28.927	1.189	1.115	1.99	1.946	1.195	11.607	1.079	2.483	1.889	1.111	1.015	1.456	1.897	2.892	2.481	1.342	2.54	1.432	2.848	1.8
P06733	0.628	0.805	0.885	0.808	0.848	0.959	0.996	0.77	0.95	0.813	0.789	0.968	1.123	2.056	0.864	0.744	0.752	0.664	0.638	0.703	0.759	0.789	0.638	0.608	0.719	0.88	0.772	0.651	0.507	0.579	0.788	0.757	0.797	0.707	0.735	0.833	0.977	0.774	0.988	1.114	0.643	0.778	0.886	0.654	0.839	0.577	0.553	0.615	0.662
P06734	0.716	1.212	1.768	1.449	3.684	1.859	3.792	2.111	1.824	1.461	2.416	1.764	3.085	0.91	1.652	1.299	0.967	1.148	1.268	0.846	1.18	1.608	0.865	1.999	0.879	1.285	1.615	1.121	0.593	0.999	NA	NA	NA	NA	NA	NA	NA	NA	NA	NA	NA	NA	NA	NA	NA	2.41	0.915	5.144	1.897
P06737	0.808	1.13	1.407	1.226	0.967	1.091	1.32	0.959	1.203	1.226	0.914	1.309	1.112	1.131	1.442	1.329	1.505	1.463	1.416	1.412	1.66	1.198	1.139	1.379	1.275	1.185	1.55	1.173	1.222	1.376	1.399	1.251	1.344	1.25	1.407	1.543	1.411	1.701	1.503	1.378	1.34	1.325	1.546	1.465	1.688	1.235	1.506	1.197	1.723
P06744	0.562	0.633	0.822	0.75	0.79	0.81	0.792	0.709	0.763	0.863	0.649	0.812	0.792	1.111	0.667	0.759	0.852	0.746	0.711	0.669	0.785	0.727	0.771	0.685	0.763	1.164	0.67	0.693	0.778	0.566	0.695	0.71	0.687	0.565	0.667	0.602	0.684	0.697	0.703	0.755	0.587	0.693	0.759	0.535	0.702	0.667	0.793	0.736	0.834
P06746	0.697	1.203	1.451	1.06	1.959	1.064	1.786	1.214	1.319	0.939	1.442	1.387	1.375	1.362	1.193	1.169	1.123	1.521	1.332	1.041	1.399	1.187	1.173	1.692	1.345	1.32	1.476	1.44	1.222	2.092	0.958	1.692	1.615	1.034	1.794	1.345	1.471	1.645	1.533	1.112	1.494	1.805	1.618	1.763	1.127	2.513	2.234	1.717	1.3
P06748	0.909	0.538	0.585	0.704	0.498	0.553	0.576	0.568	0.626	0.716	0.526	0.659	0.786	0.711	0.523	0.699	0.579	0.698	0.767	0.495	0.652	0.581	0.653	0.676	0.663	0.589	0.516	1.025	0.501	1.035	0.845	0.59	0.547	0.822	0.487	0.704	0.624	0.459	0.557	0.994	0.529	0.541	0.579	0.456	0.554	0.806	0.559	0.864	0.757
P06753	1.685	0.94	1.309	1.119	0.924	1.484	1.787	0.952	1.993	1.124	0.857	1.377	1.418	0.83	1.163	1.111	0.931	0.919	0.985	0.713	1.235	0.926	1.625	0.953	0.815	1.198	1.108	0.936	6.11	0.768	0.815	1.25	0.957	1.161	1.355	1.516	1.923	1.064	1.983	3.558	1.205	0.999	1.701	0.798	1.515	1.394	0.978	1.952	1.865
[truncated: 8,954 more rows]
[truncated: 191 more columns]

## Sheet: Label
ExpID	Batch	SampleID	Group	Recurrence
batch1_127N	F1	C59	AM	0
batch1_127C	F1	B24	PB	NA
batch1_128N	F1	A53	PM	1
[truncated: 237 more rows]
