# Supplementary material for: An individualized protein-based prognostic model to stratify pediatric patients with papillary thyroid carcinoma
Source: Nat Commun. 2024 Apr 26;15:3560. doi: 10.1038/s41467-024-47926-w (PMC11053152; doi:10.1038/s41467-024-47926-w)
Supplement: Supplementary file 6 — Supplementary Dataset 3 [file 41467_2024_47926_MOESM6_ESM.xlsx]

## Sheet: Sheet1
Supplemental Data 2. Differentially expressed proteins in PM vs. PB and PM vs. AM
Compared group	Protein ID	Symbol	log2(Fold Change)	Adjusted P
PM vs. PB	A0A1B0GV03	GOLGA6L7	-1.23101	2.52e-08
PM vs. PB	A6NC98	CCDC88B	0.602994	7.69e-08		Note:
PM vs. PB	A6NE02	BTBD17	-2.02839	3.75e-08		*P values were derived by BH-adjusted Welch's t-test (two-sided).
PM vs. PB	A6NI72	NCF1B	0.678904	2.48e-08
PM vs. PB	B0I1T2	MYO1G	0.707972	1.24e-16
PM vs. PB	I6L899	GOLGA8R	-0.65064	1.01e-10
PM vs. PB	O00329	PIK3CD	0.621472	1.4e-07
PM vs. PB	O00339	MATN2	-0.73855	5.53e-10
PM vs. PB	O00560	SDCBP	-0.865005	3.54e-05
PM vs. PB	O14524	NEMP1	0.748203	8.3e-18
PM vs. PB	O14578	CIT	-0.621171	0.000458108
PM vs. PB	O14638	ENPP3	-0.610372	0.0011502
PM vs. PB	O15143	ARPC1B	0.645376	6.08e-13
PM vs. PB	O15533	TAPBP	0.587778	1.72e-05
PM vs. PB	O60487	MPZL2	0.595465	1.89e-05
PM vs. PB	O60496	DOK2	0.600404	1.53e-09
PM vs. PB	O60711	LPXN	0.63677	6.61e-07
PM vs. PB	O75326	SEMA7A	0.600312	1.09e-08
PM vs. PB	O75882	ATRN	-0.631222	4.51e-06
PM vs. PB	O76013	KRT36	0.595273	0.0352916
PM vs. PB	O94769	ECM2	0.587861	0.000154154
PM vs. PB	O94875	SORBS2	-0.663593	3.66e-18
PM vs. PB	O95025	SEMA3D	-1.06174	0.000112043
PM vs. PB	O95171	SCEL	0.613214	7.34e-09
PM vs. PB	O95466	FMNL1	0.786436	2.02e-10
PM vs. PB	O95715	CXCL14	0.781516	6.66e-05
PM vs. PB	O95841	ANGPTL1	-0.946403	1.25e-06
PM vs. PB	P00749	PLAU	0.605761	6.71e-08
PM vs. PB	P01034	CST3	-0.770465	4.35e-07
PM vs. PB	P01266	TG	-0.895638	1.72e-10
PM vs. PB	P01848	TRAC	0.946092	1.37e-08
PM vs. PB	P01903	HLA-DRA	0.962706	3.33e-11
PM vs. PB	P01911	HLA-DRB1	1.0198	2.44e-06
PM vs. PB	P01920	HLA-DQB1	0.76771	0.00347028
PM vs. PB	P02652	APOA2	-0.664192	1.42e-08
PM vs. PB	P02763	ORM1	-0.623947	0.00162061
PM vs. PB	P02765	AHSG	-0.653519	6.79e-06
PM vs. PB	P02774	GC	-0.6544	0.000248843
PM vs. PB	P04083	ANXA1	0.694123	8.93e-14
PM vs. PB	P04233	CD74	0.687232	2.47e-12
PM vs. PB	P04745	AMY1A	-0.858167	4.02e-08
PM vs. PB	P04839	CYBB	0.898028	1.38e-11
PM vs. PB	P05204	HMGN2	-0.773236	3.88e-06
PM vs. PB	P05771	PRKCB	0.749717	1.5e-05
PM vs. PB	P05981	HPN	0.747711	1.25e-08
PM vs. PB	P06703	S100A6	0.768601	7.27e-10
PM vs. PB	P07202	TPO	-0.73832	9.19e-11
PM vs. PB	P07766	CD3E	0.757454	0.000117096
PM vs. PB	P07942	LAMB1	-0.722537	4.15e-11
PM vs. PB	P08575	PTPRC	0.691898	2.07e-08
PM vs. PB	P08582	MELTF	-0.741998	1.36e-05
PM vs. PB	P09668	CTSH	0.630265	5.62e-10
PM vs. PB	P09917	ALOX5	0.78926	4.8e-16
PM vs. PB	P09958	FURIN	-1.45712	1.98e-09
PM vs. PB	P0C671	BNIP5	-0.750116	2.16e-08
PM vs. PB	P0DJD7	PGA5	-0.624099	5.86e-06
PM vs. PB	P0DTU4	TRB	0.592493	0.00149532
PM vs. PB	P11047	LAMC1	-0.656482	3.68e-10
PM vs. PB	P11217	PYGM	-0.608615	0.00510135
PM vs. PB	P12107	COL11A1	0.873579	0.00190751
PM vs. PB	P12277	CKB	-1.01596	6.69e-16
PM vs. PB	P13727	PRG2	0.642604	0.022452
PM vs. PB	P13762	HLA-DRB4	1.0166	0.000260807
PM vs. PB	P13796	LCP1	0.911302	2.2e-11
PM vs. PB	P14091	CTSE	0.810806	6.04e-05
PM vs. PB	P15088	CPA3	0.699907	0.0128964
PM vs. PB	P15151	PVR	-0.619538	1.24e-07
PM vs. PB	P15153	RAC2	0.646553	6.41e-08
PM vs. PB	P15291	B4GALT1	-0.585893	1.76e-06
PM vs. PB	P15498	VAV1	0.595331	1.04e-09
PM vs. PB	P16112	ACAN	-0.945205	2.04e-09
PM vs. PB	P16150	SPN	0.648544	0.000263759
PM vs. PB	P16870	CPE	-0.699698	6.03e-05
PM vs. PB	P17931	LGALS3	0.692038	5.4e-18
PM vs. PB	P19652	ORM2	-0.656685	0.0026985
PM vs. PB	P20023	CR2	0.730625	0.000419971
PM vs. PB	P20036	HLA-DPA1	1.56378	1.45e-10
PM vs. PB	P20963	CD247	0.628507	1.17e-07
PM vs. PB	P22223	CDH3	0.795042	1.77e-13
PM vs. PB	P23352	ANOS1	-0.91866	7.05e-14
PM vs. PB	P23381	WARS1	0.708367	5.74e-08
PM vs. PB	P24821	TNC	0.672784	3e-12
PM vs. PB	P25774	CTSS	0.804448	6.41e-11
PM vs. PB	P26022	PTX3	-0.621685	3.61e-09
PM vs. PB	P26842	CD27	-0.639896	0.00630905
PM vs. PB	P26992	CNTFR	-0.905565	2.12e-06
PM vs. PB	P27487	DPP4	0.77067	8.15e-10
PM vs. PB	P27707	DCK	0.775837	2.13e-10
PM vs. PB	P28907	CD38	0.685592	7.64e-07
PM vs. PB	P29034	S100A2	0.844598	0.00796361
PM vs. PB	P29728	OAS2	0.597555	5.99e-08
PM vs. PB	P29762	CRABP1	-1.00741	2.03e-05
PM vs. PB	P31146	CORO1A	0.767441	3.86e-08
PM vs. PB	P31949	S100A11	0.698093	6.28e-11
PM vs. PB	P32456	GBP2	0.787004	9.91e-10
PM vs. PB	P32942	ICAM3	0.696202	2.7e-06
PM vs. PB	P33241	LSP1	0.815282	3.33e-08
PM vs. PB	P34820	BMP8B	-0.645096	1.11e-13
PM vs. PB	P34897	SHMT2	0.675617	5.75e-05
PM vs. PB	P34910	EVI2B	0.76325	9.02e-13
PM vs. PB	P35236	PTPN7	0.702606	3.32e-06
PM vs. PB	P35556	FBN2	0.730359	0.000293184
PM vs. PB	P41240	CSK	0.632636	2.17e-11
PM vs. PB	P42331	ARHGAP25	0.761503	1.15e-08
PM vs. PB	P42702	LIFR	-0.884149	5.83e-06
PM vs. PB	P43403	ZAP70	0.608907	0.00390668
PM vs. PB	P49863	GZMK	0.602391	4.21e-06
PM vs. PB	P49895	DIO1	-0.840865	7.3e-07
PM vs. PB	P50453	SERPINB9	0.589376	1.27e-11
PM vs. PB	P51124	GZMM	1.21628	2.95e-07
PM vs. PB	P51159	RAB27A	0.802742	2.81e-19
PM vs. PB	P55061	TMBIM6	0.613448	1.51e-12
PM vs. PB	P55064	AQP5	-1.39851	0.00347101
PM vs. PB	P55160	NCKAP1L	0.588322	1.32e-08
PM vs. PB	P56279	TCL1A	1.09944	7.48e-09
PM vs. PB	P61916	NPC2	0.66263	5.66e-08
PM vs. PB	P63302	SELENOW	0.617006	1.14e-13
PM vs. PB	P68366	TUBA4A	0.658542	6.21e-14
PM vs. PB	P78410	BTN3A2	0.640666	8.53e-10
PM vs. PB	P79483	HLA-DRB3	0.770268	0.000142015
PM vs. PB	P98164	LRP2	-0.767462	1.42e-05
PM vs. PB	Q02556	IRF8	0.601542	6.24e-06
PM vs. PB	Q03519	TAP2	0.664214	1.62e-07
PM vs. PB	Q05315	CLC	1.13919	0.0187632
PM vs. PB	Q08380	LGALS3BP	-1.1325	5.95e-10
PM vs. PB	Q12766	HMGXB3	-1.43601	1.56e-16
PM vs. PB	Q12841	FSTL1	-0.863536	1.22e-05
PM vs. PB	Q13454	TUSC3	0.65423	7.19e-08
PM vs. PB	Q14019	COTL1	0.730295	5.78e-09
PM vs. PB	Q14050	COL9A3	-1.09879	4.77e-05
PM vs. PB	Q14112	NID2	-0.639491	4.17e-10
PM vs. PB	Q14116	IL18	0.585671	2.28e-07
PM vs. PB	Q14376	GALE	0.624815	1.27e-06
PM vs. PB	Q14739	LBR	0.61719	6.32e-05
PM vs. PB	Q15043	SLC39A14	-0.780655	4.26e-12
PM vs. PB	Q15306	IRF4	0.649264	2.42e-06
PM vs. PB	Q15828	CST6	-0.887549	0.000151221
PM vs. PB	Q16352	INA	0.689795	1.28e-05
PM vs. PB	Q16651	PRSS8	-1.25078	5.35e-08
PM vs. PB	Q16831	UPP1	0.614396	1.52e-13
PM vs. PB	Q30154	HLA-DRB5	0.672548	1.04e-05
PM vs. PB	Q3YBM2	TMEM176B	0.624088	4.76e-06
PM vs. PB	Q53RD9	FBLN7	-0.911837	8.55e-15
PM vs. PB	Q5SZK8	FREM2	-0.893845	8.47e-10
PM vs. PB	Q5T7N3	KANK4	-0.602391	6.96e-07
PM vs. PB	Q5VTB9	RNF220	-0.905118	5.05e-06
PM vs. PB	Q5VTQ0	TTC39B	0.59575	1.14e-13
PM vs. PB	Q5VWX1	KHDRBS2	-0.595319	3.16e-13
PM vs. PB	Q6E0U4	DMKN	-0.800598	0.0378984
PM vs. PB	Q6PHW0	IYD	-0.697161	1.35e-10
PM vs. PB	Q6Q788	APOA5	-0.67791	4.83e-10
PM vs. PB	Q6UX53	METTL7B	0.783726	1.06e-05
PM vs. PB	Q6UX73	C16orf89	-0.926049	7.31e-09
PM vs. PB	Q7LDG7	RASGRP2	0.639693	7.65e-07
PM vs. PB	Q7Z614	SNX20	0.728537	6.7e-11
PM vs. PB	Q7Z7G0	ABI3BP	-0.905774	2.57e-05
PM vs. PB	Q86UN3	RTN4RL2	-0.96508	1.67e-09
PM vs. PB	Q86UX7	FERMT3	0.70963	2.46e-11
PM vs. PB	Q86VU5	COMTD1	-0.781373	7.41e-06
PM vs. PB	Q86WI1	PKHD1L1	-0.677435	9.71e-06
PM vs. PB	Q86WV1	SKAP1	0.709754	7.37e-07
PM vs. PB	Q86Y22	COL23A1	-0.744184	4.58e-08
PM vs. PB	Q86YB8	ERO1B	-0.668841	3.34e-07
PM vs. PB	Q8IUI8	CRLF3	0.586499	7.87e-09
PM vs. PB	Q8IUL8	CILP2	-0.612289	0.0072846
PM vs. PB	Q8IV56	PRR15	0.799796	0.0003762
PM vs. PB	Q8IVF4	DNAH10	0.935788	0.0018676
PM vs. PB	Q8IWE4	DCUN1D3	0.588792	1.91e-09
PM vs. PB	Q8IX30	SCUBE3	-1.1819	1.01e-12
PM vs. PB	Q8IZV5	RDH10	0.625435	2.12e-12
PM vs. PB	Q8N145	LGI3	-0.669535	3.98e-06
PM vs. PB	Q8N474	SFRP1	-0.752242	6.65e-10
PM vs. PB	Q8N841	TTLL6	2.06702	0.000308325
PM vs. PB	Q8N884	CGAS	0.631918	3.13e-07
PM vs. PB	Q8NBJ4	GOLM1	-0.589309	8.25e-11
PM vs. PB	Q8NHL6	LILRB1	0.602409	4.35e-06
PM vs. PB	Q8WU08	STK32A	0.716154	4.52e-12
PM vs. PB	Q8WU66	TSPEAR	-0.655061	1.02e-06
PM vs. PB	Q8WY91	THAP4	-0.812817	6.43e-10
PM vs. PB	Q8WYJ6	SEPTIN1	0.731759	2.22e-07
PM vs. PB	Q92619	ARHGAP45	0.609301	2.38e-09
PM vs. PB	Q96A84	EMID1	-1.40219	1.31e-07
PM vs. PB	Q96BX8	MOB3A	0.634957	5.03e-07
PM vs. PB	Q96C19	EFHD2	0.588765	1.23e-14
PM vs. PB	Q96D96	HVCN1	0.6427	1.86e-05
PM vs. PB	Q96HU8	DIRAS2	0.801038	7.54e-07
PM vs. PB	Q96JB6	LOXL4	-0.823547	0.000152056
PM vs. PB	Q96N66	MBOAT7	0.586986	1.85e-08
PM vs. PB	Q96PQ0	SORCS2	0.701603	1.04e-08
PM vs. PB	Q96RS0	TGS1	-0.634729	3.33e-06
PM vs. PB	Q96S96	PEBP4	-1.20047	3.77e-05
PM vs. PB	Q96SM3	CPXM1	-0.907518	1.72e-06
PM vs. PB	Q99988	GDF15	0.791821	0.00147643
PM vs. PB	Q9BSA4	TTYH2	-0.700576	4.94e-07
PM vs. PB	Q9BT23	LIMD2	1.26162	3.55e-06
PM vs. PB	Q9BV40	VAMP8	0.594468	1.78e-14
PM vs. PB	Q9BXL7	CARD11	0.592917	1.52e-08
PM vs. PB	Q9BY50	SEC11C	0.627749	3.65e-07
PM vs. PB	Q9BZM4	ULBP3	-0.655676	0.000149196
PM vs. PB	Q9BZR6	RTN4R	-0.698341	6.19e-06
PM vs. PB	Q9C0D2	CEP295	-0.747283	8.62e-07
PM vs. PB	Q9H0H5	RACGAP1	-1.09775	9.39e-06
PM vs. PB	Q9H4F8	SMOC1	-0.8618	0.0256142
PM vs. PB	Q9H6K4	OPA3	0.864076	7.14e-06
PM vs. PB	Q9H930	SP140L	0.615929	8.01e-06
PM vs. PB	Q9HC16	APOBEC3G	0.621685	1.49e-12
PM vs. PB	Q9NQ79	CRTAC1	-0.843397	2.01e-07
PM vs. PB	Q9NSI8	SAMSN1	0.807574	1.7e-09
PM vs. PB	Q9NUU6	OTULINL	0.891192	1.04e-13
PM vs. PB	Q9NUV9	GIMAP4	0.661304	7.63e-07
PM vs. PB	Q9NVF9	ETNK2	0.666578	1.72e-12
PM vs. PB	Q9NVI1	FANCI	0.691823	2.38e-05
PM vs. PB	Q9NX76	CMTM6	0.658701	6.35e-12
PM vs. PB	Q9NY47	CACNA2D2	-0.605106	5.99e-07
PM vs. PB	Q9NZQ9	TMOD4	0.812758	6.28e-05
PM vs. PB	Q9NZR2	LRP1B	-0.79712	6.92e-05
PM vs. PB	Q9UBM7	DHCR7	0.904768	4.84e-05
PM vs. PB	Q9UBQ6	EXTL2	-0.789721	4.52e-05
PM vs. PB	Q9UH62	ARMCX3	0.596948	1.95e-05
PM vs. PB	Q9UI08	EVL	0.650039	6.22e-07
PM vs. PB	Q9UKS7	IKZF2	0.613342	8.54e-07
PM vs. PB	Q9UKT9	IKZF3	1.11252	6.28e-05
PM vs. PB	Q9UKX3	MYH13	0.739883	0.000704826
PM vs. PB	Q9ULC5	ACSL5	0.830395	4.78e-15
PM vs. PB	Q9UN19	DAPP1	0.807987	8.9e-10
PM vs. PB	Q9UQ52	CNTN6	-0.674891	1.76e-05
PM vs. PB	Q9UQ53	MGAT4B	0.607112	1.27e-11
PM vs. PB	Q9Y2P4	SLC27A6	0.738318	3.73e-14
PM vs. PB	Q9Y3Z3	SAMHD1	0.697442	2.64e-12
PM vs. PB	Q9Y4F9	RIPOR2	1.14489	4.11e-12
PM vs. PB	Q9Y5X9	LIPG	-0.709248	2.27e-06
PM vs. PB	P62760	VSNL1	0.59096	0.0032889
PM vs. PB	P82980	RBP5	0.588356	7.22e-05
PM vs. PB	Q02241	KIF23	-0.599727	1.15e-05
PM vs. PB	Q17RP2	TIGD6	-0.653254	1.4e-08
PM vs. PB	Q9Y2P0	ZNF835	-0.691365	1.7e-08
PM vs. PB	O00204	SULT2B1	0.710039	1.04e-08
PM vs. PB	P06340	HLA-DOA	1.14234	5.86e-10
PM vs. PB	P53350	PLK1	0.708091	2.22e-05
PM vs. PB	Q9NWX5	ASB6	-0.803625	4.86e-07
PM vs. PB	Q9UBX7	KLK11	0.811447	8.29e-08
PM vs. PB	Q5T3F8	TMEM63B	0.732677	1.03e-14
PM vs. PB	Q7Z418	KCNK18	-0.885413	3.29e-10
PM vs. AM	P05204	HMGN2	-1.40378	3.61e-08
PM vs. AM	P23280	CA6	-1.31076	0.0032608
PM vs. AM	Q99445	GML	-1.23254	4.23e-17
PM vs. AM	P01258	CALCA	-1.16666	0.0030009
PM vs. AM	Q86VF7	NRAP	-1.14784	0.00817235
PM vs. AM	Q7RTV2	GSTA5	-1.14568	0.0207658
PM vs. AM	Q86VU5	COMTD1	-1.13498	5.09e-05
PM vs. AM	P06881	CALCA	-1.11753	3.79e-05
PM vs. AM	P02743	APCS	-1.10565	5.8e-07
PM vs. AM	O00479	HMGN4	-1.10185	5.15e-05
PM vs. AM	P62328	TMSB10/TMSB4X	-1.06555	1.11e-08
PM vs. AM	Q03692	COL10A1	-1.0339	0.00154235
PM vs. AM	A0A075B6H9	IGLV4-69	-1.03046	0.0212224
PM vs. AM	Q8IVN3	MUSTN1	-1.02746	2.41e-07
PM vs. AM	P01591	JCHAIN	-0.969095	0.00347442
PM vs. AM	P07951	TPM2	-0.952827	0.037894
PM vs. AM	Q9Y6V0	PCLO	-0.942249	7.66e-07
PM vs. AM	P00480	OTC	-0.933935	0.0255323
PM vs. AM	Q14767	LTBP2	-0.914795	3.03e-06
PM vs. AM	Q15651	HMGN3	-0.913224	6.87e-05
PM vs. AM	Q86YZ3	HRNR	-0.907931	0.00513204
PM vs. AM	P54868	HMGCS2	-0.877566	0.00232963
PM vs. AM	Q9H0B3	IQCN	-0.851685	0.0022619
PM vs. AM	Q9Y240	CLEC11A	-0.850484	0.00439655
PM vs. AM	P07225	PROS1	-0.842113	0.0112184
PM vs. AM	Q01740	FMO1	-0.817756	1.75e-06
PM vs. AM	P0C671	BNIP5	-0.78571	1.53e-07
PM vs. AM	Q07092	COL16A1	-0.784808	0.000575151
PM vs. AM	Q9UNX3	RPL26L1	-0.771694	7.01e-08
PM vs. AM	P16104	H2AX	-0.76511	3.47e-05
PM vs. AM	Q9H6E5	TUT1	-0.754445	0.00363735
PM vs. AM	Q99988	GDF15	-0.746763	0.00385147
PM vs. AM	O95460	MATN4	-0.743625	0.000368648
PM vs. AM	P27816	MAP4	-0.740866	1.61e-11
PM vs. AM	Q9GZP8	C19orf33	-0.739325	1.61e-09
PM vs. AM	P0C0L4	C4A/C4B	-0.726264	3.54e-06
PM vs. AM	P05114	HMGN1	-0.720449	4.6e-07
PM vs. AM	P16402	H1-3	-0.715591	0.00131943
PM vs. AM	Q92743	HTRA1	-0.713761	0.00198742
PM vs. AM	P09758	TACSTD2	-0.70872	1.24e-05
PM vs. AM	P02511	CRYAB	-0.707068	5.47e-08
PM vs. AM	Q6ZVF9	GPRIN3	-0.689463	0.00698106
PM vs. AM	P51884	LUM	-0.682854	0.000122372
PM vs. AM	Q14749	GNMT	-0.679411	0.0331849
PM vs. AM	P61927	RPL37	-0.677125	0.000129947
PM vs. AM	Q06828	FMOD	-0.670227	0.000104879
PM vs. AM	Q00765	REEP5	-0.666682	8.27e-12
PM vs. AM	P52926	HMGA2	-0.665434	0.000778858
PM vs. AM	Q15847	ADIRF	-0.653147	1.53e-09
PM vs. AM	Q8IUX7	AEBP1	-0.642141	0.00680574
PM vs. AM	P84101	SERF2	-0.641273	3.94e-05
PM vs. AM	P06454	PTMA	-0.635963	1.93e-05
PM vs. AM	Q15828	CST6	-0.635064	0.0137487
PM vs. AM	P12107	COL11A1	-0.632285	0.0425833
PM vs. AM	P80723	BASP1	-0.630801	2.84e-12
PM vs. AM	Q86Y22	COL23A1	-0.626033	1.44e-05
PM vs. AM	P20962	PTMS	-0.625924	9.17e-06
PM vs. AM	Q155Q3	DIXDC1	-0.624978	6.09e-07
PM vs. AM	Q9UIL1	SCOC	-0.619846	7.94e-11
PM vs. AM	P08476	INHBA	-0.619625	0.00412314
PM vs. AM	P02751	FN1	-0.615709	1.44e-05
PM vs. AM	Q15063	POSTN	-0.613274	0.00033323
PM vs. AM	P11137	MAP2	-0.611956	3.63e-12
PM vs. AM	Q9UII2	ATP5IF1	-0.611797	1.92e-05
PM vs. AM	Q16769	QPCT	-0.610125	0.00117703
PM vs. AM	P51888	PRELP	-0.603142	0.00162522
PM vs. AM	P55854	SUMO3	-0.600614	5.25e-07
PM vs. AM	P01033	TIMP1	-0.594396	0.00729218
PM vs. AM	P49913	CAMP	-0.594029	0.0313959
PM vs. AM	P55058	PLTP	-0.593229	0.0357928
PM vs. AM	P21953	BCKDHB	-0.59147	5.59e-07
PM vs. AM	A0A0C4DH34	IGHV4-28	-0.590735	0.020685
PM vs. AM	P02760	AMBP	-0.586862	3.6e-05
PM vs. AM	P53801	PTTG1IP	-0.58584	9.08e-14
PM vs. AM	Q96HU8	DIRAS2	0.585226	0.000199213
PM vs. AM	Q9UN19	DAPP1	0.592279	1.78e-06
PM vs. AM	Q9Y2D8	SSX2IP	0.593845	1.67e-12
PM vs. AM	Q86UB9	TMEM135	0.59827	2.44e-23
PM vs. AM	O43677	NDUFC1	0.601164	1.6e-05
PM vs. AM	Q14116	IL18	0.601176	5.12e-08
PM vs. AM	P21128	ENDOU	0.603398	0.0017565
PM vs. AM	O43760	SYNGR2	0.608855	1.95e-10
PM vs. AM	Q02161	RHCE/RHD	0.617263	1.26e-16
PM vs. AM	P06340	HLA-DOA	0.623055	0.000133876
PM vs. AM	P62834	RAP1A	0.629255	2.44e-23
PM vs. AM	P82980	RBP5	0.629964	5.39e-05
PM vs. AM	P29728	OAS2	0.630091	1.58e-09
PM vs. AM	Q9UDW1	UQCR10	0.631642	7.82e-06
PM vs. AM	P49863	GZMK	0.647603	2.11e-06
PM vs. AM	P0DTU4	TRB	0.651554	0.00101461
PM vs. AM	P13727	PRG2	0.653586	0.00971481
PM vs. AM	Q9UKT9	IKZF3	0.659866	0.00496934
PM vs. AM	Q6ZMG9	CERS6	0.660603	6.14e-16
PM vs. AM	P05771	PRKCB	0.669881	5.15e-05
PM vs. AM	P36952	SERPINB5	0.682616	0.00905622
PM vs. AM	P57088	TMEM33	0.688616	1.17e-22
PM vs. AM	P48059	LIMS1	0.69319	8.81e-16
PM vs. AM	Q969X1	TMBIM1	0.694878	2.44e-06
PM vs. AM	P01893	HLA-H	0.696144	0.00836201
PM vs. AM	P02775	PPBP	0.702445	2.42e-05
PM vs. AM	Q4G0X9	CCDC40	0.721454	0.00218808
PM vs. AM	Q9Y4F9	RIPOR2	0.724599	2.8e-07
PM vs. AM	P69892	HBG2	0.72511	0.0098884
PM vs. AM	Q96KN2	CNDP1	0.725165	0.00924885
PM vs. AM	Q75N90	FBN3	0.734346	0.000154059
PM vs. AM	Q9H4P4	RNF41	0.734518	0.00198718
PM vs. AM	P21926	CD9	0.77263	2.95e-14
PM vs. AM	Q9NUU6	OTULINL	0.782892	1.62e-12
PM vs. AM	Q9NVI1	FANCI	0.783735	8.53e-07
PM vs. AM	O60218	AKR1B10	0.793454	0.0051593
PM vs. AM	Q86SG5	S100A7A	0.807942	0.000993908
PM vs. AM	Q9UBM7	DHCR7	0.831422	0.000653268
PM vs. AM	Q9UKR5	ERG28	0.87412	5.24e-10
PM vs. AM	Q8NEP3	DNAAF1	0.919314	4.13e-19
PM vs. AM	P51124	GZMM	0.927425	2.75e-05
PM vs. AM	P20036	HLA-DPA1	0.963364	1.41e-06
PM vs. AM	Q9UKX3	MYH13	0.969328	0.000922403
PM vs. AM	Q9HBI6	CYP4F11	0.982785	1.15e-05
PM vs. AM	P56279	TCL1A	0.998454	1.24e-07
PM vs. AM	P08319	ADH4	1.05107	0.000700787
PM vs. AM	Q8N841	TTLL6	1.63163	0.0013462
