# Supplementary material for: An individualized protein-based prognostic model to stratify pediatric patients with papillary thyroid carcinoma
Source: Nat Commun. 2024 Apr 26;15:3560. doi: 10.1038/s41467-024-47926-w (PMC11053152; doi:10.1038/s41467-024-47926-w)
Supplement: Supplementary file 7 — Supplementary Dataset 4 [file 41467_2024_47926_MOESM7_ESM.xlsx]

## Sheet: Title
Supplementary Table 5. Enriched pathways and GO biological functions for DEPs
Sheet1:	Enriched pathways for 243 DEPs from PM vs. PB by IPA
Sheet2:	Enriched pathways for 121 DEPs from PM vs. AM by IPA
Sheet3:	Enriched biological functions for 243 DEPs from PM vs. PB by GO
P values are derived from one-sided Fisher’s Exact Test for pathway and gene ontology enrichments.

## Sheet: Sheet1
Enriched pathways for 243 DEPs from PM vs. PB by IPA
Ingenuity Canonical Pathways	-log(p-value)	Ratio	z-score	Molecules
Th1 Pathway	10.6	0.115	3.317	CD247,CD3E,HLA-DOA,HLA-DPA1,HLA-DQB1,HLA-DRA,HLA-DRB1,HLA-DRB3,HLA-DRB4,HLA-DRB5,IL18,PIK3CD,TRB,VAV1
PD-1, PD-L1 cancer immunotherapy pathway	10.3	0.123	-2.53	CD247,CSK,HLA-DOA,HLA-DPA1,HLA-DQB1,HLA-DRA,HLA-DRB1,HLA-DRB3,HLA-DRB4,HLA-DRB5,PIK3CD,TRB,ZAP70
Th2 Pathway	8.84	0.0949	2.236	CD247,CD3E,HLA-DOA,HLA-DPA1,HLA-DQB1,HLA-DRA,HLA-DRB1,HLA-DRB3,HLA-DRB4,HLA-DRB5,PIK3CD,TRB,VAV1
MSP-RON Signaling In Macrophages Pathway	6.43	0.084	-1.897	HLA-DOA,HLA-DPA1,HLA-DQB1,HLA-DRA,HLA-DRB1,HLA-DRB3,HLA-DRB4,HLA-DRB5,KLK11,PIK3CD
CD28 Signaling in T Helper Cells	5.24	0.0348	1.89	ARPC1B,CARD11,CD247,CD3E,CSK,HLA-DOA,HLA-DPA1,HLA-DQB1,HLA-DRA,HLA-DRB1,HLA-DRB3,HLA-DRB4,HLA-DRB5,PIK3CD,PTPRC,TRB,VAV1,ZAP70
GP6 Signaling Pathway	5.23	0.0709	0	COL11A1,COL23A1,COL9A3,LAMB1,LAMC1,PIK3CD,PRKCB,RASGRP2,VAV1
T Cell Receptor Signaling	4.78	0.0309	3.441	CARD11,CD247,CD3E,CSK,HLA-DOA,HLA-DPA1,HLA-DQB1,HLA-DRA,HLA-DRB1,HLA-DRB3,HLA-DRB4,HLA-DRB5,PIK3CD,PTPN7,PTPRC,SKAP1,TRB,VAV1,ZAP70
Crosstalk between Dendritic Cells and Natural Killer Cells	4.42	0.0769	2.646	HLA-DRA,HLA-DRB1,HLA-DRB3,HLA-DRB4,HLA-DRB5,ICAM3,IL18
PKCθ Signaling in T Lymphocytes	4.24	0.0305	3.606	CACNA2D2,CARD11,CD247,CD3E,HLA-DOA,HLA-DPA1,HLA-DQB1,HLA-DRA,HLA-DRB1,HLA-DRB3,HLA-DRB4,HLA-DRB5,PIK3CD,RAC2,TRB,VAV1,ZAP70
ICOS-ICOSL Signaling in T Helper Cells	4.2	0.0316	2.333	CD247,CD3E,CSK,HLA-DOA,HLA-DPA1,HLA-DQB1,HLA-DRA,HLA-DRB1,HLA-DRB3,HLA-DRB4,HLA-DRB5,PIK3CD,PTPRC,TRB,VAV1,ZAP70
Neuroinflammation Signaling Pathway	4.01	0.0379	2.121	CYBB,HLA-DOA,HLA-DPA1,HLA-DQB1,HLA-DRA,HLA-DRB1,HLA-DRB3,HLA-DRB4,HLA-DRB5,IL18,PIK3CD,RAC2
Natural Killer Cell Signaling	3.7	0.0452	1	CD247,IL18,LILRB1,PIK3CD,PVR,RAC2,ULBP3,VAV1,ZAP70
LXR/RXR Activation	3.59	0.0569	-2.646	AHSG,APOA2,APOA5,GC,IL18,ORM1,ORM2
Production of Nitric Oxide and Reactive Oxygen Species in Macrophages	3.13	0.0419	0.378	APOA2,CYBB,IRF8,ORM1,ORM2,PIK3CD,PRKCB,RAC2
Calcium-induced T Lymphocyte Apoptosis	3.07	0.0283	3	CD247,CD3E,HLA-DOA,HLA-DPA1,HLA-DQB1,HLA-DRA,HLA-DRB1,HLA-DRB3,HLA-DRB4,HLA-DRB5,PRKCB,TRB,ZAP70
Neuroprotective Role of THOP1 in Alzheimer's Disease	2.86	0.05	1.633	DPP4,GZMK,GZMM,HPN,KLK11,PRSS8
T Cell Exhaustion Signaling Pathway	2.71	0.0247	-1	CD247,CD3E,HLA-DOA,HLA-DPA1,HLA-DQB1,HLA-DRA,HLA-DRB1,HLA-DRB3,HLA-DRB4,HLA-DRB5,IRF4,PIK3CD,TRB,ZAP70
Systemic Lupus Erythematosus In T Cell Signaling Pathway	2.64	0.0234	3.606	CD247,CD3E,HLA-DOA,HLA-DPA1,HLA-DQB1,HLA-DRA,HLA-DRB1,HLA-DRB3,HLA-DRB4,HLA-DRB5,IRF4,PIK3CD,RAC2,TRB,VAV1
Dendritic Cell Maturation	2.54	0.0236	3.317	CD247,CD3E,HLA-DOA,HLA-DPA1,HLA-DQB1,HLA-DRA,HLA-DRB1,HLA-DRB3,HLA-DRB4,HLA-DRB5,IL18,IRF8,PIK3CD,TRB
PI3K Signaling in B Lymphocytes	2.47	0.042	2.236	CR2,DAPP1,PIK3CD,PRKCB,PTPRC,VAV1
Leukocyte Extravasation Signaling	2.45	0.0363	2.236	CYBB,ICAM3,PIK3CD,PRKCB,RAC2,SPN,VAV1
CDC42 Signaling	2.23	0.0226	2.236	ARPC1B,CD247,CD3E,HLA-DOA,HLA-DPA1,HLA-DQB1,HLA-DRA,HLA-DRB1,HLA-DRB3,HLA-DRB4,HLA-DRB5,TRB,VAV1
NUR77 Signaling in T Lymphocytes	2.22	0.0234	2	CD247,CD3E,HLA-DOA,HLA-DPA1,HLA-DQB1,HLA-DRA,HLA-DRB1,HLA-DRB3,HLA-DRB4,HLA-DRB5,PRKCB,TRB
Role of NFAT in Regulation of the Immune Response	2.15	0.0221	3.162	CD247,CD3E,HLA-DOA,HLA-DPA1,HLA-DQB1,HLA-DRA,HLA-DRB1,HLA-DRB3,HLA-DRB4,HLA-DRB5,PIK3CD,TRB,ZAP70
fMLP Signaling in Neutrophils	1.97	0.0382	2	ARPC1B,CYBB,PIK3CD,PRKCB,RAC2
Actin Cytoskeleton Signaling	1.9	0.0286	2.449	ARPC1B,CSK,MYH13,NCKAP1L,PIK3CD,RAC2,VAV1
Fcγ Receptor-mediated Phagocytosis in Macrophages and Monocytes	1.82	0.0426	2	ARPC1B,PRKCB,RAC2,VAV1
Signaling by Rho Family GTPases	1.71	0.0261	1.633	ARPC1B,CDH3,CIT,CYBB,PIK3CD,RAC2,SEPTIN1
Fc Epsilon RI Signaling	1.5	0.0339	2	PIK3CD,PRKCB,RAC2,VAV1
Wound Healing Signaling Pathway	1.37	0.0238	0.816	COL11A1,COL23A1,COL9A3,IL18,LAMB1,LAMC1
Ferroptosis Signaling Pathway	1.35	0.0303	1	ALOX5,CYBB,DPP4,SLC39A14
Insulin Secretion Signaling Pathway	1.23	0.0221	0.447	CACNA2D2,CPE,FURIN,PIK3CD,PRKCB,SEC11C
IL-8 Signaling	1.21	0.0238	2.236	CR2,CYBB,PIK3CD,PRKCB,RAC2
Erythropoietin Signaling Pathway	0.979	0.0226	1	IL18,PIK3CD,PRKCB,RAC2
Synaptogenesis Signaling Pathway	0.664	0.0158	2	ARPC1B,CACNA2D2,CDH3,PIK3CD,RASGRP2
NF-κB Signaling	0.66	0.014	2.449	CARD11,CD247,CD3E,IL18,PIK3CD,PRKCB,TRB,ZAP70
Pulmonary Fibrosis Idiopathic Signaling Pathway	0.631	0.0153	0.447	COL11A1,COL23A1,COL9A3,PIK3CD,PLAU
Hepatic Fibrosis Signaling Pathway	0.597	0.0143	2.236	CACNA2D2,CYBB,IL18,PIK3CD,PRKCB,RAC2
Oxytocin Signaling Pathway	0.502	0.0142	1	CACNA2D2,MYH13,PIK3CD,PRKCB
Regulation of IL-2 Expression in Activated and Anergic T Lymphocytes	0.492	0.013	2.449	CARD11,CD247,CD3E,TRB,VAV1,ZAP70
TEC Kinase Signaling	0.434	0.0121	2	CD247,CD3E,PIK3CD,PRKCB,RAC2,TRB,VAV1
Systemic Lupus Erythematosus In B Cell Signaling Pathway	0.351	0.0111	2.121	CARD11,CSK,IL18,PIK3CD,PRKCB,RAC2,RASGRP2,VAV1
B Cell Receptor Signaling	0.344	0.0111	1.633	CSK,DAPP1,PIK3CD,PRKCB,PTPRC,RAC2,VAV1
Cardiac Hypertrophy Signaling (Enhanced)	0.331	0.0111	1.342	CACNA2D2,CYBB,IL18,PIK3CD,PRKCB,TG
Phagosome Formation	0.26	0.0101	2.646	ARPC1B,CR2,MYH13,PIK3CD,PRKCB,RAC2,VAV1
FAK Signaling	0	0.00768	2.121	ARPC1B,CD247,CD3E,CSK,ECM2,PIK3CD,SDCBP,TRB
Protein Kinase A Signaling	0	0.00978	-1	PRKCB,PTPN7,PTPRC,PYGM
Breast Cancer Regulation by Stathmin1	0	0.00673	0	PIK3CD,PRKCB,RAC2,TUBA4A

## Sheet: Sheet2
Enriched pathways for 121 DEPs from PM vs. AM by IPA
Ingenuity Canonical Pathways	-log(p-value)	Ratio	z-score	Molecules
Wound Healing Signaling Pathway	4.37	0.0317	-1.414	CALCA,COL10A1,COL11A1,COL16A1,COL23A1,FN1,IL18,RAP1A
Acute Phase Response Signaling	4.36	0.0378	0.447	AMBP,APCS,C4A/C4B,FN1,IL18,RAP1A,RBP5
GP6 Signaling Pathway	3.33	0.0394	-1.342	COL10A1,COL11A1,COL16A1,COL23A1,PRKCB
Neuroprotective Role of THOP1 in Alzheimer's Disease	2.49	0.0333	1	ENDOU,GZMK,GZMM,HTRA1
LXR/RXR Activation	2.45	0.0325	-2	AMBP,C4A/C4B,IL18,PLTP
Pulmonary Fibrosis Idiopathic Signaling Pathway	2.2	0.0184	-1.633	COL10A1,COL11A1,COL16A1,COL23A1,FN1,RAP1A
Erythropoietin Signaling Pathway	1.9	0.0226	1	HBG2,IL18,PRKCB,RAP1A
Actin Cytoskeleton Signaling	1.45	0.0163	0	FN1,MYH13,RAP1A,TMSB10/TMSB4X
Hepatic Fibrosis Signaling Pathway	1.21	0.0119	0.447	COL10A1,IL18,PRKCB,RAP1A,TIMP1
Dendritic Cell Maturation	0.745	0.00845	1	COL10A1,HLA-DOA,HLA-DPA1,IL18,TRB
NF-κB Signaling	0.489	0.00702	2	IL18,PRKCB,RAP1A,TRB
T Cell Receptor Signaling	0.426	0.00651	2	HLA-DOA,HLA-DPA1,RAP1A,TRB
Systemic Lupus Erythematosus In T Cell Signaling Pathway	0.391	0.00624	1	HLA-DOA,HLA-DPA1,RAP1A,TRB
Phagosome Formation	0.335	0.00579	1	FN1,MYH13,PRKCB,RAP1A

## Sheet: Sheet3
Enriched biological functions for 243 DEPs from PM vs. PB by GO
ID	Description	Gene Ratio	Bg Ratio	p-value	ajusted p-value	q value	Gene ID	Count
GO:1903039	positive regulation of leukocyte cell-cell adhesion	21/225	458/29349	7.24009e-11	1.54822e-07	1.33864e-07	A6NC98/P01903/P01911/P04083/P04233/P07766/P08575/P09917/P15498/P20036/P26842/P27487/P31146/P41240/P43403/P55160/P79483/Q14116/Q86WV1/Q8NHL6/Q9BXL7	21
GO:0002449	lymphocyte mediated immunity	21/225	472/29349	1.25786e-10	1.54822e-07	1.33864e-07	B0I1T2/P01903/P01911/P01920/P04233/P08575/P09668/P15151/P15498/P20023/P26842/P31146/P50453/P51124/P51159/P78410/P79483/Q05315/Q14116/Q8NHL6/Q9BZM4	21
GO:0050851	antigen receptor-mediated signaling pathway	21/225	479/29349	1.64587e-10	1.54822e-07	1.33864e-07	O00329/O60711/P01903/P01911/P01920/P05771/P07766/P08575/P13762/P17931/P20036/P20963/P28907/P41240/P43403/P55160/P78410/P79483/Q30154/Q86WV1/Q9BXL7	21
GO:0070663	regulation of leukocyte proliferation	20/225	464/29349	6.1406e-10	3.88004e-07	3.35482e-07	A6NC98/O14638/P01911/P04083/P04233/P07766/P08575/P15153/P16150/P17931/P20036/P28907/P31146/P43403/P55160/Q05315/Q14116/Q8NHL6/Q9BXL7/Q9UKT9	20
GO:0050870	positive regulation of T cell activation	19/225	418/29349	6.97909e-10	3.88004e-07	3.35482e-07	A6NC98/P01903/P01911/P04083/P04233/P07766/P08575/P15498/P20036/P26842/P27487/P31146/P41240/P43403/P55160/P79483/Q14116/Q8NHL6/Q9BXL7	19
GO:0002460	adaptive immune response based on somatic recombination of immune receptors built from immunoglobulin superfamily domains	20/225	472/29349	8.24956e-10	3.88004e-07	3.35482e-07	B0I1T2/P01903/P01911/P01920/P04083/P04233/P08575/P09668/P15151/P16150/P20023/P26842/P51124/P51159/P78410/P79483/Q05315/Q14116/Q15306/Q8NHL6	20
GO:0050670	regulation of lymphocyte proliferation	19/225	428/29349	1.03259e-09	4.08796e-07	3.53459e-07	A6NC98/P01911/P04083/P04233/P07766/P08575/P15153/P16150/P17931/P20036/P28907/P31146/P43403/P55160/Q05315/Q14116/Q8NHL6/Q9BXL7/Q9UKT9	19
GO:0032944	regulation of mononuclear cell proliferation	19/225	431/29349	1.15888e-09	4.08796e-07	3.53459e-07	A6NC98/P01911/P04083/P04233/P07766/P08575/P15153/P16150/P17931/P20036/P28907/P31146/P43403/P55160/Q05315/Q14116/Q8NHL6/Q9BXL7/Q9UKT9	19
GO:0002456	T cell mediated immunity	13/225	184/29349	2.03001e-09	6.3652e-07	5.50357e-07	B0I1T2/P01903/P01911/P08575/P09668/P15151/P51124/P51159/P78410/P79483/Q05315/Q14116/Q8NHL6	13
GO:0042129	regulation of T cell proliferation	16/225	329/29349	6.25216e-09	1.76436e-06	1.52553e-06	A6NC98/P01911/P04083/P07766/P08575/P15153/P16150/P17931/P20036/P31146/P43403/P55160/Q05315/Q14116/Q8NHL6/Q9BXL7	16
GO:0050852	T cell receptor signaling pathway	17/225	387/29349	9.42692e-09	2.30618e-06	1.994e-06	O00329/P01903/P01911/P01920/P07766/P08575/P13762/P17931/P20036/P20963/P41240/P43403/P78410/P79483/Q30154/Q86WV1/Q9BXL7	17
GO:0002478	antigen processing and presentation of exogenous peptide antigen	17/225	390/29349	1.05635e-08	2.30618e-06	1.994e-06	O15533/P01903/P01911/P01920/P04233/P04839/P13762/P14091/P20036/P25774/P79483/Q03519/Q30154/Q9BV40/Q9H0H5/Q02241/P06340	17
GO:0001909	leukocyte mediated cytotoxicity	13/225	211/29349	1.06238e-08	2.30618e-06	1.994e-06	P01903/P01911/P08575/P09668/P15151/P15498/P31146/P50453/P51124/P51159/Q14116/Q8NHL6/Q9BZM4	13
GO:0019882	antigen processing and presentation	19/225	497/29349	1.17562e-08	2.3697e-06	2.04893e-06	O15533/P01903/P01911/P01920/P04233/P04839/P09668/P13762/P14091/P20036/P25774/P51159/P79483/Q03519/Q30154/Q9BV40/Q9H0H5/Q02241/P06340	19
GO:0019884	antigen processing and presentation of exogenous antigen	17/225	400/29349	1.53232e-08	2.88281e-06	2.49258e-06	O15533/P01903/P01911/P01920/P04233/P04839/P13762/P14091/P20036/P25774/P79483/Q03519/Q30154/Q9BV40/Q9H0H5/Q02241/P06340	17
GO:0019886	antigen processing and presentation of exogenous peptide antigen via MHC class II	13/225	232/29349	3.27892e-08	5.78319e-06	5.00035e-06	P01903/P01911/P01920/P04233/P13762/P14091/P20036/P25774/P79483/Q30154/Q9H0H5/Q02241/P06340	13
GO:0048002	antigen processing and presentation of peptide antigen	17/225	425/29349	3.70406e-08	6.14873e-06	5.31641e-06	O15533/P01903/P01911/P01920/P04233/P04839/P13762/P14091/P20036/P25774/P79483/Q03519/Q30154/Q9BV40/Q9H0H5/Q02241/P06340	17
GO:0002495	antigen processing and presentation of peptide antigen via MHC class II	13/225	240/29349	4.88451e-08	7.61705e-06	6.58597e-06	P01903/P01911/P01920/P04233/P13762/P14091/P20036/P25774/P79483/Q30154/Q9H0H5/Q02241/P06340	13
GO:0002504	antigen processing and presentation of peptide or polysaccharide antigen via MHC class II	13/225	241/29349	5.12842e-08	7.61705e-06	6.58597e-06	P01903/P01911/P01920/P04233/P13762/P14091/P20036/P25774/P79483/Q30154/Q9H0H5/Q02241/P06340	13
GO:0042098	T cell proliferation	16/225	392/29349	7.16574e-08	1.01109e-05	8.7422e-06	A6NC98/P01911/P04083/P07766/P08575/P15153/P16150/P17931/P20036/P31146/P43403/P55160/Q05315/Q14116/Q8NHL6/Q9BXL7	16
GO:0001906	cell killing	14/225	316/29349	1.78373e-07	2.397e-05	2.07253e-05	P01903/P01911/P05204/P08575/P09668/P15151/P15498/P31146/P50453/P51124/P51159/Q14116/Q8NHL6/Q9BZM4	14
GO:0045619	regulation of lymphocyte differentiation	14/225	320/29349	2.07839e-07	2.66601e-05	2.30513e-05	P01903/P01911/P04083/P04233/P08575/P26842/P43403/P55160/Q14116/Q15306/Q8N474/Q9BXL7/Q9UKT9/P06340	14
GO:0046634	regulation of alpha-beta T cell activation	11/225	196/29349	3.75757e-07	4.61038e-05	3.9863e-05	P01903/P01911/P04083/P07766/P08575/P43403/P55160/P79483/Q14116/Q15306/Q8NHL6	11
GO:0001913	T cell mediated cytotoxicity	8/225	89/29349	4.36433e-07	5.13172e-05	4.43707e-05	P01903/P01911/P08575/P09668/P15151/P51124/P51159/Q8NHL6	8
GO:0002286	T cell activation involved in immune response	11/225	204/29349	5.59445e-07	6.31501e-05	5.46018e-05	P01903/P01911/P04083/P04233/P13796/P16150/P17931/P51159/Q14116/Q15306/Q8NHL6	11
GO:0060333	interferon-gamma-mediated signaling pathway	11/225	205/29349	5.87228e-07	6.37369e-05	5.51091e-05	P01903/P01911/P01920/P13762/P20036/P29728/P32456/P79483/Q02556/Q15306/Q30154	11
GO:0046635	positive regulation of alpha-beta T cell activation	9/225	128/29349	6.74339e-07	7.04809e-05	6.09403e-05	P01903/P01911/P04083/P07766/P08575/P43403/P55160/P79483/Q14116	9
GO:0050671	positive regulation of lymphocyte proliferation	12/225	267/29349	1.17958e-06	0.000118885	0.000102792	A6NC98/P04083/P04233/P07766/P08575/P20036/P28907/P31146/P43403/P55160/Q14116/Q9BXL7	12
GO:0032946	positive regulation of mononuclear cell proliferation	12/225	269/29349	1.27533e-06	0.00012163	0.000105165	A6NC98/P04083/P04233/P07766/P08575/P20036/P28907/P31146/P43403/P55160/Q14116/Q9BXL7	12
GO:0030217	T cell differentiation	16/225	487/29349	1.29302e-06	0.00012163	0.000105165	O00329/P01903/P01911/P04083/P04233/P07766/P08575/P15498/P16150/P26842/P43403/P55160/Q14116/Q15306/Q9BXL7/P06340	16
GO:0045580	regulation of T cell differentiation	12/225	279/29349	1.865e-06	0.000169775	0.000146794	P01903/P01911/P04083/P04233/P08575/P26842/P43403/P55160/Q14116/Q15306/Q9BXL7/P06340	12
GO:0002285	lymphocyte activation involved in immune response	13/225	337/29349	2.3126e-06	0.000203942	0.000176336	P01903/P01911/P04083/P04233/P08575/P13796/P16150/P17931/P31146/P51159/Q14116/Q15306/Q8NHL6	13
GO:0002699	positive regulation of immune effector process	14/225	401/29349	3.01e-06	0.000246833	0.000213421	O14638/O75326/P01903/P01911/P04083/P04233/P08575/P15151/P15153/P15498/P79483/Q14116/Q8NHL6/Q9BV40	14
GO:0022617	extracellular matrix disassembly	9/225	154/29349	3.15153e-06	0.000246833	0.000213421	P01034/P05981/P08582/P09958/P11047/P13796/P25774/P27487/Q8IX30	9
GO:0042102	positive regulation of T cell proliferation	10/225	197/29349	3.17038e-06	0.000246833	0.000213421	A6NC98/P04083/P07766/P08575/P20036/P31146/P43403/P55160/Q14116/Q9BXL7	10
GO:0046631	alpha-beta T cell activation	12/225	295/29349	3.31495e-06	0.000246833	0.000213421	P01903/P01911/P04083/P07766/P08575/P16150/P43403/P55160/P79483/Q14116/Q15306/Q8NHL6	12
GO:0070665	positive regulation of leukocyte proliferation	12/225	295/29349	3.31495e-06	0.000246833	0.000213421	A6NC98/P04083/P04233/P07766/P08575/P20036/P28907/P31146/P43403/P55160/Q14116/Q9BXL7	12
GO:0045582	positive regulation of T cell differentiation	9/225	155/29349	3.32377e-06	0.000246833	0.000213421	P01903/P01911/P04083/P04233/P08575/P26842/P43403/P55160/Q14116	9
GO:0045058	T cell selection	7/225	95/29349	8.83997e-06	0.000639651	0.000553065	P04233/P07766/P08575/P16150/P43403/Q15306/Q9BXL7	7
GO:0045621	positive regulation of lymphocyte differentiation	9/225	176/29349	9.34332e-06	0.000659171	0.000569943	P01903/P01911/P04083/P04233/P08575/P26842/P43403/P55160/Q14116	9
GO:0006590	thyroid hormone generation	5/225	39/29349	1.17921e-05	0.000811644	0.000701776	P01266/P05981/P07202/P49895/Q6PHW0	5
GO:0002709	regulation of T cell mediated immunity	8/225	141/29349	1.39104e-05	0.000934647	0.000808129	P01903/P01911/P08575/P15151/P79483/Q05315/Q14116/Q8NHL6	8
GO:0045060	negative thymic T cell selection	4/225	20/29349	1.47971e-05	0.000971104	0.000839651	P04233/P07766/P08575/P43403	4
GO:0042267	natural killer cell mediated cytotoxicity	8/225	144/29349	1.62115e-05	0.00103975	0.000899003	P15151/P15498/P31146/P50453/P51159/Q14116/Q8NHL6/Q9BZM4	8
GO:0033628	regulation of cell adhesion mediated by integrin	7/225	105/29349	1.70669e-05	0.00106819	0.000923595	O60711/P00749/P07766/P27487/P55160/Q86UX7/Q86WV1	7
GO:2000516	positive regulation of CD4-positive, alpha-beta T cell activation	6/225	71/29349	1.79484e-05	0.00106819	0.000923595	P01903/P01911/P04083/P55160/P79483/Q14116	6
GO:0033632	regulation of cell-cell adhesion mediated by integrin	4/225	21/29349	1.81691e-05	0.00106819	0.000923595	P07766/P27487/Q86UX7/Q86WV1	4
GO:0043383	negative T cell selection	4/225	21/29349	1.81691e-05	0.00106819	0.000923595	P04233/P07766/P08575/P43403	4
GO:0045061	thymic T cell selection	5/225	43/29349	1.92296e-05	0.00109808	0.00094944	P04233/P07766/P08575/P43403/Q9BXL7	5
GO:0043368	positive T cell selection	6/225	72/29349	1.94557e-05	0.00109808	0.00094944	P04233/P07766/P08575/P16150/P43403/Q15306	6
GO:0002228	natural killer cell mediated immunity	8/225	149/29349	2.0756e-05	0.0011485	0.000993032	P15151/P15498/P31146/P50453/P51159/Q14116/Q8NHL6/Q9BZM4	8
GO:0042403	thyroid hormone metabolic process	5/225	44/29349	2.15602e-05	0.00117006	0.00101167	P01266/P05981/P07202/P49895/Q6PHW0	5
GO:0071621	granulocyte chemotaxis	9/225	201/29349	2.68804e-05	0.00143125	0.00123751	O00329/P04083/P04233/P15153/P15498/P17931/P27487/P55160/Q9Y4F9	9
GO:0045577	regulation of B cell differentiation	5/225	47/29349	2.98891e-05	0.00155091	0.00134097	P26842/P55160/Q8N474/Q9BXL7/Q9UKT9	5
GO:0002440	production of molecular mediator of immune response	12/225	368/29349	3.02267e-05	0.00155091	0.00134097	O75326/P01911/P01920/P02652/P04233/P08575/P55061/Q05315/Q14116/Q8N884/Q8NHL6/Q9Y3Z3	12
GO:0002819	regulation of adaptive immune response	11/225	312/29349	3.20849e-05	0.00161685	0.00139799	P01903/P01911/P04083/P08575/P15151/P79483/Q05315/Q14116/Q86WV1/Q8NHL6/Q9NSI8	11
GO:0046637	regulation of alpha-beta T cell differentiation	7/225	118/29349	3.63456e-05	0.0017684	0.00152902	P01903/P01911/P04083/P43403/P55160/Q14116/Q15306	7
GO:2000514	regulation of CD4-positive, alpha-beta T cell activation	7/225	118/29349	3.63456e-05	0.0017684	0.00152902	P01903/P01911/P04083/P55160/P79483/Q14116/Q15306	7
GO:0042113	B cell activation	13/225	442/29349	4.11061e-05	0.0019406	0.00167791	O00329/P04233/P05771/P08575/P20023/P26842/P28907/P43403/P55160/Q8N474/Q9BXL7/Q9NSI8/Q9UKT9	13
GO:0030593	neutrophil chemotaxis	8/225	164/29349	4.12602e-05	0.0019406	0.00167791	O00329/P04233/P15153/P15498/P17931/P27487/P55160/Q9Y4F9	8
GO:0050864	regulation of B cell activation	9/225	214/29349	4.38585e-05	0.00202461	0.00175055	P04233/P08575/P26842/P28907/P55160/Q8N474/Q9BXL7/Q9NSI8/Q9UKT9	9
GO:0034341	response to interferon-gamma	12/225	383/29349	4.44811e-05	0.00202461	0.00175055	P01903/P01911/P01920/P04233/P13762/P20036/P29728/P32456/P79483/Q02556/Q15306/Q30154	12
GO:0002695	negative regulation of leukocyte activation	11/225	325/29349	4.64356e-05	0.00208002	0.00179846	O14638/P01911/P04083/P04233/P08575/P16150/P17931/Q8N474/Q8NHL6/Q9NSI8/Q9Y4F9	11
GO:0002703	regulation of leukocyte mediated immunity	12/225	386/29349	4.7943e-05	0.00211399	0.00182783	P01903/P01911/P08575/P15151/P15153/P15498/P50453/P79483/Q05315/Q14116/Q8NHL6/Q9BV40	12
GO:0046638	positive regulation of alpha-beta T cell differentiation	6/225	87/29349	5.71565e-05	0.00248147	0.00214557	P01903/P01911/P04083/P43403/P55160/Q14116	6
GO:0033631	cell-cell adhesion mediated by integrin	4/225	28/29349	5.95943e-05	0.00251008	0.0021703	P07766/P27487/Q86UX7/Q86WV1	4
GO:0045059	positive thymic T cell selection	4/225	28/29349	5.95943e-05	0.00251008	0.0021703	P04233/P07766/P08575/P43403	4
GO:0043370	regulation of CD4-positive, alpha-beta T cell differentiation	6/225	89/29349	6.49416e-05	0.0026206	0.00226586	P01903/P01911/P04083/P55160/Q14116/Q15306	6
GO:0030595	leukocyte chemotaxis	12/225	399/29349	6.5781e-05	0.0026206	0.00226586	O00329/O95715/P04083/P04233/P09917/P15153/P15498/P17931/P27487/P31146/P55160/Q9Y4F9	12
GO:1902107	positive regulation of leukocyte differentiation	10/225	280/29349	6.59328e-05	0.0026206	0.00226586	P01903/P01911/P04083/P04233/P08575/P26842/P34910/P43403/P55160/Q14116	10
GO:1903708	positive regulation of hemopoiesis	10/225	280/29349	6.59328e-05	0.0026206	0.00226586	P01903/P01911/P04083/P04233/P08575/P26842/P34910/P43403/P55160/Q14116	10
GO:0043372	positive regulation of CD4-positive, alpha-beta T cell differentiation	5/225	57/29349	7.66654e-05	0.00300486	0.0025981	P01903/P01911/P04083/P55160/Q14116	5
GO:0002468	dendritic cell antigen processing and presentation	4/225	30/29349	7.88118e-05	0.00304667	0.00263426	P01903/P01911/P04233/P79483	4
GO:0002711	positive regulation of T cell mediated immunity	6/225	93/29349	8.3046e-05	0.00316697	0.00273828	P01903/P01911/P08575/P15151/P79483/Q14116	6
GO:0071346	cellular response to interferon-gamma	11/225	350/29349	8.99469e-05	0.00336166	0.00290661	P01903/P01911/P01920/P13762/P20036/P29728/P32456/P79483/Q02556/Q15306/Q30154	11
GO:0032743	positive regulation of interleukin-2 production	5/225	59/29349	9.05338e-05	0.00336166	0.00290661	P04083/P07766/P08575/Q15306/Q9BXL7	5
GO:0090022	regulation of neutrophil chemotaxis	5/225	60/29349	9.81523e-05	0.00359722	0.00311028	P04233/P15153/P27487/P55160/Q9Y4F9	5
GO:0035710	CD4-positive, alpha-beta T cell activation	8/225	187/29349	0.000103679	0.00375106	0.0032433	P01903/P01911/P04083/P16150/P55160/P79483/Q14116/Q15306	8
GO:0002706	regulation of lymphocyte mediated immunity	10/225	297/29349	0.000107223	0.00383018	0.0033117	P01903/P01911/P08575/P15151/P15498/P50453/P79483/Q05315/Q14116/Q8NHL6	10
GO:0050866	negative regulation of cell activation	11/225	358/29349	0.000109748	0.00387137	0.00334732	O14638/P01911/P04083/P04233/P08575/P16150/P17931/Q8N474/Q8NHL6/Q9NSI8/Q9Y4F9	11
GO:0097530	granulocyte migration	9/225	245/29349	0.000123511	0.00426699	0.00368939	O00329/P04083/P04233/P15153/P15498/P17931/P27487/P55160/Q9Y4F9	9
GO:0019883	antigen processing and presentation of endogenous antigen	5/225	63/29349	0.000123988	0.00426699	0.00368939	O15533/P01903/P01911/P04233/Q03519	5
GO:0034104	negative regulation of tissue remodeling	4/225	35/29349	0.000146125	0.00496824	0.00429571	P01034/P28907/P41240/Q8N474	4
GO:0033627	cell adhesion mediated by integrin	7/225	148/29349	0.000151781	0.00509912	0.00440888	O60711/P00749/P07766/P27487/P55160/Q86UX7/Q86WV1	7
GO:1990266	neutrophil migration	8/225	202/29349	0.000176302	0.00585322	0.0050609	O00329/P04233/P15153/P15498/P17931/P27487/P55160/Q9Y4F9	8
GO:0032609	interferon-gamma production	8/225	203/29349	0.000182343	0.00598339	0.00517345	P01911/P07766/P16150/P20036/P78410/Q02556/Q14116/Q8NHL6	8
GO:0043367	CD4-positive, alpha-beta T cell differentiation	7/225	153/29349	0.00018634	0.00604428	0.00522609	P01903/P01911/P04083/P16150/P55160/Q14116/Q15306	7
GO:0046632	alpha-beta T cell differentiation	8/225	206/29349	0.000201495	0.00646158	0.00558691	P01903/P01911/P04083/P16150/P43403/P55160/Q14116/Q15306	8
GO:0045622	regulation of T-helper cell differentiation	5/225	70/29349	0.000204418	0.00648166	0.00560427	P01903/P01911/P04083/Q14116/Q15306	5
GO:0002700	regulation of production of molecular mediator of immune response	9/225	263/29349	0.000209849	0.00657994	0.00568924	O75326/P02652/P04233/P08575/P55061/Q05315/Q14116/Q8N884/Q8NHL6	9
GO:0001910	regulation of leukocyte mediated cytotoxicity	7/225	157/29349	0.000218342	0.006771	0.00585444	P01903/P01911/P08575/P15151/P15498/P50453/Q8NHL6	7
GO:0002431	Fc receptor mediated stimulatory signaling pathway	7/225	159/29349	0.000235927	0.00723681	0.0062572	B0I1T2/O15143/P08575/P15498/P20963/P41240/P55160	7
GO:0016485	protein processing	11/225	398/29349	0.000274025	0.00829673	0.00717364	P00749/P05981/P08582/P09668/P09958/P14091/P15088/P16870/P25774/Q96SM3/Q9BY50	11
GO:0051250	negative regulation of lymphocyte activation	9/225	273/29349	0.000276362	0.00829673	0.00717364	P01911/P04083/P04233/P16150/P17931/Q8N474/Q8NHL6/Q9NSI8/Q9Y4F9	9
GO:0001914	regulation of T cell mediated cytotoxicity	5/225	75/29349	0.00028261	0.008395	0.00725861	P01903/P01911/P08575/P15151/Q8NHL6	5
GO:0001562	response to protozoan	4/225	42/29349	0.000299532	0.00871422	0.00753462	A6NC98/P32456/Q02556/Q15306	4
GO:0042832	defense response to protozoan	4/225	42/29349	0.000299532	0.00871422	0.00753462	A6NC98/P32456/Q02556/Q15306	4
GO:0002822	regulation of adaptive immune response based on somatic recombination of immune receptors built from immunoglobulin superfamily domains	9/225	277/29349	0.00030745	0.00885331	0.00765488	P01903/P01911/P04083/P08575/P15151/P79483/Q05315/Q14116/Q8NHL6	9
GO:0030888	regulation of B cell proliferation	6/225	120/29349	0.00033531	0.00955804	0.00826421	P04233/P08575/P28907/P55160/Q9BXL7/Q9UKT9	6
GO:0050777	negative regulation of immune response	9/225	282/29349	0.000350326	0.00988619	0.00854795	O14638/P01911/P04083/P08575/P17931/P50453/Q8NHL6/Q9NSI8/Q9Y3Z3	9
GO:0050764	regulation of phagocytosis	7/225	170/29349	0.000354169	0.00989568	0.00855615	P02652/P02765/P08575/P26022/P41240/P51159/P55160	7
GO:0050766	positive regulation of phagocytosis	6/225	122/29349	0.000366383	0.0100528	0.00869204	P02652/P02765/P08575/P26022/P51159/P55160	6
GO:0042100	B cell proliferation	7/225	171/29349	0.000366918	0.0100528	0.00869204	P04233/P08575/P20023/P28907/P55160/Q9BXL7/Q9UKT9	7
GO:1902622	regulation of neutrophil migration	5/225	80/29349	0.000381632	0.0103554	0.00895366	P04233/P15153/P27487/P55160/Q9Y4F9	5
GO:0002396	MHC protein complex assembly	3/225	19/29349	0.000393453	0.0105745	0.00914309	O15533/P01903/P01911	3
GO:0050853	B cell receptor signaling pathway	6/225	124/29349	0.000399664	0.0106401	0.00919981	O00329/O60711/P05771/P08575/P28907/P55160	6
GO:0042093	T-helper cell differentiation	6/225	126/29349	0.000435261	0.0114795	0.00992557	P01903/P01911/P04083/P16150/Q14116/Q15306	6
GO:0030890	positive regulation of B cell proliferation	5/225	83/29349	0.000452435	0.011822	0.0102217	P04233/P08575/P28907/P55160/Q9BXL7	5
GO:0046641	positive regulation of alpha-beta T cell proliferation	4/225	47/29349	0.000463239	0.0119932	0.0103698	P07766/P08575/P43403/Q14116	4
GO:0002294	CD4-positive, alpha-beta T cell differentiation involved in immune response	6/225	130/29349	0.000513846	0.0131825	0.011398	P01903/P01911/P04083/P16150/Q14116/Q15306	6
GO:0002698	negative regulation of immune effector process	8/225	238/29349	0.000529236	0.013455	0.0116337	O14638/P02652/P04083/P08575/P17931/P50453/P55061/Q8NHL6	8
GO:0002287	alpha-beta T cell activation involved in immune response	6/225	132/29349	0.000557062	0.0139118	0.0120286	P01903/P01911/P04083/P16150/Q14116/Q15306	6
GO:0002293	alpha-beta T cell differentiation involved in immune response	6/225	132/29349	0.000557062	0.0139118	0.0120286	P01903/P01911/P04083/P16150/Q14116/Q15306	6
GO:0046645	positive regulation of gamma-delta T cell activation	3/225	22/29349	0.000614782	0.0152186	0.0131585	P08575/P55160/Q8NHL6	3
GO:0090023	positive regulation of neutrophil chemotaxis	4/225	51/29349	0.000633684	0.0155501	0.0134451	P04233/P15153/P55160/Q9Y4F9	4
GO:0030101	natural killer cell activation	6/225	136/29349	0.000651933	0.01586	0.0137131	O00329/P08575/P31146/P51159/Q14116/Q9BZM4	6
GO:0002821	positive regulation of adaptive immune response	7/225	191/29349	0.000709167	0.0171049	0.0147895	P01903/P01911/P08575/P15151/P79483/Q14116/Q86WV1	7
GO:0071622	regulation of granulocyte chemotaxis	5/225	92/29349	0.000724827	0.0173344	0.0149879	P04233/P15153/P27487/P55160/Q9Y4F9	5
GO:0002483	antigen processing and presentation of endogenous peptide antigen	4/225	53/29349	0.00073371	0.0173994	0.0150441	O15533/P01903/P01911/Q03519	4
GO:0002292	T cell differentiation involved in immune response	6/225	142/29349	0.000817175	0.0192172	0.0166159	P01903/P01911/P04083/P16150/Q14116/Q15306	6
GO:0002708	positive regulation of lymphocyte mediated immunity	7/225	198/29349	0.000875777	0.0202577	0.0175155	P01903/P01911/P08575/P15151/P15498/P79483/Q14116	7
GO:0031341	regulation of cell killing	7/225	198/29349	0.000875777	0.0202577	0.0175155	P01903/P01911/P08575/P15151/P15498/P50453/Q8NHL6	7
GO:0001916	positive regulation of T cell mediated cytotoxicity	4/225	56/29349	0.000903949	0.0205721	0.0177874	P01903/P01911/P08575/P15151	4
GO:0071624	positive regulation of granulocyte chemotaxis	4/225	56/29349	0.000903949	0.0205721	0.0177874	P04233/P15153/P55160/Q9Y4F9	4
GO:0002433	immune response-regulating cell surface receptor signaling pathway involved in phagocytosis	6/225	147/29349	0.000978094	0.0219062	0.0189409	B0I1T2/O15143/P08575/P15498/P20963/P55160	6
GO:0038096	Fc-gamma receptor signaling pathway involved in phagocytosis	6/225	147/29349	0.000978094	0.0219062	0.0189409	B0I1T2/O15143/P08575/P15498/P20963/P55160	6
GO:0038094	Fc-gamma receptor signaling pathway	6/225	148/29349	0.00101301	0.0220281	0.0190462	B0I1T2/O15143/P08575/P15498/P20963/P55160	6
GO:0050871	positive regulation of B cell activation	6/225	148/29349	0.00101301	0.0220281	0.0190462	P04233/P08575/P26842/P28907/P55160/Q9BXL7	6
GO:0046643	regulation of gamma-delta T cell activation	3/225	26/29349	0.00101476	0.0220281	0.0190462	P08575/P55160/Q8NHL6	3
GO:0060907	positive regulation of macrophage cytokine production	3/225	26/29349	0.00101476	0.0220281	0.0190462	O75326/P04233/Q8NHL6	3
GO:0071674	mononuclear cell migration	9/225	329/29349	0.0010504	0.0226277	0.0195647	B0I1T2/O00329/O95715/P04083/P09917/P16150/P17931/P43403/Q9Y4F9	9
GO:0032371	regulation of sterol transport	5/225	101/29349	0.00110436	0.0232575	0.0201092	P02652/P09958/Q5VTQ0/Q6Q788/Q9Y5X9	5
GO:0032374	regulation of cholesterol transport	5/225	101/29349	0.00110436	0.0232575	0.0201092	P02652/P09958/Q5VTQ0/Q6Q788/Q9Y5X9	5
GO:0032663	regulation of interleukin-2 production	5/225	101/29349	0.00110436	0.0232575	0.0201092	P04083/P07766/P08575/Q15306/Q9BXL7	5
GO:0042445	hormone metabolic process	10/225	404/29349	0.0011955	0.0249904	0.0216076	P01266/P05981/P07202/P09958/P15088/P29762/P49895/Q6PHW0/Q8IZV5/Q9UBM7	10
GO:0001912	positive regulation of leukocyte mediated cytotoxicity	5/225	103/29349	0.00120557	0.0250155	0.0216293	P01903/P01911/P08575/P15151/P15498	5
GO:1902624	positive regulation of neutrophil migration	4/225	61/29349	0.0012466	0.0256782	0.0222023	P04233/P15153/P55160/Q9Y4F9	4
GO:0042632	cholesterol homeostasis	6/225	155/29349	0.00128498	0.0262768	0.0227199	P02652/P61916/Q14116/Q5VTQ0/Q6Q788/Q9Y5X9	6
GO:0032623	interleukin-2 production	5/225	105/29349	0.00131348	0.0266665	0.0230568	P04083/P07766/P08575/Q15306/Q9BXL7	5
GO:0055092	sterol homeostasis	6/225	156/29349	0.00132798	0.0267682	0.0231447	P02652/P61916/Q14116/Q5VTQ0/Q6Q788/Q9Y5X9	6
GO:0030865	cortical cytoskeleton organization	5/225	106/29349	0.00137003	0.0274201	0.0237083	O95466/P13796/P15153/P55160/Q9H0H5	5
GO:0050868	negative regulation of T cell activation	7/225	217/29349	0.00148664	0.0295444	0.0255451	P01911/P04083/P04233/P16150/P17931/Q8NHL6/Q9Y4F9	7
GO:0002836	positive regulation of response to tumor cell	3/225	30/29349	0.00154924	0.0301514	0.0260699	P01911/P15151/P79483	3
GO:0002839	positive regulation of immune response to tumor cell	3/225	30/29349	0.00154924	0.0301514	0.0260699	P01911/P15151/P79483	3
GO:0046851	negative regulation of bone remodeling	3/225	30/29349	0.00154924	0.0301514	0.0260699	P28907/P41240/Q8N474	3
GO:0071887	leukocyte apoptotic process	7/225	220/29349	0.00160766	0.0308984	0.0267159	O00329/P04083/P04233/P17931/P26842/Q05315/Q8NHL6	7
GO:0002718	regulation of cytokine production involved in immune response	6/225	162/29349	0.00160952	0.0308984	0.0267159	O75326/P02652/P04233/Q05315/Q14116/Q8NHL6	6
GO:0031638	zymogen activation	5/225	111/29349	0.0016801	0.0320354	0.027699	P00749/P05981/P08582/P09668/P09958	5
GO:0002705	positive regulation of leukocyte mediated immunity	7/225	224/29349	0.00178079	0.0337274	0.0291619	P01903/P01911/P08575/P15151/P15498/P79483/Q14116	7
GO:0030301	cholesterol transport	6/225	166/29349	0.00182099	0.0342589	0.0296215	P02652/P09958/P61916/Q5VTQ0/Q6Q788/Q9Y5X9	6
GO:0071711	basement membrane organization	4/225	68/29349	0.00186594	0.034848	0.0301308	P05981/P07942/P25774/Q14112	4
GO:2000106	regulation of leukocyte apoptotic process	6/225	167/29349	0.001877	0.034848	0.0301308	O00329/P04083/P04233/P17931/P26842/Q8NHL6	6
GO:0031295	T cell costimulation	5/225	115/29349	0.00196297	0.0360815	0.0311973	P07766/P15498/P27487/P41240/Q9BXL7	5
GO:0046640	regulation of alpha-beta T cell proliferation	4/225	69/29349	0.00196901	0.0360815	0.0311973	P07766/P08575/P43403/Q14116	4
GO:0030866	cortical actin cytoskeleton organization	4/225	70/29349	0.00207595	0.0375535	0.0324701	O95466/P13796/P55160/Q9H0H5	4
GO:0042088	T-helper 1 type immune response	4/225	70/29349	0.00207595	0.0375535	0.0324701	P01911/P04083/P16150/Q14116	4
GO:0030183	B cell differentiation	7/225	231/29349	0.00211827	0.038075	0.0329209	P08575/P20023/P26842/P55160/Q8N474/Q9BXL7/Q9UKT9	7
GO:0010935	regulation of macrophage cytokine production	3/225	34/29349	0.00223255	0.0396243	0.0342605	O75326/P04233/Q8NHL6	3
GO:0045723	positive regulation of fatty acid biosynthetic process	3/225	34/29349	0.00223255	0.0396243	0.0342605	P04083/P04233/Q6Q788	3
GO:0031294	lymphocyte costimulation	5/225	119/29349	0.00227916	0.0401987	0.0347572	P07766/P15498/P27487/P41240/Q9BXL7	5
GO:0017157	regulation of exocytosis	9/225	369/29349	0.00229934	0.0403027	0.0348471	O00560/P04083/P05771/P15153/P51159/Q8N145/Q8WYJ6/Q9BV40/P62760	9
GO:0031343	positive regulation of cell killing	5/225	120/29349	0.00236368	0.0410314	0.0354772	P01903/P01911/P08575/P15151/P15498	5
GO:0046633	alpha-beta T cell proliferation	4/225	73/29349	0.00242075	0.0410314	0.0354772	P07766/P08575/P43403/Q14116	4
GO:0002834	regulation of response to tumor cell	3/225	35/29349	0.00242815	0.0410314	0.0354772	P01911/P15151/P79483	3
GO:0002837	regulation of immune response to tumor cell	3/225	35/29349	0.00242815	0.0410314	0.0354772	P01911/P15151/P79483	3
GO:0061081	positive regulation of myeloid leukocyte cytokine production involved in immune response	3/225	35/29349	0.00242815	0.0410314	0.0354772	O75326/P04233/Q8NHL6	3
GO:0071635	negative regulation of transforming growth factor beta production	3/225	35/29349	0.00242815	0.0410314	0.0354772	P09958/P22223/Q8NHL6	3
GO:1903038	negative regulation of leukocyte cell-cell adhesion	7/225	237/29349	0.00244516	0.0410729	0.035513	P01911/P04083/P04233/P16150/P17931/Q8NHL6/Q9Y4F9	7
GO:0031394	positive regulation of prostaglandin biosynthetic process	2/225	10/29349	0.00252851	0.0414249	0.0358174	P04083/P04233	2
GO:0033029	regulation of neutrophil apoptotic process	2/225	10/29349	0.00252851	0.0414249	0.0358174	O00329/P04083	2
GO:0033634	positive regulation of cell-cell adhesion mediated by integrin	2/225	10/29349	0.00252851	0.0414249	0.0358174	P07766/Q86WV1	2
GO:0070120	ciliary neurotrophic factor-mediated signaling pathway	2/225	10/29349	0.00252851	0.0414249	0.0358174	P26992/P42702	2
GO:0072678	T cell migration	5/225	122/29349	0.00253951	0.0414249	0.0358174	B0I1T2/O00329/P16150/P43403/Q9Y4F9	5
GO:0002824	positive regulation of adaptive immune response based on somatic recombination of immune receptors built from immunoglobulin superfamily domains	6/225	179/29349	0.00265572	0.0430714	0.0372411	P01903/P01911/P08575/P15151/P79483/Q14116	6
GO:0002685	regulation of leukocyte migration	9/225	379/29349	0.00274751	0.0443055	0.0383081	O95715/P04083/P04233/P15153/P16150/P17931/P27487/P55160/Q9Y4F9	9
GO:0033630	positive regulation of cell adhesion mediated by integrin	3/225	37/29349	0.00285038	0.0457033	0.0395167	P07766/P55160/Q86WV1	3
GO:0097529	myeloid leukocyte migration	9/225	383/29349	0.00294505	0.0469544	0.0405984	O00329/P04083/P04233/P15153/P15498/P17931/P27487/P55160/Q9Y4F9	9
GO:0030223	neutrophil differentiation	2/225	11/29349	0.00307482	0.0485157	0.0419484	P34910/Q14739	2
GO:0010715	regulation of extracellular matrix disassembly	3/225	38/29349	0.00307736	0.0485157	0.0419484	P01034/P08582/P27487	3
GO:0002367	cytokine production involved in immune response	6/225	185/29349	0.00312559	0.0490023	0.0423691	O75326/P02652/P04233/Q05315/Q14116/Q8NHL6	6
