# Supplementary material for: An individualized protein-based prognostic model to stratify pediatric patients with papillary thyroid carcinoma
Source: Nat Commun. 2024 Apr 26;15:3560. doi: 10.1038/s41467-024-47926-w (PMC11053152; doi:10.1038/s41467-024-47926-w)
Supplement: Supplementary file 9 — Source Data [file 41467_2024_47926_MOESM9_ESM.xlsx]

## Sheet: Fig2a
Fig2a1				Fig2a2				Fig2a3
Time	Status	AgeGroup		Time	Status	TLNN		Time	Status	LLNN
55	1	0		55	1	1		55	1	1
48	0	1		48	0	0		48	0	0
98	0	0		98	0	0		98	0	0
100	0	1		100	0	1		100	0	1
100	0	1		100	0	1		100	0	1
167	0	1		167	0	1		167	0	0
98	0	1		98	0	0		98	0	0
51	0	1		51	0	1		51	0	1
48	1	0		48	1	0		48	1	0
168	0	1		168	0	0		168	0	0
25	0	1		25	0	0		25	0	0
14	0	0		14	0	1		14	0	1
95	0	1		95	0	1		95	0	1
25	0	1		25	0	1		25	0	1
58	0	0		58	0	1		58	0	1
104	0	0		104	0	0		104	0	0
37	0	0		37	0	1		37	0	1
67	0	1		67	0	0		67	0	0
83	0	1		83	0	0		83	0	0
58	1	0		58	1	1		58	1	1
60	1	1		60	1	1		60	1	1
71	0	1		71	0	1		71	0	1
131	0	0		131	0	0		131	0	0
95	0	1		95	0	1		95	0	0
98	0	1		98	0	1		98	0	1
127	0	1		127	0	0		127	0	0
89	0	1		89	0	0		89	0	0
62	1	0		62	1	1		62	1	1
16	1	0		16	1	1		16	1	1
46	0	0		46	0	1		46	0	0
162	0	1		162	0	1		162	0	1
57	0	0		57	0	1		57	0	1
169	0	0		169	0	0		169	0	0
120	0	1		120	0	0		120	0	1
17	0	0		17	0	0		17	0	0
115	0	0		115	0	1		115	0	1
57	0	1		57	0	1		57	0	1
113	0	1		113	0	0		113	0	0
167	0	0		167	0	1		167	0	1
118	0	1		118	0	1		118	0	0
125	0	1		125	0	1		125	0	1
58	0	1		58	0	0		58	0	0
16	0	1		16	0	1		16	0	0
104	1	1		104	1	1		104	1	1
14	1	0		14	1	1		14	1	1
110	0	0		110	0	1		110	0	1
38	0	1		38	0	0		38	0	0
8	0	0		8	0	1		8	0	1
119	0	1		119	0	0		119	0	1
30	0	0		30	0	0		30	0	0
27	0	1		27	0	0		27	0	0
137	0	1		137	0	0		137	0	0
84	0	1		84	0	1		84	0	1
72	0	1		72	0	0		72	0	0
34	0	1		34	0	0		34	0	1
98	0	1		98	0	0		98	0	1
60	0	0		60	0	1		60	0	1
65	0	1		65	0	0		65	0	0
88	0	1		88	0	1		88	0	1
76	0	1		76	0	0		76	0	0
35	1	0		35	1	1		35	1	0
100	0	0		100	0	1		100	0	1
121	0	1		121	0	0		121	0	1
17	0	0		17	0	0		17	0	0
141	0	1		141	0	0		141	0	0
64	0	1		64	0	0		64	0	0
66	0	1		66	0	1		66	0	1
54	0	1		54	0	0		54	0	0
108	0	1		108	0	0		108	0	0
116	0	1		116	0	0		116	0	0
13	0	1		13	0	0		13	0	0
79	0	0		79	0	1		79	0	1
61	0	1		61	0	0		61	0	0
6	1	1		6	1	1		6	1	1
14	0	1		14	0	1		14	0	1
116	1	0		116	1	1		116	1	1
27	0	0		27	0	0		27	0	0
127	0	0		127	0	0		127	0	0
144	0	0		144	0	1		144	0	1
63	0	0		63	0	0		63	0	1
55	1	1		55	1	1		55	1	1
60	0	1		60	0	0		60	0	0
31	0	0		31	0	0		31	0	0
127	0	0		127	0	1		127	0	1
151	0	1		151	0	1		151	0	0

## Sheet: Fig2b
	coef	exp(coef)	se(coef)	z	Pr(>|z|)
GenderMale	-0.800586	0.449066	0.845515	-0.946862	0.343709
MaxNoduleSize	-0.0195898	0.980601	0.0361066	-0.542555	0.587436
SurgeryTypeTotal_thyroidectomy	-0.165268	0.847667	0.794601	-0.207988	0.835238
Mulifocality1	0.492757	1.63682	0.732024	0.673143	0.500856
HT1	-0.323796	0.723398	0.709317	-0.456489	0.648038
LLNN	0.0174878	1.01764	0.123118	0.142041	0.887048
LLNR	1.58119	4.86076	1.53593	1.02947	0.30326
TLNN	0.00835517	1.00839	0.107295	0.0778713	0.93793
TLNR	-0.348601	0.705674	1.58114	-0.220474	0.825502
ETE1	-0.926378	0.395985	0.950374	-0.974752	0.329684
Age	-0.271994	0.761859	0.147764	-1.84073	0.0656611
	exp(coef)	exp(-coef)	lower .95	upper .95
GenderMale	0.449066	2.22684	0.0856262	2.35512
MaxNoduleSize	0.980601	1.01978	0.913605	1.05251
SurgeryTypeTotal_thyroidectomy	0.847667	1.17971	0.178591	4.02338
Mulifocality1	1.63682	0.61094	0.389854	6.87229
HT1	0.723398	1.38236	0.180138	2.90502
LLNN	1.01764	0.982664	0.79946	1.29537
LLNR	4.86076	0.205729	0.239505	98.6491
TLNN	1.00839	0.99168	0.817145	1.24439
TLNR	0.705674	1.41708	0.0318223	15.6486
ETE1	0.395985	2.52535	0.0614779	2.55058
Age	0.761859	1.31258	0.570293	1.01777

## Sheet: Fig2c
	coef	exp(coef)	se(coef)	z	Pr(>|z|)
GenderMale	-0.892887	0.409472	0.843189	-1.05894	0.289627
MaxNoduleSize	-0.01043	0.989624	0.0352171	-0.296162	0.767106
SurgeryTypeTotal_thyroidectomy	-0.0216158	0.978616	0.826925	-0.02614	0.979146
Mulifocality1	0.258184	1.29458	0.746983	0.345635	0.729617
HT1	-0.144696	0.865285	0.678087	-0.213389	0.831024
LLNN	0.0182445	1.01841	0.121458	0.150212	0.880597
LLNR	1.55254	4.72347	1.56206	0.99391	0.320267
TLNN	0.024589	1.02489	0.102484	0.239929	0.810385
TLNR	-0.239244	0.787222	1.65652	-0.144425	0.885164
ETE1	-0.954414	0.385038	0.942425	-1.01272	0.311193
AgeGroup1	-1.43484	0.238153	0.757145	-1.89507	0.0580835
	exp(coef)	exp(-coef)	lower .95	upper .95
GenderMale	0.409472	2.44217	0.0784332	2.13771
MaxNoduleSize	0.989624	1.01048	0.92362	1.06034
SurgeryTypeTotal_thyroidectomy	0.978616	1.02185	0.193523	4.94871
Mulifocality1	1.29458	0.772453	0.29943	5.59707
HT1	0.865285	1.15569	0.229071	3.26849
LLNN	1.01841	0.981921	0.802672	1.29214
LLNR	4.72347	0.211709	0.221124	100.899
TLNN	1.02489	0.975711	0.838386	1.25289
TLNR	0.787222	1.27029	0.0306239	20.2364
ETE1	0.385038	2.59715	0.0607168	2.44173
AgeGroup1	0.238153	4.19898	0.0539974	1.05036

## Sheet: Fig3a
P.Value	LogFC	Text
0.000308325	2.06702	TTLL6
1.45152e-10	1.56378	HLA-DPA1
3.54617e-06	1.26162	LIMD2
2.94872e-07	1.21628	GZMM
4.10892e-12	1.14489	RIPOR2
0.00347101	-1.39851	AQP5
1.31011e-07	-1.40219	EMID1
1.55811e-16	-1.43601	HMGXB3
1.97937e-09	-1.45712	FURIN
3.75443e-08	-2.02839	BTBD17
5.85648e-10	1.14234
0.0187632	1.13919
6.2756e-05	1.11252
7.48435e-09	1.09944
2.43954e-06	1.0198
0.000260807	1.0166
3.32745e-11	0.962706
1.37362e-08	0.946092
0.0018676	0.935788
2.19547e-11	0.911302
4.83837e-05	0.904768
1.37509e-11	0.898028
1.03641e-13	0.891192
0.00190751	0.873579
7.13524e-06	0.864076
0.00796361	0.844598
4.77947e-15	0.830395
3.33467e-08	0.815282
6.27889e-05	0.812758
8.29223e-08	0.811447
6.03815e-05	0.810806
8.90201e-10	0.807987
1.69861e-09	0.807574
6.41109e-11	0.804448
2.80766e-19	0.802742
7.54404e-07	0.801038
0.0003762	0.799796
1.77368e-13	0.795042
0.00147643	0.791821
4.79539e-16	0.78926
9.90857e-10	0.787004
2.02264e-10	0.786436
1.05614e-05	0.783726
6.65861e-05	0.781516
2.12792e-10	0.775837
8.14755e-10	0.77067
0.000142015	0.770268
7.26553e-10	0.768601
0.00347028	0.76771
3.85763e-08	0.767441
9.02137e-13	0.76325
1.14535e-08	0.761503
0.000117096	0.757454
1.49617e-05	0.749717
8.29649e-18	0.748203
1.24705e-08	0.747711
0.0620474	0.745211
0.000704826	0.739883
3.72895e-14	0.738318
1.02538e-14	0.732677
2.21757e-07	0.731759
0.000419971	0.730625
0.000293184	0.730359
5.78015e-09	0.730295
6.69774e-11	0.728537
4.51559e-12	0.716154
1.04157e-08	0.710039
7.37392e-07	0.709754
2.46483e-11	0.70963
5.74423e-08	0.708367
2.21683e-05	0.708091
1.23852e-16	0.707972
3.3201e-06	0.702606
1.03851e-08	0.701603
0.0128964	0.699907
6.28251e-11	0.698093
2.64242e-12	0.697442
2.69819e-06	0.696202
8.92586e-14	0.694123
5.40248e-18	0.692038
2.06543e-08	0.691898
2.382e-05	0.691823
1.2752e-05	0.689795
2.47393e-12	0.687232
7.63679e-07	0.685592
2.47829e-08	0.678904
5.74724e-05	0.675617
3.00353e-12	0.672784
1.03872e-05	0.672548
1.71876e-12	0.666578
1.61846e-07	0.664214
5.66307e-08	0.66263
7.6276e-07	0.661304
6.35378e-12	0.658701
6.21214e-14	0.658542
7.19207e-08	0.65423
6.222e-07	0.650039
2.41736e-06	0.649264
0.000263759	0.648544
6.4064e-08	0.646553
6.07635e-13	0.645376
1.86101e-05	0.6427
0.022452	0.642604
8.52991e-10	0.640666
7.65248e-07	0.639693
6.61301e-07	0.63677
5.03465e-07	0.634957
2.17045e-11	0.632636
3.13045e-07	0.631918
5.61938e-10	0.630265
1.16706e-07	0.628507
3.65137e-07	0.627749
2.11725e-12	0.625435
1.27127e-06	0.624815
4.75724e-06	0.624088
1.49033e-12	0.621685
1.40074e-07	0.621472
6.32441e-05	0.61719
1.13669e-13	0.617006
8.00764e-06	0.615929
1.52167e-13	0.614396
1.50608e-12	0.613448
8.54393e-07	0.613342
7.33517e-09	0.613214
2.3779e-09	0.609301
0.00390668	0.608907
1.27398e-11	0.607112
6.71467e-08	0.605761
7.69485e-08	0.602994
4.35021e-06	0.602409
4.20943e-06	0.602391
6.23904e-06	0.601542
1.5262e-09	0.600404
1.08544e-08	0.600312
5.9949e-08	0.597555
1.94835e-05	0.596948
1.13669e-13	0.59575
1.88784e-05	0.595465
1.04398e-09	0.595331
0.0352916	0.595273
1.77679e-14	0.594468
1.5154e-08	0.592917
0.00149532	0.592493
0.0032889	0.59096
1.27398e-11	0.589376
1.91316e-09	0.588792
1.22528e-14	0.588765
7.22159e-05	0.588356
1.32285e-08	0.588322
0.000154154	0.587861
1.71655e-05	0.587778
1.85088e-08	0.586986
7.86643e-09	0.586499
2.28396e-07	0.585671
3.61259e-08	0.584768
0.00119991	0.584673
8.92586e-14	0.581861
7.4527e-09	0.581339
1.79762e-08	0.579225
1.69357e-09	0.576511
3.42964e-08	0.575804
6.53213e-09	0.575759
8.03622e-06	0.574087
1.04885e-11	0.573528
1.08711e-09	0.573445
1.59938e-15	0.57041
2.07546e-10	0.569205
1.08345e-13	0.568719
0.000754002	0.567777
5.04585e-14	0.566592
0.0191061	0.566576
8.50378e-13	0.566535
5.47517e-08	0.565692
2.02471e-10	0.565338
6.11663e-06	0.562899
2.09839e-08	0.561354
6.45499e-13	0.561235
5.78612e-12	0.560828
7.65195e-12	0.559549
0.0015152	0.55762
0.0137597	0.557497
1.84622e-09	0.556393
5.61938e-10	0.556375
9.2582e-10	0.556105
2.37878e-11	0.551544
5.20731e-09	0.551005
8.45993e-17	0.550622
1.22755e-06	0.550302
3.85184e-10	0.54896
7.52976e-09	0.548468
1.29651e-06	0.548412
1.19921e-07	0.54812
8.90201e-10	0.547968
0.000504468	0.547829
2.29003e-11	0.546874
5.89589e-12	0.54556
1.49562e-06	0.544455
1.22817e-07	0.544443
6.5498e-12	0.544181
2.0222e-08	0.543469
8.49396e-21	0.543103
3.75604e-06	0.538849
3.04748e-25	0.537113
5.14671e-13	0.53621
1.75069e-11	0.534223
7.51561e-07	0.5328
7.73574e-07	0.530893
0.00750588	0.530236
5.08787e-07	0.530095
1.26398e-06	0.529464
3.10983e-09	0.527093
7.90702e-09	0.525849
1.8745e-12	0.525771
3.96191e-15	0.524605
8.24668e-08	0.523673
7.05992e-10	0.519098
0.0199966	0.518874
4.75185e-10	0.517736
0.000664726	0.517205
7.89125e-11	0.51494
0.00019031	0.514232
0.0190514	0.512799
1.46528e-08	0.512339
0.000329156	0.512179
1.91745e-12	0.512071
2.30918e-07	0.51152
4.95713e-08	0.511047
5.45937e-08	0.510828
9.37169e-09	0.509672
1.36471e-05	0.509633
1.95267e-05	0.509117
9.05084e-15	0.508588
1.46968e-12	0.507352
7.44142e-07	0.507075
6.74482e-23	0.506318
2.19567e-07	0.505014
4.04364e-12	0.504598
4.17468e-07	0.504457
3.0076e-10	0.50275
1.67104e-07	0.502516
3.04748e-25	0.501447
4.44793e-10	0.501143
5.13773e-14	0.500627
1.24029e-14	0.500537
0.000281446	0.500275
0.00313235	0.499601
3.23092e-06	0.499451
1.99891e-13	0.499384
0.151774	0.499205
2.61599e-20	0.498567
1.89088e-08	0.498403
2.2126e-11	0.498168
2.28756e-22	0.497373
2.00722e-05	0.495413
3.67768e-10	0.495185
1.32535e-05	0.495106
1.00384e-07	0.493361
7.86015e-07	0.492631
1.79465e-08	0.488325
5.76187e-06	0.488138
0.00096291	0.487691
9.64114e-07	0.487572
3.29092e-14	0.487377
9.02233e-06	0.487218
3.87919e-05	0.48708
6.38272e-06	0.486928
2.57998e-08	0.486465
2.70518e-10	0.486306
1.10168e-06	0.483431
6.56385e-13	0.483188
2.56781e-07	0.482839
2.2049e-14	0.480667
5.1431e-07	0.480048
0.00598167	0.479919
1.76025e-25	0.479304
8.83082e-13	0.479106
2.16759e-13	0.478877
5.67825e-09	0.478309
8.92586e-14	0.478216
2.59884e-14	0.477819
5.96596e-07	0.475502
1.72676e-05	0.473697
3.4594e-11	0.471555
9.50018e-09	0.471097
0.0810566	0.470803
1.71969e-10	0.469949
4.08698e-08	0.469225
6.2669e-05	0.468084
2.24282e-10	0.468035
9.08242e-12	0.467577
5.60822e-06	0.466942
3.10983e-09	0.46692
0.0316071	0.465623
1.56756e-20	0.463729
8.73458e-18	0.463715
2.89189e-07	0.463622
2.81837e-08	0.463313
3.1345e-06	0.46304
0.000875621	0.462665
0.00010813	0.462232
5.84659e-06	0.462191
5.04246e-10	0.462143
2.33679e-13	0.459454
1.65189e-07	0.458572
2.81055e-06	0.457567
5.57888e-07	0.456697
4.49012e-12	0.456159
6.74482e-23	0.455539
2.04622e-10	0.453268
2.25997e-09	0.452414
4.38898e-07	0.452073
4.34023e-08	0.451977
2.47711e-07	0.451144
5.85022e-18	0.450722
3.50316e-08	0.450526
7.11866e-08	0.449715
3.45882e-11	0.447761
1.6302e-18	0.447562
6.16142e-11	0.447246
7.71005e-13	0.44643
2.04622e-10	0.445807
8.26421e-14	0.445386
0.00743459	0.444397
2.20206e-05	0.444382
0.0934752	0.443471
2.8564e-16	0.443008
2.38576e-10	0.442836
6.73583e-06	0.442513
3.06868e-13	0.442444
2.29098e-07	0.441441
8.63438e-06	0.441088
0.0360286	0.440846
2.99948e-10	0.440494
1.0363e-06	0.440442
2.63152e-05	0.44002
1.86085e-11	0.439904
1.17098e-06	0.439584
1.25835e-14	0.438983
4.24946e-11	0.437881
4.47833e-05	0.437317
0.000117912	0.437078
1.74713e-08	0.437014
2.87563e-08	0.436196
5.11505e-06	0.436076
1.83776e-13	0.435984
0.0296573	0.43533
1.53609e-15	0.434764
7.13675e-10	0.434643
2.14778e-05	0.434632
0.00796413	0.434154
2.9586e-13	0.434131
8.90201e-10	0.434078
1.4936e-08	0.433256
1.90987e-11	0.433253
1.64706e-08	0.431684
2.60116e-14	0.431281
9.79873e-12	0.431267
2.30371e-09	0.430618
1.2096e-15	0.429943
2.35953e-11	0.429316
1.26976e-10	0.427737
0.000174019	0.42726
8.34203e-06	0.426545
0.0147514	0.426176
8.08792e-22	0.425117
0.000172394	0.424409
0.0665957	0.423998
1.44182e-17	0.42349
4.89944e-07	0.423452
0.0021081	0.42318
1.23499e-17	0.42301
0.000147235	0.422384
1.14512e-08	0.422268
7.29812e-05	0.420691
1.51133e-05	0.420623
9.3975e-11	0.420111
4.45138e-08	0.41808
2.64242e-12	0.417495
1.82415e-06	0.417267
1.94118e-12	0.41723
3.99814e-07	0.416872
4.6733e-11	0.416136
2.55719e-14	0.415162
2.69875e-13	0.414932
9.32206e-09	0.414534
0.000410555	0.414513
0.229343	0.413927
9.13988e-06	0.413021
1.41564e-07	0.41293
2.28372e-06	0.412718
1.6837e-07	0.412219
5.15669e-09	0.412142
3.75469e-10	0.411016
4.03118e-13	0.410889
4.32037e-08	0.410472
7.94147e-07	0.41033
1.59062e-06	0.410231
1.43699e-09	0.409981
6.42943e-10	0.409834
1.22063e-12	0.409324
2.07419e-08	0.408943
6.71467e-08	0.408932
9.70176e-13	0.408836
1.73174e-11	0.408131
3.5911e-10	0.408007
5.57888e-07	0.407916
2.98635e-17	0.407818
1.00234e-07	0.407125
1.30805e-07	0.406608
2.31502e-16	0.406363
8.18759e-14	0.406135
1.42789e-08	0.406041
5.61915e-09	0.40594
3.49937e-15	0.405289
0.00125119	0.404782
2.48842e-06	0.403581
2.87887e-09	0.402945
1.29475e-19	0.401834
3.41025e-11	0.401715
0.000134337	0.401683
1.23499e-17	0.401535
7.75468e-11	0.40135
0.000530227	0.400871
8.3293e-06	0.400708
5.24527e-09	0.400098
9.39465e-06	0.400005
4.51039e-05	0.399375
2.86074e-11	0.399022
2.11425e-11	0.398652
1.02992e-07	0.398584
0.00593012	0.397667
3.96128e-11	0.397316
0.00194145	0.396919
0.000119586	0.396901
2.15464e-09	0.395964
6.06027e-06	0.395917
0.00368427	0.395521
1.79125e-05	0.395271
1.4579e-10	0.395097
5.79836e-11	0.394849
4.67147e-07	0.394824
1.49048e-06	0.394166
0.0267182	0.393549
0.000179504	0.393212
0.420027	0.393069
8.19622e-14	0.392914
8.92586e-14	0.392655
9.62017e-12	0.392639
1.00736e-06	0.392542
0.000173201	0.391663
1.15927e-11	0.391241
1.53378e-07	0.389326
6.81136e-16	0.389086
9.97735e-05	0.388734
1.06346e-05	0.388151
0.000802917	0.387538
4.6733e-11	0.387497
0.236186	0.386952
7.96504e-05	0.386408
0.0994186	0.386304
4.38026e-11	0.386161
2.40312e-09	0.385519
4.78439e-10	0.385046
2.00835e-06	0.384794
5.58124e-07	0.384762
1.37889e-10	0.384675
0.000877447	0.38462
0.00358222	0.384008
6.96323e-11	0.383437
7.27184e-06	0.38304
6.27859e-13	0.382448
8.26304e-08	0.382446
2.84173e-09	0.382047
1.16276e-07	0.381738
0.000160009	0.381538
0.00417776	0.3813
0.000158637	0.381265
4.72098e-15	0.38114
3.66698e-10	0.380989
1.36226e-09	0.380743
1.59987e-08	0.380678
4.43982e-08	0.380505
6.74482e-23	0.380501
2.04956e-10	0.380096
1.05154e-05	0.379742
1.03992e-10	0.379689
1.38433e-05	0.37954
4.81066e-15	0.37912
6.78998e-10	0.378954
6.20319e-09	0.378089
7.55128e-10	0.377891
1.11895e-07	0.377362
2.546e-07	0.377359
6.81302e-06	0.376948
2.25553e-12	0.376736
9.54114e-14	0.376631
4.62972e-08	0.376035
0.000120543	0.3758
3.02511e-08	0.37563
3.88086e-14	0.375217
0.00156871	0.375109
1.62272e-06	0.374917
1.19449e-05	0.374737
3.20374e-11	0.374534
3.32336e-09	0.374396
0.00156101	0.374381
2.54387e-11	0.374156
3.01579e-12	0.373963
1.93643e-06	0.373961
9.53473e-08	0.373927
1.9053e-09	0.373455
4.03207e-09	0.373357
1.6481e-07	0.372789
0.00313387	0.372564
5.98027e-06	0.371094
0.00829544	0.37071
2.5608e-09	0.370151
3.88086e-14	0.36981
3.54282e-06	0.369699
3.86451e-15	0.369696
5.61938e-10	0.369609
2.01818e-07	0.369526
1.42601e-09	0.369037
0.000347148	0.368713
4.17782e-14	0.368192
1.3284e-09	0.367755
4.72098e-15	0.367592
2.89031e-09	0.366797
7.35367e-05	0.366633
7.01116e-08	0.36656
1.53144e-08	0.366184
0.000172247	0.36578
0.00163949	0.365655
9.67464e-05	0.365535
3.75672e-06	0.365256
1.32114e-09	0.364597
2.37878e-11	0.364579
4.08788e-06	0.364402
1.84971e-07	0.364313
4.18577e-06	0.363298
1.04836e-14	0.362753
0.000150863	0.362453
4.40265e-06	0.362333
0.0242275	0.362301
0.00251954	0.361676
3.04083e-13	0.36153
5.22303e-10	0.361417
8.87523e-13	0.360845
4.42336e-06	0.360768
3.47025e-07	0.360161
5.57888e-07	0.360014
1.44402e-08	0.359934
0.0012213	0.359927
1.75325e-08	0.359904
2.36006e-08	0.359844
1.50075e-05	0.359633
2.96455e-10	0.359602
3.73156e-06	0.35953
0.185935	0.359491
6.68327e-07	0.359312
2.76393e-05	0.357971
1.10195e-05	0.357899
7.40815e-06	0.35749
0.000551101	0.357454
3.02573e-09	0.357209
0.000104187	0.357155
7.36007e-06	0.357051
1.42043e-07	0.356414
4.39305e-10	0.356176
2.79289e-09	0.356108
1.3626e-14	0.356011
8.34678e-12	0.355885
6.69926e-19	0.355773
2.30409e-05	0.355701
1.01849e-07	0.355533
4.50639e-20	0.354962
2.05188e-09	0.354675
0.000732551	0.353618
0.0372109	0.35341
2.83035e-08	0.353337
5.58228e-05	0.353074
9.47686e-07	0.352852
7.41236e-10	0.352714
8.77598e-07	0.352527
2.87855e-14	0.352523
1.0437e-10	0.352437
0.00275624	0.352322
1.61675e-10	0.35229
0.00148716	0.352235
6.34563e-14	0.352164
6.37783e-05	0.35214
0.023176	0.351861
3.42479e-11	0.351668
0.0113602	0.351323
0.00113997	0.351239
1.16065e-08	0.350951
0.000420288	0.350644
8.22966e-08	0.350403
0.215748	0.350264
6.07061e-18	0.350047
3.06072e-05	0.350037
0.00213795	0.349873
0.00046617	0.349428
5.97463e-19	0.349342
0.000427669	0.349149
1.81029e-08	0.348527
1.77525e-09	0.348415
6.93684e-06	0.348221
6.70877e-07	0.34786
7.42663e-11	0.347651
1.41774e-07	0.347372
8.24759e-05	0.347192
8.40114e-06	0.347153
9.19365e-19	0.345621
4.17782e-14	0.345463
4.8052e-19	0.345119
2.56363e-10	0.344706
1.09505e-06	0.344699
4.88603e-08	0.344397
2.44842e-13	0.344273
2.0558e-09	0.344234
8.22346e-09	0.344167
9.03163e-14	0.343808
1.78829e-08	0.343007
0.000209556	0.342405
0.00111624	0.342067
5.64994e-14	0.342044
0.000167356	0.341482
1.28031e-07	0.341403
0.000952515	0.341275
4.0452e-15	0.341193
4.32103e-14	0.340742
9.03507e-05	0.339489
4.72516e-06	0.339197
0.224552	0.33907
0.185478	0.338312
4.15364e-12	0.337973
5.97463e-19	0.337575
4.26361e-05	0.33757
0.000505924	0.337401
0.000299402	0.337032
3.41686e-14	0.336988
3.64238e-06	0.336935
3.56428e-06	0.336904
1.18119e-05	0.336685
0.000190532	0.336301
2.70759e-15	0.336012
1.4706e-09	0.335709
5.48165e-09	0.335605
6.83391e-12	0.335529
2.44822e-17	0.335228
1.17173e-16	0.335136
8.68022e-06	0.334885
5.87067e-14	0.334773
0.000950155	0.334099
0.0315085	0.334003
2.16244e-09	0.333948
2.02393e-11	0.333829
0.0445378	0.333278
1.75288e-12	0.333178
3.51642e-06	0.33313
4.5319e-10	0.332826
1.23185e-14	0.332461
0.000457772	0.332401
3.21128e-08	0.332326
7.05008e-17	0.332152
4.80319e-09	0.331822
1.7951e-06	0.331684
1.36215e-12	0.331461
0.00372654	0.330854
1.73236e-07	0.330846
1.10668e-06	0.330522
1.30592e-07	0.330135
9.70412e-11	0.329727
3.29545e-10	0.32954
1.02759e-06	0.329492
8.92586e-14	0.329349
9.7791e-13	0.329329
0.000122564	0.329107
1.23499e-17	0.328723
1.08052e-07	0.328378
7.08645e-09	0.328072
9.88342e-06	0.327636
4.01571e-09	0.327451
3.05439e-07	0.327358
3.30714e-05	0.327346
5.44055e-07	0.327332
0.00206961	0.327291
6.14446e-08	0.327146
1.41277e-08	0.327007
1.29975e-06	0.326646
6.82215e-09	0.326609
3.90353e-10	0.326544
8.2941e-14	0.326424
2.32647e-10	0.32627
1.35596e-15	0.326155
2.00936e-06	0.325973
9.09761e-08	0.325719
1.22711e-10	0.325682
4.72421e-12	0.325676
2.43201e-07	0.325632
7.31892e-05	0.325302
5.30228e-07	0.324965
2.01989e-16	0.324926
3.53698e-07	0.324693
0.0508478	0.324491
1.49461e-09	0.324446
0.00060072	0.324427
1.88956e-13	0.32439
0.0122497	0.324296
1.24622e-07	0.32409
0.000311888	0.324005
2.68117e-10	0.323429
0.0610069	0.323027
1.7921e-05	0.322993
4.73498e-05	0.322961
1.69413e-05	0.322883
0.0182345	0.322824
0.0562641	0.322702
6.99463e-07	0.322421
0.000922145	0.322329
2.65705e-13	0.322299
1.07523e-05	0.322285
7.57431e-06	0.322284
0.000299279	0.322248
1.07734e-13	0.3222
2.67772e-06	0.32205
1.74781e-06	0.321936
0.00146224	0.321904
2.37962e-07	0.321551
4.63589e-07	0.321283
1.45373e-05	0.320901
0.000395077	0.320891
9.38869e-08	0.320743
1.11433e-09	0.320732
2.88995e-05	0.32048
4.78318e-10	0.320477
4.91633e-10	0.320263
2.30055e-05	0.320192
3.00063e-05	0.320155
0.0101558	0.319928
1.44969e-08	0.319863
3.70891e-07	0.319854
2.53708e-07	0.319787
0.000612228	0.319299
0.00058304	0.319237
5.29475e-06	0.318503
4.893e-07	0.318432
5.9194e-07	0.318429
7.51436e-05	0.318409
3.49883e-11	0.317613
6.21068e-17	0.317494
4.28567e-13	0.317441
1.7731e-10	0.31725
0.000449184	0.317247
1.56648e-05	0.317228
1.22063e-12	0.317041
1.98524e-08	0.317034
1.24713e-05	0.316975
4.66611e-10	0.316926
3.94764e-06	0.316564
0.000283633	0.316335
6.58399e-07	0.316283
6.39323e-06	0.316276
3.48705e-06	0.316206
5.40953e-06	0.315837
1.62024e-05	0.315757
4.42574e-07	0.314752
3.31664e-05	0.314577
8.32947e-05	0.314506
1.4528e-05	0.314329
1.04247e-07	0.314275
0.00197725	0.314167
4.72892e-10	0.313965
4.58582e-09	0.31382
1.7656e-08	0.313685
2.08042e-11	0.313643
3.35349e-08	0.313565
5.81078e-09	0.313565
0.00175435	0.313303
6.24849e-07	0.313075
1.13801e-08	0.313054
4.08747e-06	0.312958
1.93268e-08	0.312917
0.000799363	0.312382
0.000849064	0.312084
6.65124e-05	0.31179
5.26562e-13	0.311597
0.0369306	0.311596
3.94567e-16	0.311174
7.74606e-13	0.311033
6.70653e-08	0.310832
1.27835e-09	0.310817
1.92381e-07	0.310777
0.000258598	0.310714
6.12476e-06	0.310589
1.13235e-06	0.310367
1.19102e-05	0.310198
0.000409662	0.310154
0.000542323	0.30994
7.42306e-08	0.309277
0.000460937	0.30919
1.18151e-06	0.309128
0.0133438	0.309096
3.61573e-13	0.308969
3.26662e-08	0.308969
0.0101576	0.308758
2.25138e-13	0.308253
7.94616e-10	0.308073
5.2376e-05	0.307746
2.61374e-10	0.307372
0.00172995	0.307276
3.4507e-07	0.307237
0.0010602	0.307095
3.19322e-07	0.307074
7.74606e-13	0.306937
3.48855e-13	0.306858
5.04913e-07	0.306585
8.25123e-07	0.306559
6.87133e-05	0.30635
0.000203675	0.305965
4.78439e-10	0.305951
7.16207e-07	0.305942
3.66707e-06	0.305912
0.134564	0.30565
0.00163949	0.305404
2.07419e-08	0.305379
1.08536e-11	0.305324
0.000579033	0.30514
0.00010096	0.305103
3.91067e-11	0.30506
4.5322e-05	0.305022
1.73985e-05	0.304966
8.22401e-14	0.304761
8.86836e-05	0.304625
5.61938e-10	0.304602
0.00013849	0.304409
7.3093e-08	0.304154
0.000207558	0.30396
9.81648e-17	0.303878
4.24095e-08	0.303757
7.19175e-10	0.303732
2.69276e-05	0.303713
4.03192e-07	0.303515
1.44179e-07	0.303475
5.55841e-07	0.303143
6.24829e-09	0.303123
7.4364e-07	0.30282
8.96906e-06	0.302769
0.000455224	0.302444
0.043071	0.302273
7.74606e-13	0.302055
0.0018288	0.301763
0.0101495	0.301574
4.19608e-05	0.301382
3.05522e-06	0.301297
0.000611942	0.300966
2.55719e-14	0.300865
4.16281e-14	0.300605
2.22479e-08	0.300103
2.34974e-06	0.300034
0.000110485	0.29998
3.68838e-08	0.299931
5.50532e-09	0.2999
4.6568e-07	0.299884
7.3736e-08	0.299632
1.53956e-07	0.299397
7.3022e-07	0.299392
6.67904e-05	0.299272
3.53304e-05	0.299029
9.65059e-11	0.29889
8.63438e-06	0.298841
0.000240196	0.298623
4.37366e-06	0.298431
1.55151e-07	0.298214
0.000233154	0.297942
0.00877264	0.297906
2.04109e-14	0.297705
7.96268e-08	0.297607
1.47637e-13	0.297549
3.22872e-07	0.297351
5.17287e-09	0.297338
0.00256003	0.297308
6.18087e-08	0.296973
2.38576e-10	0.296939
8.10725e-12	0.29673
8.37582e-10	0.296651
0.000117402	0.29662
1.03992e-10	0.296576
0.0143674	0.296456
0.113652	0.296411
0.00254997	0.296233
2.43777e-05	0.296193
1.33414e-11	0.296077
0.000119447	0.296073
0.00297002	0.296052
5.50403e-11	0.296011
8.55863e-14	0.295902
2.67566e-05	0.295801
6.4091e-09	0.295783
1.17807e-10	0.295724
3.65115e-06	0.29564
9.2619e-08	0.295124
8.28274e-11	0.295111
1.03003e-08	0.295024
1.04902e-05	0.294999
9.79814e-07	0.294904
1.03992e-10	0.2949
0.0052517	0.29483
0.000713179	0.294766
1.91882e-06	0.294462
4.20107e-12	0.294304
1.56564e-05	0.294249
0.0048615	0.293878
8.67337e-10	0.293828
1.0404e-07	0.293623
7.85102e-13	0.293517
5.60822e-06	0.293292
0.258971	0.293255
0.00084224	0.293247
7.2932e-14	0.292454
0.000260541	0.292165
6.95581e-08	0.292153
8.18436e-08	0.29203
0.00016804	0.291966
1.88956e-13	0.291924
5.89784e-14	0.291923
3.68975e-08	0.291907
4.95108e-06	0.291838
5.8324e-08	0.291685
0.00730534	0.29163
1.50995e-05	0.291539
2.02621e-09	0.291328
6.72072e-10	0.291297
8.26443e-06	0.291283
4.91633e-10	0.291226
1.75197e-05	0.291225
1.48438e-08	0.290965
1.51673e-05	0.290658
3.83375e-07	0.290644
1.9601e-08	0.290355
0.0425039	0.290105
0.000553202	0.290006
4.01619e-07	0.289833
0.00249163	0.28979
1.05135e-06	0.289629
1.80409e-05	0.289321
1.70609e-09	0.289169
3.13023e-08	0.288765
2.85816e-09	0.288765
0.00716515	0.288433
1.62622e-10	0.288259
1.0363e-06	0.288033
1.76043e-12	0.28783
0.000518647	0.287577
9.26563e-11	0.287354
1.36226e-09	0.287149
0.000210581	0.286797
0.00269091	0.286787
3.26091e-09	0.286779
1.74506e-05	0.286557
0.000133539	0.286278
2.75762e-09	0.286129
0.000256336	0.286076
4.98208e-08	0.285854
0.0221748	0.285766
0.00104881	0.285621
7.85102e-13	0.285555
2.12445e-09	0.285413
0.000132835	0.285362
1.8467e-07	0.28513
2.31183e-08	0.284834
5.78612e-12	0.284642
4.25796e-05	0.284599
3.88814e-05	0.284379
0.00877059	0.284372
1.43934e-10	0.284292
2.43201e-07	0.28406
1.30101e-08	0.283987
6.07486e-08	0.283954
6.07149e-07	0.283769
6.42943e-10	0.28371
0.0411717	0.283574
0.00183409	0.283299
7.51823e-10	0.283251
6.26392e-05	0.283145
4.86212e-08	0.282952
1.38762e-05	0.282214
0.361712	0.282204
0.000205111	0.282118
2.91599e-07	0.281945
8.65526e-07	0.281769
5.62492e-16	0.281739
0.000957557	0.281734
2.0726e-10	0.281733
0.0262932	0.281607
8.30817e-16	0.281536
8.92202e-14	0.281373
6.52703e-05	0.281298
1.54762e-06	0.281153
6.56792e-08	0.280852
0.000237899	0.280708
1.13697e-05	0.280673
2.17377e-05	0.280665
3.0036e-09	0.280603
1.5658e-13	0.280492
5.96872e-11	0.280447
3.3291e-08	0.280441
6.21114e-14	0.280364
1.01746e-06	0.280196
8.63496e-07	0.280095
1.51803e-05	0.280058
3.68906e-11	0.279898
2.97885e-06	0.279634
5.55976e-10	0.279491
1.64021e-07	0.279425
1.57741e-08	0.278983
2.58061e-07	0.278853
0.0121356	0.278818
1.34815e-12	0.277899
2.18667e-08	0.277857
2.39711e-10	0.277829
0.0217227	0.277822
2.80864e-14	0.277733
0.00862706	0.277575
1.19971e-08	0.277443
4.94708e-14	0.277301
1.86832e-05	0.276882
0.00190751	0.276573
0.0481957	0.276571
0.000296699	0.276566
5.30646e-15	0.276326
3.24474e-08	0.275932
3.05439e-07	0.275874
1.85093e-08	0.275873
1.33452e-07	0.275707
5.23124e-07	0.275623
1.73624e-09	0.275545
3.69477e-06	0.275456
4.81229e-07	0.275407
7.83031e-12	0.275379
1.31534e-08	0.27536
3.02809e-09	0.274787
0.000266098	0.274585
2.30271e-05	0.274513
1.3833e-06	0.274505
0.000294348	0.274442
3.14565e-09	0.274417
0.0409546	0.274281
7.29031e-15	0.274131
1.53144e-08	0.273839
0.000126351	0.273836
0.24879	0.273783
1.42111e-05	0.273769
1.38727e-05	0.273764
0.0224982	0.273718
0.00760083	0.273256
1.83241e-12	0.273228
0.000105515	0.273089
4.48099e-06	0.272833
1.44179e-07	0.272802
9.74076e-08	0.272724
2.89031e-09	0.272722
1.57668e-05	0.272516
0.000256662	0.272472
1.31556e-08	0.272337
4.0146e-10	0.272196
1.78662e-05	0.272127
1.61675e-10	0.272056
0.0051721	0.271922
3.70056e-08	0.271638
1.80292e-09	0.271453
2.51705e-12	0.271443
1.37889e-10	0.27142
1.46628e-18	0.271238
1.62662e-05	0.27109
5.35551e-12	0.271048
0.0239493	0.270992
1.1806e-09	0.270986
8.68357e-09	0.270882
1.5511e-11	0.270849
1.48781e-10	0.270825
2.86804e-05	0.270653
6.21068e-17	0.270552
5.62576e-13	0.270479
0.00718792	0.270289
6.67746e-15	0.27012
5.93513e-08	0.270095
1.57628e-05	0.269952
4.78108e-12	0.269948
0.0814145	0.269819
7.77226e-11	0.269758
2.05809e-17	0.269706
0.0245472	0.269653
7.3093e-08	0.269623
3.59888e-06	0.269621
0.0293762	0.269544
1.71047e-06	0.269419
3.6309e-08	0.269233
6.28251e-11	0.269173
2.13338e-06	0.269158
7.11321e-05	0.268922
5.79503e-07	0.268582
2.8107e-07	0.268522
6.01428e-06	0.268338
0.210194	0.268264
5.84659e-06	0.26812
7.53098e-08	0.268052
3.27214e-05	0.268047
4.82654e-09	0.267512
3.57133e-07	0.267495
0.000407207	0.267468
8.12086e-07	0.26734
0.00255742	0.267249
2.44414e-07	0.267214
0.00347825	0.266901
5.96423e-15	0.266854
2.51884e-09	0.266844
0.000823499	0.266645
0.00344498	0.266207
1.06866e-11	0.266171
0.000261832	0.26611
1.91598e-05	0.265924
1.43491e-05	0.265828
1.65954e-16	0.265695
2.50147e-09	0.265557
6.76716e-09	0.265488
7.31429e-09	0.265174
0.000600372	0.265173
0.00366551	0.265122
9.52685e-11	0.264995
0.00105918	0.264766
1.81987e-08	0.264762
0.000381422	0.264681
2.23842e-05	0.264586
0.00785064	0.264431
2.65659e-05	0.264426
0.034701	0.264326
8.17031e-16	0.264259
5.19514e-11	0.26409
0.000115536	0.264071
0.000495774	0.264058
1.24546e-05	0.264053
1.84473e-05	0.264009
2.05793e-05	0.263885
6.08529e-14	0.263648
5.01143e-07	0.263591
9.27459e-08	0.26351
0.000565411	0.263131
2.69953e-06	0.26308
7.63358e-05	0.26307
1.26067e-05	0.262982
7.56874e-06	0.262979
9.09389e-06	0.262605
3.95199e-08	0.262587
2.22213e-05	0.262558
2.15902e-06	0.262503
4.31055e-05	0.262292
1.6326e-10	0.262235
0.000221265	0.262228
0.000589714	0.262193
8.11726e-12	0.262138
9.6414e-07	0.262121
1.2723e-08	0.262004
2.38816e-07	0.2617
2.89265e-07	0.261523
9.19402e-05	0.261477
0.00302181	0.26138
6.11246e-07	0.261346
9.41801e-08	0.261116
0.00360551	0.261079
0.000250495	0.260929
1.24705e-08	0.260877
0.0110199	0.260687
1.5553e-08	0.260552
2.25796e-08	0.260458
0.0266952	0.260372
2.05793e-05	0.260155
3.91132e-13	0.260082
8.3726e-06	0.260008
1.29622e-05	0.259912
2.05399e-06	0.259565
2.27375e-14	0.259468
5.31211e-14	0.259419
1.60483e-07	0.259408
1.02715e-11	0.259302
7.4527e-09	0.259163
1.60007e-09	0.259072
0.00810927	0.259056
0.0772255	0.259055
8.34678e-12	0.25903
1.24705e-08	0.259006
5.78015e-09	0.258854
3.74557e-06	0.258825
4.485e-06	0.258817
2.76648e-13	0.258626
9.91129e-07	0.258473
2.72237e-05	0.258471
0.00088609	0.258449
7.5629e-10	0.257826
4.0032e-05	0.257757
0.000215171	0.257612
0.00360285	0.257527
1.24815e-06	0.257339
3.71686e-08	0.257275
2.53237e-05	0.257115
0.000942613	0.257102
2.32315e-06	0.256972
0.0217158	0.256841
0.000153399	0.256676
3.97162e-05	0.25584
0.00175984	0.255835
2.01818e-07	0.255801
1.40821e-11	0.255675
1.75818e-05	0.255601
2.78146e-06	0.255544
6.77725e-07	0.255472
1.60969e-10	0.255418
0.0357522	0.25539
3.8107e-12	0.255318
0.00315334	0.254869
0.0121356	0.254747
1.63238e-08	0.254708
2.08435e-08	0.254704
6.79021e-05	0.254595
2.98635e-17	0.254528
7.56024e-05	0.254221
0.00156188	0.254214
1.45521e-07	0.253899
6.29362e-08	0.253889
8.05104e-05	0.253736
0.000101475	0.253586
2.67772e-06	0.25348
0.0365556	0.253285
8.49027e-10	0.253181
9.04742e-10	0.253088
0.000259328	0.253007
0.0010939	0.252773
5.57976e-09	0.252733
9.90662e-05	0.25269
1.16706e-07	0.252593
8.016e-05	0.252482
1.37444e-09	0.252409
3.85278e-05	0.25232
5.34412e-06	0.252312
3.89878e-07	0.252153
0.0114833	0.252075
2.72236e-06	0.251697
0.271622	0.251631
2.2526e-05	0.251556
2.55681e-09	0.251487
3.3755e-13	0.251463
0.00992704	0.251435
5.34681e-10	0.251282
0.00276255	0.251259
6.52781e-09	0.251227
1.55144e-10	0.251095
0.00417115	0.250975
1.26391e-09	0.250958
0.000321405	0.250938
0.00100527	0.250813
3.69208e-06	0.250594
1.1806e-09	0.250554
2.16191e-06	0.250449
2.08219e-13	0.250341
0.0041055	0.250128
4.51476e-08	0.250092
4.3168e-07	0.250059
1.81878e-10	0.250051
1.61105e-08	0.249999
3.62384e-05	0.24999
9.01296e-08	0.249876
8.36088e-07	0.249821
2.17047e-10	0.249647
5.22818e-07	0.249491
7.72174e-06	0.249438
0.148273	0.249177
0.0904982	0.249121
6.56223e-09	0.249116
0.000120307	0.24897
0.00979278	0.248947
1.62743e-08	0.248892
1.29379e-11	0.248879
3.14565e-09	0.248791
4.48711e-05	0.248653
2.93929e-06	0.248522
0.422093	0.248455
2.25009e-05	0.248448
6.28251e-11	0.248435
9.85771e-07	0.248427
2.66385e-05	0.248419
0.000216905	0.248355
6.78934e-05	0.2483
0.000144993	0.248273
7.46084e-08	0.248205
1.24309e-12	0.247762
9.58041e-11	0.247607
3.97685e-06	0.247576
0.0661231	0.247536
1.36548e-05	0.247351
0.000222101	0.247237
0.000408628	0.24708
0.000459254	0.247078
2.2441e-15	0.247038
3.30954e-08	0.246872
1.34993e-08	0.246728
1.20349e-06	0.246407
0.000292752	0.246198
3.31283e-10	0.246151
2.71215e-15	0.245911
2.67526e-05	0.245899
1.6104e-06	0.245587
5.12876e-05	0.245565
0.00026734	0.245356
5.85822e-08	0.245327
0.0348236	0.245307
3.97186e-05	0.245299
9.1874e-06	0.245183
6.4658e-09	0.245086
1.72688e-07	0.245065
0.000137055	0.245
0.0164673	0.244819
2.61714e-07	0.244787
1.54979e-05	0.244776
2.08109e-10	0.244762
5.58124e-07	0.244588
0.000290179	0.244442
1.79731e-08	0.244377
0.623308	0.244366
3.52845e-05	0.244341
0.016655	0.244173
8.7616e-07	0.244144
6.28251e-11	0.244092
4.18703e-08	0.243993
5.34412e-06	0.243944
2.26857e-09	0.243794
0.0214647	0.243775
0.072216	0.243754
1.98647e-05	0.243714
1.45596e-11	0.243145
2.86719e-08	0.243061
3.95826e-11	0.242972
4.32827e-07	0.242898
1.42193e-05	0.242883
0.00137414	0.242735
6.14158e-15	0.24272
5.64217e-05	0.242679
4.48068e-07	0.242659
0.0111283	0.242509
1.91745e-12	0.242402
0.00214112	0.242265
1.16174e-06	0.242259
0.027834	0.24217
0.000518354	0.24211
1.97923e-06	0.242033
0.270783	0.241956
5.1202e-07	0.241848
5.75214e-07	0.241729
1.89088e-08	0.241684
6.81672e-09	0.241677
0.000771018	0.241676
0.129621	0.241486
0.0227398	0.241485
1.47651e-09	0.24143
0.000148716	0.241386
0.00385017	0.241316
4.41256e-08	0.241258
0.00873803	0.241217
7.29529e-08	0.241142
0.000399629	0.24099
4.94571e-07	0.240948
0.00101946	0.24064
1.65327e-18	0.24057
9.92759e-14	0.24033
2.61836e-06	0.240166
2.75147e-06	0.240117
4.42608e-07	0.240071
3.33346e-06	0.24004
0.0232203	0.240036
1.87632e-11	0.240001
3.26091e-09	0.239717
3.00254e-11	0.239698
6.06752e-08	0.239673
0.105299	0.239561
1.02145e-07	0.239516
5.12352e-07	0.239436
0.000172394	0.239322
1.16706e-07	0.239287
2.41712e-10	0.239054
0.00117816	0.239053
6.99502e-09	0.239023
1.36356e-06	0.238919
9.85929e-12	0.238802
1.33937e-06	0.238593
1.32967e-08	0.238575
0.000521832	0.238539
1.60194e-08	0.238509
4.45468e-05	0.238491
0.00189209	0.238408
0.0020742	0.238335
0.000134075	0.238299
3.4566e-08	0.23812
9.6848e-05	0.237992
4.57999e-08	0.237976
0.00117969	0.237944
1.90322e-09	0.237923
3.90544e-05	0.237754
3.18075e-13	0.237568
3.8993e-10	0.237546
1.24705e-08	0.237344
8.25489e-15	0.237342
1.92157e-09	0.237241
7.41601e-14	0.237097
0.0553912	0.236965
0.000365614	0.236947
1.45574e-09	0.236871
9.57815e-06	0.236801
2.00936e-06	0.236699
0.00166872	0.236654
1.54979e-05	0.236624
0.00238526	0.236587
0.000229015	0.236537
7.90702e-09	0.236517
1.6837e-07	0.236379
8.73607e-11	0.236376
3.52159e-06	0.236326
8.60874e-09	0.236169
0.00203389	0.236096
4.06741e-05	0.236084
1.85363e-07	0.236083
0.00134942	0.235972
9.92359e-06	0.235888
7.54404e-07	0.2358
0.000393431	0.235778
2.86283e-06	0.235771
0.0311776	0.23558
1.05614e-05	0.235551
3.05796e-07	0.235541
4.49186e-10	0.235429
6.6696e-06	0.235246
9.45828e-07	0.235142
1.09896e-05	0.235105
0.000120908	0.23502
1.93716e-07	0.235018
6.36735e-07	0.234991
4.91239e-05	0.234937
6.35772e-05	0.234917
1.73629e-09	0.234631
9.35276e-05	0.234396
0.00936758	0.234381
2.32943e-07	0.234125
4.08996e-07	0.234009
1.38202e-07	0.233986
8.3293e-06	0.233914
7.21856e-05	0.23385
2.30918e-07	0.233762
6.40197e-08	0.233691
1.31534e-08	0.233522
6.58399e-07	0.233519
1.09214e-07	0.233444
0.000129979	0.233431
5.85932e-08	0.233308
0.00057612	0.233215
2.05653e-05	0.233201
3.9595e-07	0.233177
7.44356e-08	0.233103
0.000110468	0.232972
2.78597e-07	0.23292
1.16896e-21	0.232856
2.6745e-09	0.232803
6.58097e-09	0.232644
0.000220604	0.232611
6.98217e-05	0.232584
1.29282e-11	0.232469
7.77035e-06	0.232465
0.0289748	0.232256
4.58617e-08	0.232239
0.0125957	0.232109
1.9542e-09	0.232069
4.11385e-07	0.232018
4.26159e-07	0.231887
4.41175e-08	0.231784
0.00858076	0.231741
1.8623e-08	0.231619
0.00900866	0.231561
0.0140467	0.231558
2.51102e-09	0.231235
5.62782e-07	0.231158
0.00139955	0.231096
0.000941594	0.23106
2.27899e-14	0.230985
2.05653e-05	0.230611
0.0158584	0.230474
3.08607e-17	0.23028
0.0017279	0.230256
0.00803972	0.229821
0.00155652	0.22975
2.89031e-09	0.229718
0.0018297	0.229663
2.62102e-05	0.229607
9.07712e-12	0.229567
1.8436e-09	0.229315
7.73454e-05	0.229193
1.18199e-06	0.228942
0.000558296	0.228813
0.0253903	0.228688
4.63062e-06	0.228674
1.0363e-06	0.228555
1.56345e-06	0.228261
1.21616e-05	0.228219
6.81246e-11	0.22797
1.73174e-11	0.227734
0.538148	0.227665
4.41445e-05	0.22763
1.09925e-11	0.227372
7.29031e-15	0.227369
1.08924e-08	0.227293
2.25167e-05	0.227192
0.00138522	0.227071
1.82768e-06	0.227015
9.94403e-07	0.226977
2.47282e-06	0.22686
0.0389013	0.226846
0.104987	0.226801
1.34759e-05	0.226728
5.93134e-12	0.226722
0.00609075	0.226675
3.05439e-07	0.226654
2.06654e-09	0.22662
0.00102051	0.226501
5.94989e-07	0.226394
8.7746e-06	0.226356
5.14944e-05	0.226354
7.20239e-06	0.226342
9.56715e-08	0.22633
1.62024e-05	0.226251
2.04961e-07	0.226233
0.000543831	0.226178
4.89132e-07	0.226153
2.76822e-08	0.22597
2.54421e-05	0.225568
0.00161075	0.225503
0.0139085	0.225481
8.72765e-05	0.225443
0.000103176	0.225383
1.24347e-06	0.225378
5.51063e-11	0.225308
1.64453e-06	0.225297
1.61422e-07	0.225263
2.17e-07	0.225044
1.90322e-09	0.22504
3.17281e-10	0.224853
4.0767e-08	0.224823
1.89472e-05	0.224822
6.9306e-06	0.224774
3.2064e-10	0.224739
0.000335144	0.224598
0.000239025	0.224453
7.02517e-05	0.224408
7.41601e-14	0.224241
0.00111671	0.224227
1.7656e-08	0.224219
0.164741	0.224159
1.60483e-07	0.224069
2.05495e-10	0.224066
0.000471914	0.223995
0.00335888	0.223855
7.51018e-06	0.22384
0.000491356	0.223751
4.04113e-06	0.223749
8.49345e-12	0.223743
0.000369659	0.223709
1.48281e-12	0.223672
1.5719e-08	0.223573
0.00231464	0.223546
0.000112118	0.223537
0.000139761	0.223509
0.000140219	0.223455
1.35263e-07	0.2234
1.02641e-05	0.223205
1.54255e-05	0.223198
1.33414e-11	0.223158
2.76822e-08	0.222948
2.8828e-07	0.222797
0.153494	0.222774
0.000457194	0.222774
0.000161682	0.222754
3.45861e-07	0.222743
0.0552837	0.222704
1.44563e-06	0.222702
0.000285051	0.222569
0.00144048	0.22254
0.021739	0.2225
0.00148279	0.222399
3.00647e-08	0.222311
0.0732366	0.222174
0.000733099	0.222162
6.08956e-05	0.222062
0.000210581	0.221976
0.000332928	0.221927
0.00431607	0.221919
6.51021e-06	0.221916
2.62483e-07	0.221888
0.0452935	0.221884
3.17436e-05	0.22186
1.93619e-06	0.221519
4.95095e-06	0.221433
1.48922e-06	0.221411
3.41686e-14	0.221196
6.92038e-05	0.220775
1.30413e-05	0.22063
1.47324e-06	0.220591
5.74597e-05	0.220566
8.77598e-07	0.220398
0.000145625	0.220387
0.011221	0.220324
4.7156e-05	0.220241
4.40554e-07	0.220108
0.0001698	0.220024
2.15909e-06	0.219997
1.49724e-08	0.219942
0.0156041	0.21994
0.0332554	0.219926
0.000137532	0.219919
3.67004e-12	0.219889
2.78498e-06	0.219836
8.19484e-06	0.219794
2.87259e-06	0.219786
3.90832e-05	0.219718
0.00417776	0.219703
4.69619e-07	0.219569
7.69617e-06	0.219387
1.93119e-08	0.219372
0.00703209	0.219317
4.08788e-06	0.219249
1.95257e-06	0.219049
0.0147937	0.218878
2.4675e-11	0.218874
9.13343e-05	0.218856
2.51342e-05	0.218768
7.82021e-07	0.218759
0.000449184	0.218745
0.000179063	0.218728
4.42813e-13	0.218619
6.81446e-07	0.218506
9.77342e-07	0.218393
2.48886e-05	0.218325
2.36379e-05	0.218281
0.00148409	0.218271
0.00961577	0.218258
1.18199e-06	0.218247
6.9192e-06	0.21818
3.27704e-10	0.218065
3.28202e-08	0.218053
4.1642e-06	0.218018
1.92087e-11	0.217984
7.86015e-07	0.217874
1.88781e-07	0.217863
3.10051e-09	0.217652
0.000191414	0.21757
2.22228e-11	0.217538
5.95729e-08	0.21746
1.03149e-10	0.217436
0.000496574	0.217392
0.486639	0.21722
3.07357e-06	0.217141
1.6001e-05	0.216978
0.0483099	0.216943
3.81679e-15	0.216833
3.52276e-06	0.216684
6.50665e-05	0.216662
2.67142e-10	0.21666
3.76289e-05	0.216636
0.0017162	0.216593
1.07431e-06	0.216514
0.00094496	0.216507
1.1929e-07	0.216392
0.000440272	0.216175
0.0288947	0.216097
3.88016e-10	0.216023
0.00149541	0.215984
1.91695e-08	0.215984
2.35662e-08	0.215924
0.040576	0.215858
6.65816e-07	0.215835
1.3853e-06	0.215768
4.69619e-07	0.215617
2.84607e-10	0.215471
2.47286e-10	0.215465
5.75085e-05	0.21541
0.00027586	0.215351
6.76928e-11	0.215349
3.98292e-06	0.215258
7.90702e-09	0.215184
0.0627958	0.215135
8.4272e-06	0.215106
0.00206242	0.215073
4.83607e-06	0.214899
3.63468e-12	0.214811
5.64333e-10	0.21479
0.00168117	0.214777
0.0245218	0.214747
6.12308e-06	0.214743
6.94844e-12	0.214377
7.87509e-11	0.214316
1.79546e-09	0.214237
6.98988e-05	0.214176
4.00258e-06	0.214118
7.07819e-14	0.213955
2.67736e-09	0.213697
0.0022253	0.213613
3.00647e-08	0.213538
0.0019918	0.213535
5.70434e-12	0.213479
0.00105369	0.213467
0.0516125	0.213465
2.00936e-06	0.213402
7.04409e-06	0.213255
6.33109e-08	0.213219
2.41644e-05	0.213195
4.425e-08	0.213191
2.80713e-07	0.213116
3.12301e-10	0.213002
5.40392e-06	0.212998
1.16497e-07	0.212904
0.00142036	0.212809
8.34182e-07	0.212783
0.069005	0.21269
5.58124e-07	0.212652
0.000552075	0.212557
4.44212e-06	0.212524
5.67674e-10	0.212416
0.00289959	0.212315
4.43982e-08	0.212273
1.39817e-08	0.21227
6.27787e-06	0.212219
2.14265e-10	0.212154
6.57238e-09	0.212107
1.0309e-05	0.212094
0.000511939	0.212043
0.00153277	0.212011
0.0635911	0.211964
1.57807e-05	0.211957
0.000994155	0.21181
0.00017038	0.211781
0.000497127	0.211759
2.86804e-05	0.211579
0.000326352	0.211522
3.05522e-06	0.211456
0.000436886	0.211444
0.0609061	0.211114
0.00120227	0.211058
5.51063e-11	0.211029
1.60483e-07	0.21102
1.07567e-05	0.210995
0.00400523	0.21094
0.0304663	0.210815
6.15112e-09	0.210778
2.60133e-07	0.210695
0.00639243	0.21069
0.00122069	0.210639
9.13181e-05	0.210601
7.8924e-05	0.210576
0.00375683	0.210559
7.75416e-06	0.210429
0.000146447	0.210429
2.54259e-06	0.210379
0.00701661	0.210234
2.12225e-10	0.210148
1.9911e-06	0.210081
7.96268e-08	0.209912
6.78143e-06	0.209877
0.000257047	0.209852
1.23576e-07	0.209824
0.000762223	0.209777
0.00122561	0.209767
8.29223e-08	0.209736
1.02641e-05	0.20968
0.00685778	0.209666
3.01607e-06	0.20962
2.64661e-08	0.209416
4.40588e-05	0.209339
1.84423e-07	0.209259
1.04789e-05	0.209227
4.43217e-05	0.209187
0.00256092	0.209107
2.115e-05	0.209098
0.00135056	0.209065
7.16207e-07	0.20902
4.44988e-05	0.208897
0.000156165	0.208856
0.00102479	0.208729
4.03464e-09	0.208612
4.18147e-11	0.208603
2.56282e-09	0.208568
1.81462e-08	0.208515
9.87632e-06	0.208397
0.000523468	0.208296
4.72098e-15	0.208208
3.94901e-06	0.208083
6.4933e-07	0.208073
1.72459e-12	0.208043
3.18943e-11	0.208006
6.29531e-05	0.207801
3.39202e-06	0.20771
0.0963084	0.207525
0.000546341	0.207513
1.20079e-06	0.2075
0.0108323	0.20737
0.00237357	0.207339
0.00591195	0.207179
1.64366e-07	0.207024
0.00166085	0.206989
0.0001616	0.206979
0.000723956	0.206873
1.66925e-07	0.206873
0.000564049	0.206852
1.1643e-07	0.206823
0.00100354	0.206811
8.18164e-07	0.206798
0.0020029	0.206754
4.30317e-06	0.206727
0.00137836	0.2067
7.5312e-05	0.20664
0.00337105	0.206573
0.000190532	0.206546
3.599e-06	0.206534
1.747e-08	0.206446
7.12247e-12	0.20642
9.19451e-09	0.206389
0.00364451	0.206381
0.000305998	0.206314
0.000242583	0.206069
1.48887e-09	0.206061
2.05096e-06	0.206058
0.573905	0.205972
0.00209239	0.205967
0.00012334	0.205873
1.81029e-08	0.205873
0.0094596	0.205823
0.000229015	0.205771
6.93383e-07	0.205632
4.76393e-08	0.205536
1.1406e-06	0.205489
7.5795e-06	0.205399
8.94676e-07	0.205344
0.000248843	0.205277
0.0311391	0.205261
1.9385e-06	0.205238
1.01437e-05	0.205202
0.0094457	0.205072
0.0488519	0.205022
0.000190905	0.204962
5.92394e-07	0.204953
2.32138e-05	0.204903
7.65195e-12	0.204832
8.77666e-06	0.204697
4.44087e-05	0.204673
1.19472e-05	0.204634
0.000402592	0.204634
2.54691e-06	0.204531
8.85204e-09	0.204453
1.83765e-05	0.204452
0.0114772	0.204419
0.00873745	0.204276
1.84229e-06	0.204232
0.00155288	0.204184
7.61434e-07	0.203904
0.000674022	0.20384
3.59179e-09	0.203591
1.68539e-11	0.203563
0.00146623	0.203431
6.49403e-08	0.203308
3.45777e-10	0.203277
0.0335377	0.20327
0.123161	0.203179
9.38613e-06	0.203174
0.0247054	0.203088
7.16518e-13	0.203072
1.07197e-07	0.203049
8.94676e-07	0.202999
2.94492e-07	0.202963
5.41153e-07	0.202943
2.45732e-06	0.202815
4.01032e-06	0.202704
1.54824e-05	0.202671
1.09286e-05	0.20265
0.00116043	0.202645
0.00147528	0.202645
4.01692e-09	0.202616
3.66591e-06	0.202529
0.000483341	0.202514
1.92166e-07	0.202306
1.38531e-06	0.202175
2.87491e-05	0.202116
9.21606e-08	0.202021
8.58341e-05	0.201948
0.00096189	0.201839
1.14355e-07	0.201799
0.000351563	0.2017
1.04353e-06	0.201678
1.43014e-07	0.201663
6.29362e-08	0.201655
0.0010023	0.201629
8.71204e-06	0.201418
8.75624e-14	0.20137
1.29214e-06	0.201367
5.69272e-05	0.201307
7.69088e-07	0.20124
4.6526e-06	0.201235
0.00907278	0.201097
9.91852e-10	0.200999
0.00145827	0.200957
0.000659043	0.200798
2.29831e-09	0.200655
0.00391746	0.200544
6.82858e-08	0.200464
2.21932e-10	0.200395
0.000622485	0.20035
0.0213252	0.200337
0.00494679	0.200331
3.14388e-05	0.200328
1.9412e-07	0.199971
1.49867e-10	0.199844
0.0035836	0.199748
2.33505e-05	0.199691
0.00320342	0.199688
6.311e-05	0.199647
5.3204e-09	0.199575
2.59019e-08	0.199539
0.000113356	0.19949
6.30678e-05	0.199452
8.41557e-08	0.199378
0.270135	0.199364
3.1007e-05	0.19935
6.20382e-06	0.199318
3.91422e-06	0.19924
0.000565578	0.199061
7.07364e-06	0.199053
0.000477809	0.198952
0.00900689	0.198949
0.00169089	0.198922
1.11681e-06	0.198874
7.07364e-06	0.198788
1.34815e-12	0.198779
0.00760357	0.198775
0.101753	0.198774
0.000826593	0.198699
3.06089e-06	0.198678
0.00636165	0.198656
0.000414016	0.198514
0.00037594	0.198425
3.96116e-11	0.198325
1.02641e-05	0.19827
5.1282e-12	0.198182
0.0471838	0.198165
3.1717e-09	0.198121
2.6695e-05	0.198111
4.61225e-05	0.198059
0.000465385	0.198051
0.000208963	0.197978
7.7209e-10	0.197919
0.000710059	0.197912
7.32328e-11	0.197733
0.000410769	0.197671
0.000994155	0.197641
0.000584356	0.197507
0.00064988	0.197461
4.92692e-12	0.197339
1.10768e-11	0.197297
3.36952e-07	0.197126
6.92038e-05	0.197035
7.15581e-07	0.197017
0.00351336	0.197016
1.57229e-06	0.197012
0.0631928	0.19698
2.75873e-05	0.196969
0.00149871	0.196925
5.56314e-06	0.196879
2.46723e-06	0.196753
3.19332e-08	0.196693
0.000207324	0.196675
0.00286441	0.19667
2.29098e-07	0.196649
0.00116043	0.196641
0.0511173	0.196612
6.10443e-05	0.196606
0.00889031	0.196598
0.308593	0.196506
0.0808081	0.196478
7.25852e-05	0.196463
4.65453e-12	0.196436
0.000551101	0.196271
0.000151221	0.196224
0.00101693	0.195943
1.10063e-08	0.195851
0.00157191	0.195833
0.000630067	0.19568
0.00012043	0.195629
[truncated: 7,155 more rows]

## Sheet: Fig3b
P.Value	LogFC	Text
0.0013462	1.63163	TTLL6
0.000700787	1.05107	ADH4
1.23915e-07	0.998454	TCL1A
1.14722e-05	0.982785	CYP4F11
0.000922403	0.969328	MYH13
0.00817235	-1.14784	NRAP
0.0030009	-1.16666	CALCA
4.23017e-17	-1.23254	GML
0.0032608	-1.31076	CA6
3.61109e-08	-1.40378	HMGN2
1.41141e-06	0.963364
2.75357e-05	0.927425
4.13473e-19	0.919314
5.23893e-10	0.87412
0.000653268	0.831422
0.000993908	0.807942
0.0051593	0.793454
8.52932e-07	0.783735
1.61651e-12	0.782892
2.9518e-14	0.77263
0.00198718	0.734518
0.000154059	0.734346
0.00924885	0.725165
0.0098884	0.72511
2.79873e-07	0.724599
0.00218808	0.721454
0.0900673	0.703728
2.41518e-05	0.702445
0.00836201	0.696144
2.4426e-06	0.694878
8.80898e-16	0.69319
1.16578e-22	0.688616
0.00905623	0.682616
5.15049e-05	0.669881
6.14122e-16	0.660603
0.00496934	0.659866
0.00971481	0.653586
0.00101461	0.651554
2.1086e-06	0.647603
7.81922e-06	0.631642
1.58189e-09	0.630091
5.38732e-05	0.629964
2.43993e-23	0.629255
0.000133876	0.623055
1.2613e-16	0.617263
1.95182e-10	0.608855
0.0017565	0.603398
5.11622e-08	0.601176
1.59652e-05	0.601164
2.43993e-23	0.59827
1.66822e-12	0.593845
1.78159e-06	0.592279
0.000199213	0.585226
1.42388e-15	0.584542
0.00585313	0.58175
8.11073e-14	0.581304
1.69038e-15	0.575005
3.23373e-22	0.573866
1.82259e-06	0.572491
3.32644e-10	0.571723
1.19144e-06	0.565198
0.00158032	0.563994
3.34963e-06	0.562676
6.71773e-10	0.561377
1.09002e-12	0.556153
0.000822357	0.55494
2.44953e-16	0.553545
6.74891e-08	0.553252
7.49746e-08	0.552486
1.79802e-07	0.55058
7.72947e-11	0.548251
9.52896e-18	0.547611
4.24358e-09	0.546919
3.8938e-14	0.546853
8.03285e-17	0.546645
1.88472e-09	0.546137
0.000469722	0.542347
4.52307e-06	0.538531
2.60043e-18	0.535844
3.93624e-05	0.535434
8.00916e-09	0.534178
0.00415259	0.533998
4.98918e-13	0.532684
0.00165393	0.532598
8.53127e-10	0.530638
8.28176e-11	0.530443
4.51882e-18	0.529336
1.84571e-06	0.528865
2.00661e-16	0.528833
4.45915e-11	0.528667
9.34808e-06	0.525973
0.00107198	0.525486
4.70719e-21	0.523862
7.25986e-16	0.522097
1.08619e-07	0.521299
9.94227e-11	0.520483
2.24275e-10	0.520054
2.00906e-11	0.518108
5.67703e-11	0.516596
0.00646061	0.513161
0.000192677	0.513059
4.8367e-06	0.512284
1.6952e-07	0.510797
2.76844e-06	0.509426
2.46302e-11	0.508907
3.70022e-07	0.508124
1.02008e-07	0.507023
5.1898e-07	0.506401
7.29644e-08	0.505012
3.81508e-10	0.504182
1.07848e-05	0.50317
4.34075e-13	0.503029
1.84522e-15	0.501632
2.53814e-11	0.499456
1.35131e-07	0.498096
3.92019e-10	0.498023
5.64455e-05	0.495977
1.08628e-05	0.495742
8.25708e-05	0.495164
2.04532e-08	0.494892
9.07064e-05	0.494132
1.90522e-07	0.493861
2.40932e-08	0.490722
2.23735e-09	0.489654
2.64586e-10	0.48669
5.08955e-11	0.485798
0.0619297	0.484481
0.000490968	0.484291
0.000190063	0.48281
8.82162e-10	0.481216
0.000206132	0.479659
4.2884e-09	0.479556
1.96585e-08	0.47945
0.000141354	0.479029
1.028e-06	0.47796
0.00243197	0.477088
1.24052e-11	0.476759
1.23599e-10	0.476658
7.13903e-13	0.475695
3.3178e-07	0.475533
3.19487e-08	0.474757
6.87447e-05	0.474674
7.4609e-14	0.473658
3.27617e-13	0.473191
0.0186556	0.470662
0.03478	0.466349
4.39724e-12	0.465861
7.7382e-12	0.465162
7.99109e-06	0.463711
0.000179453	0.463326
4.29452e-12	0.463239
2.43952e-09	0.463051
1.19244e-06	0.462539
3.13331e-12	0.461762
3.66715e-10	0.461573
2.9356e-12	0.461066
3.41164e-07	0.46091
7.28904e-10	0.460444
2.12377e-05	0.459842
2.96644e-10	0.458003
0.00698106	0.457678
0.00556999	0.457482
1.50135e-10	0.456653
3.75407e-07	0.456527
4.07622e-05	0.456429
0.0100311	0.455996
1.9801e-06	0.455811
2.80512e-10	0.455278
4.39724e-12	0.454726
9.03435e-10	0.454521
3.0409e-06	0.452237
2.7496e-10	0.451983
3.33771e-08	0.451896
1.24873e-12	0.451867
2.83941e-12	0.451284
2.03081e-13	0.451216
1.79954e-10	0.45119
1.99577e-15	0.449963
8.37519e-08	0.449762
0.00104712	0.448619
1.54053e-17	0.446656
3.45428e-05	0.446149
4.1336e-07	0.445588
0.00012665	0.445211
1.4092e-10	0.443827
2.76046e-06	0.443373
1.1019e-06	0.44329
1.67358e-10	0.442499
1.82313e-09	0.441819
1.16433e-09	0.441509
1.10527e-09	0.441245
2.728e-16	0.439987
3.55598e-15	0.439952
1.54053e-17	0.439527
4.6986e-05	0.438216
4.66721e-10	0.438078
3.91544e-13	0.437992
1.58736e-07	0.436858
7.75768e-08	0.436125
1.30751e-09	0.435713
6.94389e-11	0.435235
0.229276	0.434256
6.67748e-15	0.432897
0.0102226	0.432617
6.20536e-15	0.431432
0.000700787	0.429142
1.23505e-05	0.428172
1.3871e-05	0.428161
3.03048e-05	0.427615
0.000189146	0.427352
5.66752e-09	0.426946
1.43959e-08	0.426846
3.17828e-15	0.426302
1.39737e-10	0.426048
0.116403	0.425399
1.93776e-08	0.424332
6.477e-08	0.423705
3.20752e-12	0.422962
1.70111e-07	0.422874
5.23929e-15	0.421829
9.29209e-10	0.421705
1.0807e-17	0.421592
2.09439e-09	0.421185
2.5494e-11	0.420995
1.13823e-12	0.420842
7.84264e-06	0.420616
0.00513204	0.420276
2.52032e-12	0.420118
0.000446411	0.419865
1.5521e-09	0.418932
7.67361e-21	0.418618
7.42356e-20	0.417237
7.13903e-13	0.417152
1.76291e-08	0.41679
0.00116414	0.41424
2.5105e-09	0.413699
5.54281e-05	0.413012
4.15768e-09	0.412535
7.69233e-16	0.411793
1.35872e-06	0.41158
0.00764208	0.411497
4.52307e-06	0.410922
1.80377e-07	0.410862
6.99132e-10	0.410743
1.7082e-12	0.409689
5.48017e-08	0.409385
1.00461e-13	0.409247
3.57794e-07	0.409065
1.03584e-05	0.409
1.10698e-15	0.408652
7.0936e-17	0.407728
1.04153e-18	0.40732
6.43938e-13	0.407313
3.6724e-09	0.406891
7.01921e-19	0.406657
5.59124e-08	0.406562
0.0432259	0.406136
0.000137015	0.405083
3.93466e-05	0.405067
1.26922e-10	0.404695
3.29919e-10	0.404626
0.000634126	0.404498
5.84165e-05	0.40436
2.05465e-05	0.404202
1.70317e-06	0.404006
5.11422e-14	0.403814
5.39365e-07	0.403434
0.000142164	0.403256
3.27736e-20	0.402935
3.27001e-18	0.402294
1.36713e-05	0.401873
0.00286843	0.400987
4.98141e-09	0.400568
1.96948e-11	0.400243
2.47975e-11	0.399361
1.3876e-06	0.39913
1.01037e-07	0.399055
9.68695e-12	0.398788
1.46542e-05	0.398767
2.95185e-15	0.398328
5.76444e-14	0.398306
0.00211247	0.398146
2.86387e-14	0.397945
4.56847e-09	0.397926
3.19614e-06	0.397675
0.00207523	0.397372
1.61281e-09	0.397161
1.94274e-18	0.396743
0.164489	0.396711
0.062783	0.396668
3.55598e-15	0.396627
8.35339e-15	0.395438
1.27626e-08	0.395278
2.40827e-09	0.394362
0.00560024	0.394057
6.60399e-15	0.394045
1.7052e-13	0.393722
0.0189186	0.393648
1.21289e-11	0.393387
6.90081e-09	0.393382
7.98005e-05	0.393307
2.94918e-08	0.39308
6.47061e-11	0.392493
5.00631e-11	0.39227
2.88433e-06	0.391668
4.51843e-06	0.391532
7.85134e-08	0.391101
4.46164e-12	0.390856
0.0121437	0.39051
1.92536e-09	0.390196
3.60396e-17	0.390189
9.52896e-18	0.390074
0.00296857	0.390042
2.09657e-19	0.389956
1.2246e-10	0.388817
2.37173e-17	0.388739
4.1574e-09	0.388195
1.55033e-09	0.388189
2.2437e-11	0.387987
3.14433e-05	0.387892
1.1666e-12	0.387794
4.33975e-06	0.38773
5.10269e-13	0.387602
0.0243606	0.387594
4.12651e-13	0.387574
1.38314e-13	0.387349
4.28562e-07	0.387295
9.77842e-13	0.386786
1.81649e-08	0.386604
1.29683e-06	0.386391
5.08955e-11	0.386198
1.33882e-07	0.386154
2.56384e-09	0.385843
2.37317e-09	0.3845
5.35298e-13	0.384295
2.21784e-15	0.384271
1.84031e-18	0.383827
0.029214	0.383209
3.12703e-17	0.383173
1.88546e-05	0.382885
0.0136033	0.382585
8.76137e-10	0.382514
0.00154235	0.382439
1.51531e-10	0.382266
8.60667e-14	0.382216
1.71857e-05	0.381108
4.27815e-08	0.38092
1.09819e-07	0.380809
2.04117e-12	0.380499
9.89643e-10	0.380113
2.02124e-12	0.379768
4.45875e-08	0.379565
7.69233e-16	0.379412
1.589e-12	0.379318
2.26936e-07	0.379204
6.56906e-09	0.378987
4.50577e-14	0.378847
0.00196241	0.378248
2.17399e-12	0.378243
8.7195e-09	0.378191
7.84008e-06	0.377843
1.41418e-10	0.377731
1.26818e-08	0.377712
1.56998e-10	0.377696
2.70182e-06	0.377686
0.0124697	0.377608
0.000656099	0.377501
5.31661e-12	0.377426
2.17619e-14	0.376774
9.58575e-05	0.376014
3.27247e-10	0.375868
1.24467e-12	0.375326
3.39419e-11	0.374931
2.20896e-13	0.374512
6.87393e-08	0.37429
6.43938e-13	0.373572
0.00295415	0.373462
1.821e-12	0.373248
8.38624e-10	0.373221
1.90843e-08	0.373003
4.61675e-13	0.372877
6.70831e-09	0.372539
2.06749e-15	0.372321
4.13866e-14	0.371725
7.16716e-07	0.371709
1.05405e-09	0.371583
2.17322e-11	0.371417
1.00001e-07	0.37138
5.082e-12	0.371152
2.91182e-14	0.370965
8.37875e-17	0.370657
3.95291e-09	0.370652
5.36335e-09	0.370445
1.07911e-09	0.370394
1.60939e-05	0.370298
0.000757929	0.36995
7.87958e-14	0.369845
7.84415e-09	0.369488
0.0123769	0.369452
6.61731e-09	0.369175
4.6731e-20	0.36903
4.86822e-08	0.36887
4.56847e-09	0.368722
0.00695157	0.368512
2.728e-16	0.368476
0.00197536	0.368286
1.58237e-20	0.368042
5.49256e-05	0.367474
2.98639e-06	0.367281
2.38619e-12	0.366978
0.00074916	0.366967
9.68214e-14	0.366728
0.00844023	0.366494
4.71884e-06	0.366463
0.00756257	0.3662
1.53322e-10	0.365847
5.60573e-07	0.365501
3.25187e-10	0.364901
9.47798e-10	0.364819
5.40852e-09	0.364638
0.00049994	0.36436
1.71531e-06	0.364336
0.000503801	0.364189
1.82976e-10	0.36396
1.46188e-09	0.363654
0.00605377	0.363394
1.25039e-11	0.363362
0.00130965	0.36326
2.71367e-14	0.363193
5.04417e-13	0.363177
5.29631e-14	0.362853
8.14031e-12	0.362812
1.64855e-09	0.362798
0.000191955	0.362461
2.47342e-11	0.362455
3.27247e-10	0.362228
5.31884e-06	0.362126
9.51166e-06	0.3621
1.17115e-05	0.362047
6.65203e-11	0.361931
5.40474e-07	0.361595
3.33591e-08	0.361501
4.00862e-10	0.360581
3.38e-12	0.3604
4.66402e-15	0.36037
5.30785e-06	0.360311
3.01879e-07	0.360118
0.00269663	0.359622
2.22848e-10	0.359564
5.53004e-05	0.359197
1.82036e-12	0.358677
0.0091554	0.358495
3.07123e-14	0.35783
7.13903e-13	0.357574
2.30674e-06	0.357432
3.13128e-11	0.357368
5.54665e-05	0.357198
3.66616e-05	0.356416
1.16578e-22	0.356218
0.00212217	0.355822
3.81754e-10	0.355566
0.00551995	0.355529
1.44561e-11	0.355127
2.74355e-11	0.355072
0.212873	0.354531
2.14239e-09	0.354368
5.48208e-07	0.354316
6.92137e-19	0.35423
0.0015061	0.354187
0.0198081	0.354011
0.00154031	0.353795
6.34157e-09	0.353772
1.13823e-12	0.353549
7.88633e-11	0.353001
0.000735767	0.352909
5.3938e-14	0.352862
2.93161e-10	0.352836
6.99529e-18	0.352492
7.50923e-14	0.352489
3.92806e-11	0.352376
7.67105e-15	0.352248
1.59571e-06	0.352234
2.37586e-09	0.352194
2.22122e-07	0.352146
9.21151e-06	0.351859
1.54815e-13	0.35147
0.00243197	0.351103
2.52087e-06	0.351085
5.28813e-07	0.350998
3.43762e-05	0.350638
0.000351422	0.350397
1.39279e-05	0.350015
2.69639e-08	0.349953
8.80898e-16	0.349928
9.89728e-07	0.349549
8.94493e-12	0.349334
2.5217e-11	0.349222
0.0418689	0.348981
1.31252e-09	0.348869
3.99409e-06	0.348431
1.06123e-09	0.348167
3.88108e-10	0.34816
3.51792e-12	0.34816
0.000247649	0.347975
0.0301795	0.34781
9.43456e-06	0.347714
9.50401e-15	0.347688
1.18223e-05	0.347653
6.31886e-09	0.347633
0.000314633	0.347625
2.56993e-14	0.347587
1.03226e-08	0.347507
1.00893e-11	0.347341
2.54166e-13	0.347338
0.00207749	0.347063
8.42232e-07	0.347028
3.00636e-14	0.347004
7.18315e-16	0.346931
0.000220684	0.346581
0.0471386	0.346479
0.000426815	0.346164
5.23807e-09	0.345945
2.16027e-10	0.345889
1.64626e-09	0.345822
4.58184e-05	0.345809
1.22172e-09	0.345662
0.000170332	0.345517
2.98909e-10	0.345323
8.40254e-13	0.345321
0.000389473	0.344961
1.6356e-09	0.343974
2.77733e-06	0.343949
3.75633e-07	0.343757
0.000453942	0.343668
2.47221e-12	0.343555
9.71108e-14	0.343334
0.354059	0.34333
7.18908e-16	0.343287
0.00349053	0.343215
2.90558e-10	0.34303
2.66324e-06	0.342436
0.000456347	0.342168
0.000205894	0.34214
0.0015078	0.342039
2.87539e-13	0.342034
5.53179e-09	0.341693
1.03954e-05	0.341262
1.91179e-09	0.341156
0.000559714	0.341024
3.95992e-08	0.340879
8.72302e-15	0.340429
6.64071e-15	0.340181
0.00126985	0.33998
9.32899e-09	0.339966
2.33927e-07	0.339334
5.83525e-13	0.339161
1.08966e-06	0.339145
0.00162932	0.339105
0.00230424	0.339034
3.58175e-14	0.338933
3.47711e-13	0.338924
9.23184e-09	0.338551
9.22195e-17	0.33847
1.01137e-08	0.33823
3.81146e-15	0.338193
8.5369e-05	0.337818
2.01414e-08	0.337816
0.000878318	0.337545
0.000469108	0.337525
0.000116483	0.337524
3.16255e-14	0.33732
0.00766132	0.337046
6.56442e-13	0.336976
0.202222	0.336745
1.14948e-13	0.336716
2.02749e-14	0.336475
1.25621e-10	0.336291
6.18122e-13	0.336183
0.000103933	0.336103
0.133526	0.336086
4.35724e-05	0.335914
1.19498e-08	0.335795
0.000175213	0.335764
1.25744e-14	0.335428
3.72288e-12	0.335387
7.9588e-07	0.335163
4.12787e-10	0.334855
2.77934e-13	0.33479
2.55064e-13	0.334724
1.55347e-06	0.334644
2.0069e-13	0.334614
2.033e-18	0.334573
1.07407e-12	0.334473
1.41522e-15	0.334413
0.00668943	0.334019
3.52048e-06	0.333785
2.49695e-08	0.333206
0.000299321	0.332949
0.00725339	0.332857
1.88072e-06	0.332605
2.26748e-16	0.332374
2.13136e-07	0.332216
7.67754e-15	0.332206
0.00110212	0.331934
5.02028e-06	0.331858
2.80128e-07	0.33152
7.01161e-07	0.331373
0.00144591	0.330669
8.26701e-10	0.330223
4.49024e-09	0.330042
1.29236e-11	0.329986
8.29904e-05	0.32998
3.62815e-08	0.329968
2.92481e-06	0.329366
1.94274e-18	0.329215
2.25796e-11	0.328988
0.0556207	0.328704
8.84718e-12	0.328611
6.88609e-06	0.328556
1.18429e-14	0.328453
2.15657e-12	0.328285
1.45116e-09	0.328111
7.52008e-07	0.327909
1.00674e-08	0.327846
4.48498e-05	0.327769
3.02128e-13	0.327605
2.96583e-10	0.327591
1.36914e-14	0.327524
0.00363734	0.327517
1.65699e-09	0.327492
0.00433414	0.3271
9.74697e-11	0.326839
5.57777e-19	0.326596
2.98729e-17	0.326466
3.66408e-05	0.326368
0.000185786	0.32628
8.38063e-06	0.326258
1.50394e-12	0.326232
0.000883042	0.326009
6.14989e-12	0.325941
4.37433e-12	0.325771
1.21647e-22	0.325659
7.57105e-12	0.325615
1.21647e-22	0.325582
2.22226e-13	0.325558
0.361122	0.325544
4.26892e-07	0.325308
1.72903e-08	0.325306
1.84223e-05	0.325295
1.93666e-10	0.325129
0.0142675	0.324929
1.47047e-10	0.324585
1.52778e-08	0.324462
5.5533e-05	0.324331
2.95027e-14	0.324095
0.0225017	0.324056
0.00202627	0.323961
5.50829e-18	0.323953
5.26514e-14	0.323931
1.39597e-06	0.32373
2.73752e-05	0.323605
2.70026e-07	0.323044
3.92806e-11	0.322922
0.00979888	0.322722
0.0117978	0.322394
0.00120922	0.322233
1.75468e-13	0.322034
3.46135e-06	0.321476
1.03826e-13	0.321153
8.06234e-11	0.321118
8.40254e-13	0.321075
7.01244e-07	0.320988
5.933e-11	0.320726
1.01063e-06	0.320641
7.01657e-16	0.320434
2.78341e-09	0.320432
2.51998e-16	0.320405
1.87975e-07	0.320335
4.08946e-09	0.320289
5.49754e-14	0.320137
2.91549e-15	0.320055
8.94493e-12	0.319955
1.29835e-10	0.319939
2.80321e-08	0.319794
5.25567e-10	0.319698
9.29593e-14	0.319533
1.93554e-15	0.319503
0.0082958	0.319447
0.00130403	0.319408
7.39705e-08	0.319357
6.2478e-06	0.319286
3.99554e-12	0.319142
5.16076e-05	0.319101
0.0410515	0.318873
7.03696e-13	0.318623
6.10707e-08	0.318443
1.04052e-12	0.318369
2.28634e-06	0.318157
5.75281e-13	0.318003
4.20136e-05	0.317693
1.68711e-08	0.317676
6.96514e-07	0.31762
4.38182e-05	0.317491
0.0939231	0.31729
1.71832e-13	0.317213
9.82432e-11	0.317083
7.57569e-05	0.317075
1.53959e-08	0.317045
1.97104e-07	0.316903
1.04025e-08	0.316861
5.18905e-05	0.316674
1.3078e-10	0.316654
0.0332716	0.31639
5.82457e-07	0.316352
3.18471e-06	0.316351
4.26499e-08	0.316176
3.42949e-10	0.315966
5.66752e-09	0.315856
2.46876e-11	0.315654
0.0506544	0.315654
0.000103304	0.315615
2.09177e-09	0.315392
7.68998e-07	0.315304
5.10269e-13	0.315255
1.26406e-10	0.315214
7.05963e-15	0.315185
2.28258e-06	0.315142
0.00794908	0.315119
4.00036e-06	0.31458
2.11196e-11	0.314328
1.65006e-11	0.3143
0.00100225	0.314232
1.46262e-22	0.314158
9.12281e-09	0.314039
2.61748e-09	0.313899
0.0885972	0.313691
0.00177833	0.313558
4.12273e-15	0.313549
0.0621044	0.313471
0.000698724	0.313251
7.62219e-23	0.313202
1.11335e-06	0.31317
0.0235417	0.313155
6.26456e-07	0.312969
0.00542018	0.31291
2.90774e-13	0.312702
3.4941e-07	0.312671
0.0385958	0.312459
4.66558e-08	0.312185
3.39743e-11	0.312127
5.35298e-13	0.312034
0.00461825	0.311974
7.33567e-05	0.311844
5.08115e-05	0.31144
7.30089e-11	0.311196
0.00463397	0.310921
1.20231e-14	0.310837
1.39737e-10	0.310766
0.000512084	0.310678
1.24413e-05	0.310523
2.26736e-06	0.310429
4.91521e-07	0.310259
1.04695e-11	0.31006
4.04374e-07	0.309957
1.20683e-12	0.309907
1.73594e-11	0.309818
1.60993e-11	0.309565
6.82531e-12	0.309542
1.09138e-12	0.309478
7.24179e-08	0.309427
4.49819e-11	0.309418
0.185128	0.309186
5.24106e-08	0.308994
0.133077	0.308831
1.03684e-14	0.308606
1.34528e-07	0.308525
2.07699e-05	0.308354
1.30145e-06	0.308238
3.99515e-10	0.308006
3.00149e-08	0.307856
3.42611e-06	0.307821
2.20896e-13	0.307643
0.0293674	0.307473
1.51546e-14	0.307255
1.31e-05	0.30711
3.48171e-10	0.307109
7.73133e-13	0.306828
4.96618e-15	0.306633
4.06604e-08	0.306466
2.0988e-10	0.305704
0.000135228	0.305657
1.36998e-11	0.30561
0.000102565	0.305407
3.40472e-10	0.305367
0.000967189	0.305239
9.31439e-06	0.305094
5.22976e-08	0.305058
1.01883e-14	0.305056
7.99393e-05	0.305028
5.59124e-08	0.304962
8.07871e-10	0.30487
2.88446e-09	0.30486
9.92298e-08	0.304829
9.00288e-18	0.304817
6.94389e-11	0.304651
0.000518594	0.304627
0.00138587	0.304617
4.75999e-05	0.304566
0.00563217	0.30451
0.241675	0.304441
1.77957e-08	0.304321
7.71795e-10	0.304087
1.36644e-10	0.304025
1.68791e-06	0.30398
1.70318e-12	0.303567
3.05834e-08	0.303447
1.07593e-07	0.303212
0.0034514	0.303168
2.59292e-11	0.303026
1.83415e-06	0.30278
1.5991e-05	0.302647
0.000595769	0.302547
0.000306031	0.302293
6.96035e-06	0.302265
7.69233e-16	0.302202
9.91845e-08	0.302162
0.000121616	0.302098
0.000725025	0.301977
6.19329e-06	0.301777
4.85593e-07	0.301773
0.128203	0.301744
5.75281e-13	0.301708
0.000529924	0.30152
1.65568e-09	0.301445
4.10846e-07	0.301341
8.76137e-10	0.301269
3.22987e-05	0.301182
0.0013051	0.301014
9.12774e-10	0.300831
4.93317e-06	0.30065
3.65665e-06	0.300504
1.85724e-09	0.300232
5.19349e-05	0.300142
7.01657e-16	0.299921
1.39572e-08	0.299912
5.08349e-09	0.299823
3.80917e-11	0.299809
1.84913e-08	0.299722
2.26534e-14	0.299683
3.33048e-12	0.299671
6.9277e-07	0.299394
1.25623e-05	0.299382
2.41354e-16	0.299381
2.70895e-14	0.299182
6.74009e-07	0.299001
0.00106443	0.29879
1.54815e-13	0.298772
1.68351e-06	0.298689
2.37591e-06	0.29852
0.000196991	0.298422
3.38402e-05	0.298373
3.83028e-09	0.298104
0.0486359	0.298023
4.06173e-17	0.298006
0.0870442	0.29799
4.8194e-06	0.297881
1.73851e-05	0.297862
4.10874e-10	0.29786
1.38719e-06	0.297719
8.99814e-09	0.297618
3.18098e-13	0.297547
1.24351e-07	0.297501
1.00143e-07	0.297338
8.78801e-07	0.297291
9.20266e-07	0.296951
1.39665e-12	0.296565
1.51585e-08	0.296488
9.65873e-05	0.296379
1.88083e-08	0.296345
9.26488e-05	0.296018
1.09905e-10	0.295877
1.12656e-11	0.295607
0.00152497	0.295538
0.00104942	0.295437
1.23915e-07	0.295346
3.31046e-10	0.295218
6.9392e-11	0.295149
9.12024e-09	0.295014
1.51131e-08	0.294905
2.31976e-06	0.294878
0.00948032	0.294758
2.11759e-09	0.294669
3.34465e-06	0.294655
7.01685e-21	0.294652
4.76367e-17	0.294613
8.41704e-06	0.294597
5.29035e-09	0.294485
1.68902e-08	0.294264
1.72635e-05	0.29417
6.59764e-09	0.294144
1.45411e-10	0.294057
4.12787e-10	0.293782
9.13394e-09	0.293768
1.34486e-15	0.293701
1.87231e-08	0.293602
3.3043e-12	0.293575
3.70059e-11	0.293479
1.15576e-15	0.293463
0.000290727	0.293456
2.2872e-07	0.293408
7.81922e-06	0.293326
3.3381e-05	0.293154
1.21005e-05	0.293145
2.28805e-05	0.293083
0.00110079	0.292974
0.000129512	0.292807
4.37433e-12	0.292792
2.28013e-10	0.292754
9.52874e-08	0.292738
1.09609e-06	0.292586
6.74486e-10	0.292512
2.78341e-09	0.292401
5.8378e-09	0.292311
2.88181e-07	0.292058
4.46924e-09	0.292044
1.21261e-06	0.292013
0.000451868	0.292003
1.46169e-09	0.291858
2.25796e-11	0.291838
0.000473889	0.291836
0.0189739	0.291747
2.32111e-10	0.291721
3.21733e-11	0.291549
0.00510499	0.291252
4.43219e-06	0.291222
3.13941e-05	0.291077
9.68214e-14	0.290942
1.87317e-06	0.290878
6.57118e-12	0.290814
0.000569345	0.290733
5.49883e-11	0.290322
1.39435e-14	0.290279
7.79861e-10	0.29023
1.34021e-06	0.290147
2.58777e-07	0.290134
2.21374e-13	0.290103
4.53654e-06	0.290031
0.00174886	0.289985
5.62399e-10	0.289799
7.95506e-07	0.289784
1.66432e-05	0.289436
2.28788e-10	0.289386
1.6295e-16	0.289381
2.65878e-08	0.289351
8.21657e-07	0.289297
6.77841e-09	0.289181
0.00138108	0.289088
0.000791191	0.28908
6.09389e-08	0.28906
2.22122e-07	0.289057
4.78184e-09	0.289036
5.6361e-15	0.288981
6.15347e-12	0.28896
1.16488e-08	0.288879
5.22976e-08	0.288827
2.96644e-10	0.288821
1.65006e-11	0.28866
0.000247958	0.288408
0.00937229	0.288399
9.41176e-09	0.288398
2.69958e-10	0.288046
4.37215e-09	0.288021
6.75293e-06	0.287961
4.08979e-05	0.287895
1.77189e-05	0.287666
8.24741e-17	0.287551
4.88525e-08	0.287256
6.80964e-12	0.287201
6.94389e-11	0.287191
0.000253801	0.287141
2.33851e-05	0.287038
0.00230275	0.286723
9.12909e-11	0.286657
5.23929e-15	0.286521
1.51188e-08	0.28651
9.47048e-08	0.286391
1.06213e-07	0.286258
1.23957e-10	0.286104
8.08792e-07	0.286034
9.93493e-13	0.285774
1.64246e-09	0.28558
1.43856e-09	0.28551
7.27037e-09	0.285471
1.20775e-19	0.285436
0.000103687	0.285428
2.1705e-07	0.285377
1.43028e-17	0.285357
0.000407685	0.285249
8.67571e-10	0.285187
0.0577601	0.285105
1.70669e-11	0.285072
3.11563e-14	0.285009
2.71001e-06	0.284985
1.38193e-10	0.284716
9.89643e-10	0.284694
5.10685e-08	0.284571
0.000500189	0.284496
3.62779e-12	0.284353
2.00018e-08	0.284325
1.82398e-18	0.284245
0.00540727	0.284244
2.70005e-14	0.284166
1.29375e-09	0.284153
1.87516e-15	0.28413
0.000394917	0.283987
0.000238841	0.283487
8.65803e-09	0.283403
0.00338487	0.2834
0.000419125	0.283334
7.36055e-06	0.283267
2.7625e-12	0.283249
3.9235e-07	0.283242
2.08789e-12	0.283198
1.0462e-05	0.282993
8.70362e-05	0.282957
1.64262e-13	0.282873
2.16604e-10	0.282843
5.44831e-08	0.282705
3.07464e-07	0.282427
5.11422e-14	0.282307
4.36035e-12	0.282014
3.78341e-06	0.281993
1.02608e-06	0.281947
4.67187e-09	0.281703
2.88141e-06	0.281584
1.15379e-11	0.281581
1.6028e-18	0.281553
3.35835e-13	0.281494
3.75669e-09	0.281297
0.000136719	0.28121
0.00130493	0.28098
5.90996e-05	0.280944
3.54418e-08	0.280925
0.00721909	0.280864
0.000544525	0.280679
0.0793429	0.280646
2.77171e-07	0.280514
3.78276e-11	0.280427
8.72867e-07	0.280224
7.24994e-05	0.280157
0.00428206	0.27987
4.50393e-08	0.279831
1.03258e-05	0.279751
2.89661e-07	0.279562
4.69357e-10	0.279503
5.26367e-09	0.27948
2.31116e-16	0.279316
0.00910399	0.279262
0.000370146	0.279251
0.0113596	0.279127
5.16931e-06	0.27909
6.89502e-11	0.279057
4.87976e-05	0.278996
3.31605e-11	0.27894
1.71636e-10	0.278847
1.36423e-05	0.278836
2.26442e-09	0.27873
2.65905e-12	0.278726
3.64001e-10	0.27871
3.16662e-06	0.278687
5.97536e-09	0.278514
3.54032e-08	0.2783
1.84069e-09	0.278015
0.021401	0.277819
6.31886e-09	0.277819
1.19448e-07	0.277783
1.43811e-06	0.277692
1.72226e-11	0.277542
2.74383e-19	0.277469
0.292449	0.277413
3.2767e-07	0.27731
0.0042191	0.277296
4.37934e-12	0.277227
7.16678e-12	0.277203
5.54851e-11	0.277188
4.10235e-08	0.277138
5.03843e-20	0.277023
8.62022e-08	0.276954
5.18858e-07	0.276736
2.97463e-11	0.276688
1.72939e-11	0.276667
1.17059e-12	0.276653
0.000757761	0.276605
3.80731e-05	0.276546
0.000113692	0.276444
1.14173e-05	0.276443
2.77057e-08	0.276414
5.69343e-06	0.276302
2.00532e-13	0.27614
7.16678e-12	0.276023
9.33087e-07	0.27584
1.54815e-13	0.275721
0.000123645	0.275711
8.83317e-06	0.275454
1.27828e-12	0.275441
1.41494e-07	0.275202
0.0703225	0.275144
5.09797e-13	0.275144
3.94345e-08	0.275055
0.0259531	0.275021
6.51592e-11	0.274985
3.85624e-10	0.274961
9.74697e-11	0.274907
1.71246e-05	0.274785
1.40457e-10	0.274707
2.84373e-11	0.274577
3.33771e-08	0.27454
7.60456e-11	0.274523
1.82329e-09	0.274481
2.62617e-11	0.274463
1.1203e-08	0.274303
7.20939e-14	0.27421
0.00601467	0.274193
1.51765e-11	0.274132
2.52435e-06	0.274025
2.91959e-05	0.274012
1.30088e-15	0.273937
4.39134e-05	0.273922
5.89174e-11	0.27392
1.52727e-05	0.27389
1.75167e-06	0.273826
3.20332e-08	0.273814
7.2997e-09	0.273802
1.25427e-07	0.273767
1.01841e-07	0.273617
1.76634e-07	0.273513
4.86171e-12	0.273339
8.50432e-06	0.273329
0.000151386	0.273156
2.04549e-05	0.273138
0.0239023	0.273078
1.52138e-05	0.272992
3.16573e-09	0.27284
6.03025e-08	0.272704
7.68999e-09	0.272608
9.40302e-16	0.272543
2.25811e-06	0.272449
1.46325e-07	0.272356
1.24882e-10	0.272285
0.00242628	0.272276
7.87155e-16	0.272208
1.02395e-13	0.272088
6.8306e-06	0.272053
1.12656e-11	0.271698
2.41903e-10	0.27159
2.25507e-10	0.27155
7.67047e-09	0.271447
1.4672e-06	0.27138
3.34365e-10	0.271245
1.53237e-05	0.271156
4.12878e-05	0.271098
2.54429e-13	0.270904
7.79448e-12	0.270877
4.76379e-11	0.270581
6.31701e-13	0.270485
8.99513e-12	0.270475
2.80469e-09	0.270426
2.05366e-06	0.270396
8.73779e-07	0.270189
3.84778e-11	0.27012
1.15314e-06	0.270117
2.93326e-08	0.269933
1.17356e-07	0.269931
2.728e-16	0.269873
1.74931e-10	0.269776
7.78229e-16	0.269769
0.365343	0.269734
0.000305956	0.269594
3.21231e-10	0.269589
2.20751e-07	0.269514
0.000652331	0.2695
2.22589e-05	0.269411
4.82858e-11	0.269352
2.07404e-05	0.26932
0.0115791	0.269298
3.93767e-09	0.269231
1.43268e-08	0.269071
3.06306e-15	0.269021
4.01168e-07	0.269007
0.0120028	0.268953
4.032e-09	0.268881
1.04695e-11	0.268861
0.00754485	0.268846
9.10793e-07	0.26857
4.58062e-05	0.268506
2.82302e-08	0.268353
3.87946e-16	0.268336
1.89428e-08	0.268326
2.62908e-14	0.268319
0.00683355	0.268108
1.02949e-20	0.26806
0.00635587	0.267794
1.9812e-09	0.267764
1.13662e-12	0.267751
0.0199258	0.26774
2.05351e-07	0.267711
1.65346e-10	0.267711
8.26673e-07	0.267599
4.7727e-11	0.267482
3.1508e-10	0.267243
1.0296e-12	0.26723
5.3938e-14	0.267205
5.09797e-13	0.267189
1.39886e-07	0.267119
7.9829e-08	0.267106
0.0364331	0.266976
2.62503e-05	0.266971
6.09484e-09	0.266963
1.60193e-05	0.26692
4.81741e-07	0.266874
6.44669e-10	0.266846
1.55521e-13	0.266839
3.55033e-09	0.266831
0.000894644	0.266637
0.00154134	0.266597
0.130019	0.266546
1.17197e-09	0.266495
1.74148e-05	0.266387
3.60565e-11	0.266285
1.38175e-05	0.266233
1.75017e-10	0.26619
4.01723e-06	0.266041
5.65977e-05	0.265843
8.88571e-11	0.265828
9.02829e-09	0.265773
3.12592e-08	0.265716
1.49465e-05	0.265477
2.56797e-07	0.265434
4.43938e-06	0.265247
1.96e-12	0.265237
0.00991351	0.26522
7.75486e-08	0.265105
2.86349e-05	0.265104
7.34681e-07	0.265031
5.86949e-08	0.264921
1.10985e-08	0.26487
0.000776129	0.264772
3.85907e-15	0.264707
3.32237e-11	0.264561
3.29653e-08	0.264489
8.14298e-11	0.264474
9.13394e-09	0.264429
1.59433e-05	0.264387
8.40254e-13	0.264365
1.20338e-06	0.26435
8.70506e-09	0.264334
1.25477e-06	0.264266
6.82531e-12	0.264248
2.04384e-05	0.264154
4.6144e-07	0.264097
2.05534e-12	0.264095
4.51843e-06	0.264044
9.13394e-09	0.263911
3.40217e-08	0.263779
9.6744e-11	0.263732
2.29334e-07	0.263476
0.000179312	0.263416
0.0345699	0.263357
9.54483e-07	0.263345
1.43856e-09	0.263309
0.000168934	0.263278
5.7064e-08	0.263014
0.0018311	0.262984
3.50887e-07	0.26289
6.07138e-12	0.262882
3.03432e-10	0.262817
0.000278544	0.262731
0.234574	0.262696
1.77709e-08	0.262597
2.97463e-11	0.262495
5.67282e-08	0.262454
1.61291e-06	0.262448
0.000259483	0.262334
2.37477e-07	0.262225
8.21251e-09	0.262074
3.16662e-06	0.262036
0.0025462	0.262018
1.18064e-06	0.26192
3.50288e-07	0.261906
2.01474e-08	0.261819
9.93583e-06	0.261812
8.99513e-12	0.261661
1.19223e-06	0.26148
0.0291041	0.261451
1.55986e-05	0.261351
1.1399e-10	0.261277
1.95075e-06	0.261259
0.00731532	0.261214
1.81709e-11	0.261174
5.66267e-17	0.261152
2.41667e-11	0.261146
0.0286813	0.261122
3.6724e-05	0.261071
4.01168e-07	0.260536
0.0261558	0.260496
0.000102105	0.260421
1.55315e-07	0.260421
9.64558e-12	0.260323
2.86387e-14	0.260272
1.67832e-14	0.260202
3.6014e-06	0.259978
4.37132e-13	0.259967
5.52593e-15	0.259929
0.0137131	0.259914
3.40218e-06	0.259842
8.42301e-05	0.259671
5.0837e-09	0.259275
0.000150574	0.259267
3.63259e-07	0.259265
1.09273e-19	0.259156
1.89428e-08	0.259111
2.6407e-08	0.258998
1.46135e-05	0.258877
4.88621e-10	0.258858
8.09597e-10	0.258845
0.113725	0.258793
1.87306e-07	0.258776
3.31484e-06	0.258773
2.63709e-11	0.258689
9.82399e-14	0.258688
4.15053e-05	0.258426
2.11459e-12	0.258402
1.10432e-06	0.258299
2.23817e-05	0.258238
7.60266e-07	0.258234
6.62667e-09	0.258214
1.96368e-17	0.258135
4.2536e-05	0.258031
9.41526e-05	0.258012
3.3515e-14	0.257987
0.00179661	0.257914
2.61638e-05	0.257819
1.5754e-09	0.257609
9.07778e-14	0.257578
2.97463e-11	0.257572
2.7443e-14	0.257358
8.59464e-09	0.257311
8.09147e-07	0.257182
1.83623e-13	0.257147
1.25789e-06	0.257126
0.00746999	0.257021
6.61186e-07	0.256911
0.000344515	0.25673
0.00880276	0.256641
5.58603e-11	0.256624
1.20702e-05	0.256533
0.00623527	0.256489
3.46488e-12	0.256366
2.80799e-06	0.256342
3.1302e-07	0.256305
2.14752e-08	0.256229
3.16662e-06	0.256202
8.17715e-10	0.256178
0.00388739	0.255849
0.000166082	0.255578
2.08183e-12	0.255557
4.23038e-08	0.255545
1.04828e-10	0.255538
0.000715672	0.255346
1.28967e-06	0.255253
1.80055e-08	0.255234
7.72441e-09	0.255148
0.000639573	0.255104
0.000247827	0.254941
5.71693e-07	0.254896
0.000142412	0.254798
6.51402e-10	0.254773
0.000182845	0.254739
0.0474278	0.25462
3.47138e-06	0.254477
1.26378e-08	0.254464
9.37662e-12	0.254455
1.20009e-13	0.25441
1.10718e-08	0.254316
1.35455e-08	0.254074
0.000329717	0.25406
0.0395655	0.254052
9.16209e-08	0.25397
3.19032e-10	0.253896
0.0748086	0.253808
5.31267e-05	0.253802
2.27641e-06	0.253696
2.77362e-09	0.253585
6.36743e-06	0.253494
0.0167074	0.253492
3.6724e-09	0.253487
0.00103508	0.253382
1.20579e-06	0.253377
8.26701e-10	0.253271
0.266923	0.253228
7.71649e-05	0.253223
0.000626644	0.253191
3.4242e-07	0.253188
5.3938e-14	0.253171
6.05275e-09	0.253112
4.88616e-06	0.253082
0.000261223	0.253057
7.08597e-05	0.252927
0.00440494	0.252921
0.00615099	0.25289
8.72302e-15	0.252858
3.59766e-16	0.252756
7.32194e-09	0.252739
5.57777e-19	0.252618
0.000667953	0.252546
0.00162752	0.252414
0.494384	0.252398
1.00001e-07	0.252377
0.00590969	0.25236
0.00643562	0.252355
2.43992e-05	0.252337
4.4728e-05	0.252126
7.77172e-10	0.251992
7.95116e-05	0.251963
1.81422e-08	0.251939
1.87837e-07	0.251897
1.32331e-09	0.251838
3.80284e-06	0.251822
3.09974e-09	0.251802
0.125953	0.251712
7.99477e-09	0.25151
9.98066e-06	0.251448
4.27404e-06	0.251328
4.31563e-05	0.251309
2.0928e-05	0.251088
0.0121407	0.250969
0.000179402	0.250968
2.40648e-12	0.250843
9.47915e-19	0.250842
1.87975e-07	0.250834
0.000133017	0.250604
4.26499e-08	0.250544
7.18139e-08	0.250455
0.000169944	0.250453
0.0301458	0.250357
3.0821e-08	0.250352
3.58473e-06	0.250205
0.000530097	0.250201
1.61897e-13	0.250143
4.12674e-10	0.250091
2.15395e-10	0.250016
3.57296e-06	0.249936
3.2322e-08	0.249867
1.28628e-07	0.249706
3.61109e-08	0.249619
2.66273e-13	0.249386
0.000117454	0.249317
1.64787e-16	0.249253
6.27971e-06	0.249217
8.67036e-11	0.249202
8.52269e-08	0.24908
0.0333928	0.24895
3.18648e-21	0.248825
3.18098e-13	0.248808
1.83021e-07	0.248764
3.88473e-13	0.248544
5.70378e-08	0.248417
2.16027e-10	0.248362
0.000687165	0.248304
5.13933e-08	0.2483
4.09029e-07	0.24821
0.0437894	0.248194
1.85427e-07	0.248115
1.07058e-05	0.248104
0.00322978	0.248041
1.01561e-07	0.248027
1.75294e-05	0.248006
5.42464e-07	0.247975
1.08123e-06	0.247638
0.00341003	0.247625
3.80225e-05	0.247625
2.03741e-12	0.24761
0.0326418	0.247534
1.90722e-06	0.247355
0.0015809	0.247304
5.33401e-11	0.247268
2.28497e-06	0.247115
2.85567e-07	0.247108
2.19256e-07	0.247092
0.0353702	0.246949
2.52722e-05	0.246944
5.67282e-08	0.24693
0.00285669	0.246882
0.000120579	0.246862
8.04159e-08	0.246829
1.11168e-08	0.2468
1.19023e-09	0.246742
6.43278e-09	0.246682
7.42647e-07	0.246654
1.81977e-05	0.246594
1.6659e-10	0.246531
2.0069e-13	0.24649
7.25037e-10	0.246487
0.000122773	0.246401
2.51526e-05	0.246398
0.00155822	0.246205
0.000241936	0.245972
2.44551e-06	0.245877
1.65346e-10	0.245869
2.44629e-05	0.245676
0.00168747	0.245624
2.62973e-09	0.245393
0.000747774	0.245341
2.33927e-07	0.245302
0.00301937	0.245097
0.0328528	0.244962
8.23166e-08	0.244913
0.00998963	0.244724
2.35048e-05	0.244713
8.26093e-06	0.244674
5.99709e-08	0.244665
5.97155e-08	0.244649
2.80252e-10	0.244501
5.60573e-07	0.244357
2.48502e-06	0.244339
8.7812e-10	0.244236
4.65794e-05	0.244235
5.23268e-05	0.244231
4.37509e-07	0.244141
3.13645e-13	0.24398
4.16371e-18	0.243968
6.73919e-10	0.243895
3.89529e-08	0.243751
7.98557e-11	0.243742
0.00021247	0.243698
9.76544e-07	0.243596
2.44811e-10	0.243539
0.000241082	0.243523
1.82113e-07	0.243517
4.1998e-06	0.24349
1.61379e-09	0.243447
0.0122347	0.243399
1.70454e-09	0.243392
1.14301e-07	0.243129
5.1898e-07	0.243111
6.86729e-16	0.24304
0.000304658	0.24296
2.64025e-10	0.242875
0.000108821	0.242828
3.38207e-10	0.242762
1.36837e-06	0.242746
4.75317e-09	0.242719
4.36177e-05	0.24269
0.000518594	0.242628
6.1394e-10	0.242462
3.15042e-11	0.242445
8.6743e-10	0.242444
0.00179731	0.242439
9.43761e-05	0.24242
2.35844e-09	0.242379
0.00313944	0.242305
1.40704e-05	0.24222
7.84008e-06	0.24215
5.21996e-09	0.242122
0.0152159	0.242117
0.0262542	0.2421
0.000344154	0.242099
8.59287e-06	0.242031
4.63992e-07	0.241864
0.00528007	0.241833
0.000518518	0.241809
0.000135616	0.241764
6.20891e-08	0.24175
4.82697e-07	0.241648
1.04019e-06	0.241581
0.000526967	0.241205
0.000216241	0.241197
1.29088e-10	0.241169
9.84183e-07	0.24109
6.49629e-09	0.24106
0.00549903	0.241057
7.13033e-08	0.241045
9.32659e-10	0.240887
9.70549e-11	0.24063
1.19267e-11	0.240617
3.5162e-08	0.240541
0.00951553	0.240402
5.08888e-08	0.240389
0.000382892	0.240387
1.2598e-05	0.240285
2.27694e-05	0.240244
1.33102e-14	0.240239
1.20818e-06	0.240127
0.0333786	0.240073
4.82851e-08	0.240063
0.000688468	0.240018
0.0126591	0.239931
2.53015e-09	0.239669
1.8223e-11	0.239588
0.00214745	0.239534
1.56447e-09	0.239458
4.35933e-05	0.239425
4.52823e-05	0.239385
8.48483e-09	0.239353
0.00012118	0.239315
0.0104688	0.239284
0.0555052	0.239267
2.97798e-13	0.239002
3.87533e-08	0.239001
9.49547e-08	0.238987
7.99119e-07	0.238978
0.000359514	0.238947
3.56894e-08	0.238921
0.00621714	0.238809
2.01324e-05	0.238729
3.19032e-10	0.238703
0.0136413	0.238685
7.37893e-07	0.238659
4.88621e-10	0.238658
1.28373e-06	0.238644
9.68333e-06	0.238216
4.98815e-07	0.238205
1.31142e-10	0.238154
9.98218e-10	0.238118
6.10424e-05	0.238057
4.59062e-05	0.23797
9.32439e-05	0.237886
2.79873e-07	0.237876
4.09802e-07	0.237871
2.20064e-06	0.237732
0.280265	0.237707
9.82124e-05	0.237696
5.55411e-15	0.237686
0.0184501	0.23765
2.65679e-09	0.237646
7.49678e-10	0.237624
1.8706e-06	0.237496
1.68143e-07	0.237446
1.63314e-08	0.2374
1.68299e-05	0.237351
4.67187e-09	0.237304
7.10369e-09	0.23719
0.000503801	0.237048
0.000192235	0.237
0.000234566	0.236849
4.13422e-07	0.236802
0.338725	0.236648
3.2596e-06	0.236643
5.53179e-09	0.236632
0.000293109	0.236608
1.17189e-05	0.236604
3.54204e-06	0.236581
0.0798958	0.236408
5.47741e-05	0.236401
4.52086e-07	0.236332
1.22668e-06	0.236037
6.10424e-05	0.236021
0.000148728	0.236011
6.45447e-07	0.235946
1.90302e-05	0.235924
7.39705e-08	0.235866
1.12667e-05	0.23563
8.67099e-08	0.235597
6.30068e-09	0.235595
3.0492e-07	0.235569
1.93989e-08	0.235504
0.000273564	0.235479
6.61731e-09	0.235471
2.5544e-06	0.235446
1.77485e-05	0.235311
0.000620434	0.235204
5.98334e-09	0.235177
0.00321579	0.235048
5.64578e-08	0.235041
0.0137815	0.235032
6.21707e-08	0.234987
0.0628852	0.234867
2.75941e-06	0.234829
8.65115e-09	0.234735
2.91543e-07	0.234712
2.97463e-11	0.234646
3.32607e-06	0.234558
8.6356e-09	0.234475
1.24645e-06	0.234444
5.67833e-07	0.234437
1.12657e-10	0.234033
3.73855e-10	0.233958
4.63341e-06	0.2339
6.74483e-05	0.233854
4.81448e-05	0.233675
5.39147e-09	0.233665
7.36795e-06	0.23365
1.32473e-09	0.233537
5.56034e-06	0.233526
0.447327	0.233508
2.33927e-07	0.233496
1.38549e-17	0.233249
2.81138e-05	0.233163
5.60889e-11	0.233036
1.20405e-06	0.233016
0.0522138	0.233009
2.09417e-05	0.232934
2.52492e-06	0.232855
0.0301792	0.232685
2.16056e-07	0.232664
0.042967	0.232629
6.64373e-06	0.232519
4.23263e-06	0.232496
1.11168e-08	0.232144
1.72943e-07	0.232108
0.000173416	0.232049
7.57479e-06	0.231919
5.05378e-09	0.231835
2.77779e-07	0.231796
0.0103722	0.231753
4.12129e-05	0.231687
2.61152e-05	0.231567
2.83721e-09	0.231393
0.0102154	0.23139
3.21875e-06	0.231296
0.000507554	0.231294
9.73352e-05	0.231259
0.012551	0.231232
4.10824e-09	0.23117
3.82633e-07	0.231084
9.68939e-06	0.230959
0.000434737	0.230816
9.93455e-07	0.230785
4.84153e-05	0.230767
3.4993e-09	0.230751
5.50131e-09	0.230732
7.50629e-07	0.230708
0.00309563	0.230613
0.000616234	0.230585
6.41189e-07	0.230545
0.00713509	0.230468
4.02275e-05	0.230386
0.0910846	0.230363
2.33927e-07	0.230261
2.47699e-06	0.230213
0.00734482	0.230135
1.19461e-06	0.23001
0.0148099	0.229878
6.44378e-06	0.229832
3.53898e-06	0.229725
0.0979824	0.22966
1.2369e-08	0.229542
0.000136673	0.22952
0.00143727	0.229476
1.0599e-14	0.229457
1.32417e-05	0.229293
0.000176557	0.229241
1.09393e-05	0.229196
3.4085e-05	0.229123
2.21374e-13	0.229072
2.93757e-06	0.229057
8.78801e-07	0.228897
0.0556027	0.228736
0.0197504	0.228667
3.36334e-13	0.228655
8.90681e-06	0.228548
1.54161e-10	0.228505
0.00158383	0.228217
2.19055e-05	0.228018
9.90018e-09	0.227906
0.000900013	0.227873
0.00331546	0.227808
0.000566963	0.227733
7.18939e-09	0.22751
1.11106e-07	0.227484
6.91263e-06	0.227423
2.23347e-05	0.227423
5.99631e-08	0.227419
0.000207683	0.227367
0.000208195	0.227178
0.0188371	0.22717
1.49822e-07	0.227169
0.000273564	0.227113
2.69389e-08	0.227073
6.20468e-05	0.227042
4.07589e-05	0.227021
0.0105918	0.227015
4.13598e-10	0.226918
1.43856e-09	0.226882
0.00700539	0.226759
0.000342378	0.226749
5.89174e-11	0.226677
2.64218e-06	0.226638
9.62934e-06	0.22651
3.24146e-06	0.226462
2.19529e-09	0.226392
6.76888e-10	0.226356
4.46344e-06	0.226216
6.32655e-05	0.225983
0.00110291	0.225957
0.00135004	0.225928
1.15314e-06	0.225785
7.19635e-05	0.225733
5.22506e-08	0.225709
1.27423e-07	0.225556
3.3483e-12	0.225544
3.05335e-06	0.225529
5.72108e-11	0.225448
0.00433022	0.225404
1.32417e-05	0.225357
0.000720258	0.225336
7.67105e-15	0.225302
2.34757e-05	0.225301
2.51888e-12	0.225003
0.00130236	0.225002
2.46792e-07	0.224962
1.58642e-07	0.224943
0.000180013	0.22481
0.000157642	0.224806
1.23775e-07	0.224568
1.46325e-07	0.224496
1.54891e-06	0.224431
4.0473e-09	0.224291
3.82024e-07	0.224291
0.0190153	0.224182
8.50714e-11	0.22415
4.45285e-08	0.224083
1.30441e-07	0.224036
5.27724e-06	0.223919
4.12461e-06	0.223907
2.17947e-10	0.223854
0.000245132	0.22382
9.21487e-16	0.223789
2.95553e-06	0.223763
9.07281e-06	0.223759
5.31699e-07	0.22374
2.30237e-10	0.223734
0.0184501	0.223687
5.83806e-05	0.22361
5.28979e-08	0.223589
1.79151e-07	0.223551
8.33274e-06	0.223542
1.26812e-05	0.223542
0.0953345	0.223352
2.94515e-13	0.223351
1.36013e-09	0.22329
0.216524	0.22326
3.3384e-06	0.223243
2.33293e-11	0.22322
1.11068e-09	0.223193
3.17409e-07	0.223179
5.03163e-07	0.223028
0.00886716	0.222909
8.82162e-10	0.22284
9.59012e-12	0.222834
0.000148689	0.222781
5.02608e-11	0.222765
9.2754e-07	0.222715
0.000580245	0.22264
6.20116e-06	0.222611
1.03413e-07	0.222603
0.000101796	0.222598
0.357058	0.222589
7.91947e-05	0.222581
1.01862e-06	0.222521
0.000663495	0.222443
0.0581935	0.222381
1.83806e-05	0.222191
0.00310346	0.222178
0.00155942	0.222169
4.1642e-05	0.222161
0.00157899	0.222155
0.0013803	0.222087
0.00453066	0.222072
0.0009036	0.221968
0.000262312	0.221916
0.000117577	0.221861
0.00155185	0.221789
4.12595e-07	0.221774
1.2856e-06	0.221708
0.0010452	0.221676
0.0133632	0.221668
0.0002367	0.221571
0.000392003	0.221538
7.7169e-05	0.221536
0.390217	0.221528
8.86241e-05	0.221524
2.77728e-08	0.221458
1.69208e-06	0.221438
0.000816592	0.221432
5.97167e-14	0.221374
5.41794e-07	0.221373
2.29789e-05	0.221335
8.9131e-05	0.221231
1.09794e-06	0.221167
6.23635e-10	0.221095
0.000125325	0.221082
1.22005e-05	0.221052
0.00281657	0.220987
0.000255914	0.220937
0.000527829	0.220887
1.02008e-07	0.220874
2.3686e-06	0.220802
8.9094e-07	0.220783
5.64943e-09	0.220731
1.16471e-09	0.220661
2.518e-11	0.220629
0.0016117	0.220598
8.73984e-08	0.220593
1.84963e-10	0.2205
7.17372e-08	0.220461
1.53365e-10	0.220412
4.50931e-08	0.220324
7.50935e-09	0.22027
0.00100307	0.220075
0.000459183	0.220003
9.28884e-07	0.219904
1.14958e-08	0.219899
0.000174845	0.219769
5.71606e-07	0.219722
1.02462e-08	0.219699
0.000145829	0.219675
1.48088e-13	0.219613
0.000182177	0.219611
3.46645e-13	0.219559
3.05354e-06	0.219531
4.75737e-07	0.219508
8.06465e-05	0.219459
0.085594	0.219366
1.49609e-06	0.21935
0.00272357	0.219336
9.28816e-05	0.219289
3.00807e-07	0.219169
3.03023e-08	0.219113
7.58901e-06	0.219062
0.00078446	0.219054
6.23724e-08	0.219034
8.53104e-05	0.218982
0.0116794	0.218886
8.38624e-10	0.218879
8.78497e-08	0.218631
1.69734e-06	0.218591
3.2325e-05	0.218472
0.0120938	0.218445
0.0271423	0.218412
0.000104994	0.218346
2.05277e-05	0.218336
0.00851196	0.218266
5.06029e-05	0.218224
0.000187426	0.218195
0.000141339	0.218162
0.0038427	0.218095
3.2863e-05	0.218092
2.69365e-10	0.218077
0.000436877	0.218061
5.57804e-07	0.218011
0.107753	0.217975
0.000206234	0.217913
0.000124317	0.217911
1.06035e-08	0.217861
6.83468e-13	0.217813
1.01162e-10	0.217769
1.80687e-06	0.217755
7.42547e-06	0.217717
9.76544e-07	0.217669
1.15835e-05	0.217668
3.44615e-08	0.217663
3.44615e-08	0.217661
4.63139e-08	0.217576
0.000893987	0.217575
8.64439e-05	0.217514
4.0185e-05	0.21744
1.91579e-09	0.217336
1.03999e-09	0.217323
0.00518533	0.21729
7.99477e-09	0.217217
7.80007e-06	0.217213
5.12699e-14	0.217137
0.548091	0.217137
0.000362115	0.217045
6.64297e-07	0.217038
1.86981e-06	0.217034
6.42667e-07	0.216951
4.00682e-09	0.216864
2.9145e-05	0.216808
2.7817e-06	0.216805
8.51103e-06	0.21646
0.00149457	0.216436
5.55241e-07	0.216389
0.101529	0.216367
2.17698e-08	0.216352
3.2083e-09	0.216293
1.34021e-06	0.216248
1.10025e-07	0.216157
4.75317e-09	0.2161
3.33533e-06	0.216083
1.16996e-05	0.216052
7.35783e-07	0.21604
4.39459e-09	0.215995
1.22172e-09	0.215994
3.85624e-10	0.215956
0.000473074	0.215925
0.00167366	0.215893
0.000469827	0.215885
[truncated: 7,155 more rows]

## Sheet: Fig3c
LogFC1	LogFC2	Text
-0.750116	-0.78571	BNIP5
-0.744184	-0.626033	COL23A1
-0.781373	-1.13498	COMTD1
-0.887549	-0.635064	CST6
1.21628	0.927425	GZMM
1.56378	0.963364	HLA-DPA1
-0.773236	-1.40378	HMGN2
0.739883	0.969328	MYH13
1.09944	0.998454	TCL1A
2.06702	1.63163	TTLL6
0.749717	0.669881
0.592493	0.651554
0.873579	-0.632285
0.642604	0.653586
0.597555	0.630091
0.602391	0.647603
0.585671	0.601176
0.801038	0.585226
0.791821	-0.746763
0.891192	0.782892
0.691823	0.783735
0.904768	0.831422
1.11252	0.659866
0.807987	0.592279
1.14489	0.724599
0.588356	0.629964
1.14234	0.623055
-0.256905	-1.03046
-0.139228	-0.835077
-0.16169	-0.2141
-0.0186172	-0.00323118
-0.0536691	0.082354
0.076604	-0.485902
0.0446214	0.205364
-0.218769	0.108
0.241956	-0.0070895
-0.240231	-0.0676873
-0.00350285	-0.218099
0.250975	0.47945
0.164131	0.248194
0.00275094	-0.0394078
0.0500575	-0.162656
0.154984	0.0025173
0.0311985	0.232629
-0.0392185	0.399055
-0.0216806	-0.0311415
-0.0328409	0.150834
0.21994	-0.06807
0.19698	0.059826
-0.125877	-0.211791
0.136095	-0.445032
0.198165	0.145865
0.0832484	-0.0333869
-0.114753	0.106351
-0.258608	-0.590735
-0.0253071	0.195948
-0.135334	0.183308
-0.106873	0.1268
3.24204e-05	0.199278
0.301763	0.182396
-0.17105	-0.313811
-0.0375753	0.0260014
-1.23101	-0.179472
-0.198701	-0.0488576
0.157759	0.17992
0.000694876	0.136728
-0.0047264	0.167592
0.142874	-0.0407385
0.270552	0.229457
0.115897	0.151405
0.159362	-0.0157572
0.242509	0.269298
0.0570475	-0.0318778
0.0826613	-0.0391511
0.391663	0.0712673
0.202529	0.303447
0.234937	0.114614
0.112499	0.0740582
0.176653	0.294264
-0.115946	0.0972699
-0.0428716	0.0431219
0.211579	0.26857
-0.340058	-0.131659
0.168558	-0.0460814
0.0906907	0.291252
-0.00512469	0.132896
0.24099	0.167856
0.0538813	0.134673
0.0321199	-0.0883861
-0.28608	-0.350961
0.153513	0.186264
0.0246975	0.190294
-0.0836194	-0.0493966
0.163729	0.106547
0.157673	0.354368
0.0598758	0.0441919
-0.0772937	0.206333
0.18876	0.238947
0.122723	0.227873
0.054425	0.0470233
-0.146153	-0.0420064
0.0210158	0.463239
0.0724069	0.251838
-0.0408313	0.119725
0.0556939	0.0564484
0.0814834	-0.047851
0.117361	0.0519064
0.11809	0.187068
0.0416459	0.0799341
-0.356466	0.350397
0.602994	0.116586
-0.00253105	-0.390256
-0.178026	-0.512832
0.0126833	-0.00279475
0.00876405	0.13444
-2.02839	-0.42216
0.110712	0.0846538
-0.160304	0.00654827
-0.10988	-0.176581
0.0984256	0.250969
-0.251679	0.0394852
0.314167	0.331934
0.174087	0.176304
0.196675	0.309957
0.678904	0.354187
0.166395	0.0700367
0.0119875	0.0821986
-0.044024	0.053656
0.205967	-0.0324811
0.11824	0.0304158
-0.0352326	-0.136168
-0.0579811	0.50317
0.574087	0.312459
0.266901	0.0912838
-0.0840055	0.223352
0.344167	0.0417778
-0.513779	-0.376569
0.00473388	-0.00183506
-0.0369048	0.00692485
0.0752762	-0.185783
0.0586374	0.157423
0.275932	0.0918667
0.0816888	-0.342751
-0.134779	-0.480159
0.0638264	-0.0360692
0.127382	0.387602
-0.0526483	0.138095
0.0330675	0.0529078
0.707972	0.103092
-0.0126046	0.0279817
0.225503	0.114214
0.0152384	-0.00208106
0.137163	0.139391
-0.121161	0.0677158
0.0141129	-0.0112593
-0.137463	-0.396042
0.0165116	-0.197222
0.124103	-0.0280083
-0.0107566	-0.161422
-0.0681047	0.192897
0.145023	-0.17233
-0.65064	-0.0270621
0.0287936	0.120359
0.289169	0.257311
0.0389812	-0.0808832
-0.303059	-0.165732
0.158522	0.284245
0.341193	0.220324
0.322285	0.196517
0.0962301	0.269411
-0.0324571	-0.293986
0.20771	0.115494
0.0313095	0.109519
0.275623	0.136186
0.108313	-0.0551205
0.0707363	0.0369687
0.262138	0.0786968
0.152521	0.22284
0.336935	0.25406
0.112548	0.198806
0.0192817	0.0940014
0.184267	0.163821
-0.165699	0.0303155
-0.0666617	-0.330194
0.194083	0.195556
0.0845758	0.190576
0.143337	0.181933
0.175047	0.0786611
0.0940045	0.27873
0.236624	0.0882394
0.189984	0.164607
0.281373	0.293701
-0.139142	-0.281935
-0.0427312	0.0938198
0.0723596	0.0314782
0.123938	0.289799
0.219786	0.149941
0.270289	0.153158
0.0769923	0.0848084
0.0799735	0.0565311
-0.0481172	0.0634941
0.172578	0.0999624
0.252153	-0.0319701
0.24033	0.146382
0.167418	0.284353
-0.0268723	-0.00134831
0.12775	-0.270247
0.621472	0.463711
0.046546	-0.110027
-0.00876622	0.0968095
-0.73855	-0.00830478
-0.520896	-0.158717
-0.124224	-0.189114
0.107684	0.167382
-0.0776245	-0.0948408
-0.069058	-0.107318
-0.0204717	0.166024
0.288259	0.273802
-0.0477102	0.124021
0.21069	0.32628
0.013924	-0.327942
-0.198527	0.167654
0.091124	-0.012582
-0.0241917	0.108613
-0.000761794	0.118771
0.12643	0.151105
0.013655	0.128097
0.0773507	-0.0804663
-0.464305	0.00641765
-0.352883	-0.0721882
0.112576	0.211765
0.224823	0.338924
0.330135	0.221968
-0.545577	-1.10185
0.108319	0.346164
0.157476	0.164952
-0.0168298	0.00283797
0.0247588	-0.0423813
0.0646483	0.0933341
0.0884187	0.061946
-0.029495	-0.0870659
0.296411	-0.3546
-0.30385	0.2017
0.0454111	0.25151
0.27012	0.0798002
0.374534	0.420118
-0.0508515	-0.0313177
-0.865005	-0.199369
0.218053	0.207558
0.243145	0.110844
0.106991	0.299381
0.0845352	0.0496596
-0.561651	0.186982
0.107331	0.162686
0.299272	0.357198
-0.400068	0.0356361
0.205344	0.0965049
-0.072639	0.0190218
-0.11318	0.175723
-0.0194401	0.324462
0.498567	0.324585
0.0387754	0.0908775
0.235018	0.439527
-0.00775207	-0.10156
0.0107946	0.253271
0.110513	0.0885163
0.322993	0.224182
0.294304	-0.0371219
0.36578	0.128519
0.0685646	0.276444
-0.043169	0.0453866
-0.218744	-0.39231
0.748203	0.153294
0.310154	0.247625
0.299392	0.22952
0.0748728	0.0155895
0.222704	-0.115939
0.0197456	0.262334
-0.428715	-0.293455
0.0992613	0.257021
-0.064822	-0.0443418
-0.621171	0.0677905
0.110042	0.159347
0.1877	0.117341
0.341482	-0.205932
0.124792	0.242444
0.212154	0.197206
-0.153355	-0.0557971
-0.610372	0.144319
0.0389677	-0.287574
0.165801	0.0467089
0.21181	0.281993
0.0673597	0.143631
-0.0639696	-0.0261368
0.162824	0.27392
-0.066336	0.025866
0.109476	-0.133619
-0.0420687	0.184991
0.26308	0.273767
-0.222014	0.0522079
0.324005	0.474757
0.0824813	0.161037
0.37912	0.393722
0.139464	0.290942
-0.0937494	0.291747
0.232803	0.298772
0.165399	0.204821
0.191508	0.407728
-0.0672846	0.0103922
0.00955565	0.212825
-0.144304	-0.238584
-0.0651641	0.36436
0.156811	0.148553
-0.0331398	0.0801851
-0.220689	0.130901
0.11301	0.241045
0.0812157	0.053912
-0.0397114	0.113905
0.165844	0.339161
-0.0806326	0.0911638
0.0462821	0.235504
0.102612	-0.0999757
0.0749829	0.0812309
0.154973	0.0040006
0.180928	0.210559
-0.0165199	-0.538248
-0.0866006	-0.0575829
0.0651315	0.171676
-0.0928421	0.155022
-0.0473544	-0.0341086
0.201839	-0.139674
0.195036	0.140482
0.0195634	0.235048
0.24211	0.0288327
-0.0127784	0.0824622
0.0685875	-0.0101445
-0.0172757	-0.0349903
-0.199284	-0.0372616
0.0232747	0.0149924
0.200464	0.312702
0.184097	0.308006
0.120526	0.0135737
-0.0837938	0.150249
0.131008	0.111018
-0.114388	0.22481
0.236517	0.153531
-0.123383	-0.091649
0.109076	0.115865
0.172393	0.0496708
0.0926917	0.116367
0.127492	0.378847
0.080129	-0.34311
0.453268	0.0480368
0.020232	0.05194
0.0392209	0.0214984
0.112134	0.304817
0.162078	0.226677
0.180435	0.0231385
-0.00182228	0.146739
0.168434	-0.029892
0.05149	-0.0439903
0.0765606	-0.0536263
0.121438	0.103763
0.0198769	-0.00602468
-0.199676	0.0396637
0.221519	0.27454
0.0343359	0.0843192
0.0205509	0.160055
0.0122936	-0.183459
0.504598	0.441245
0.0963156	0.155506
-0.213423	-0.12976
0.101495	0.15235
-0.0115493	0.0131376
-0.059503	0.0298634
-0.0368161	0.0858276
0.268522	0.244713
0.30514	0.00213529
0.190654	-0.351686
0.0552689	0.095779
-0.000605662	0.0904705
0.0802917	0.20211
0.170808	0.33823
0.223995	0.203529
0.322329	0.261214
0.19093	0.0403377
-0.0195441	-0.107752
0.0720875	0.0816281
0.181431	0.313899
0.00696457	0.147374
0.101926	0.0498896
0.198656	0.172311
0.645376	0.288408
0.42301	0.170299
0.401715	0.370394
0.242883	0.195359
-0.0560494	0.0552909
0.0088281	-0.081338
-0.0523357	0.235471
-0.0433138	0.156074
0.159132	0.0159945
0.238802	0.178186
0.242679	-0.0266488
-0.00350237	0.168106
0.0241923	0.126669
0.153104	0.0286422
0.0199617	0.169438
0.104668	0.231232
0.189827	-0.0793365
-0.0566944	0.101389
-0.559602	-0.121268
-0.107593	-0.301175
0.0705967	-0.229281
-0.00256278	0.0211648
0.00490905	0.075667
0.0777821	0.167051
-0.0195407	0.236401
0.367755	0.397161
0.324965	0.120174
0.36981	0.244141
0.0766191	0.150196
0.296576	0.3143
-0.172069	-0.000299367
0.154179	0.106507
0.321551	-0.0416101
0.20124	0.132385
0.0866941	0.216951
0.0289796	0.161374
0.037374	0.198899
-0.0045929	0.0840828
0.0650831	0.154725
0.108981	-0.0471474
-0.102419	0.044891
0.175727	0.258135
0.259419	0.155733
0.109066	0.182501
0.167347	0.0251117
0.034402	0.0565072
0.0191312	0.112654
-0.0805237	0.179781
0.062548	0.209292
0.0791412	-0.119788
0.0829573	0.117824
0.297906	-0.199214
0.0707114	0.168263
0.224598	0.306466
0.00645571	0.172639
0.128924	0.178007
0.179158	0.19971
-0.0820106	-0.213206
0.095682	0.128048
0.041759	0.035007
0.026345	0.21032
0.225263	0.146051
0.0627284	0.0374899
0.00915469	0.0955012
0.0890597	0.250201
0.3813	0.298023
0.165034	0.243447
0.587778	0.263357
-0.250408	-0.048349
-0.0625585	0.137775
0.00535935	0.122275
-0.19337	-0.342835
0.0919662	0.157575
0.0837164	0.0125573
0.0213461	0.243968
0.0636132	-0.0783258
-0.0125475	-0.000786085
0.103292	0.188256
0.114976	0.0475558
-0.0684075	0.119369
-0.054839	0.0947665
-0.0872087	-0.203663
0.2999	-0.0423464
-0.0120116	-0.0319509
-0.279287	0.169246
0.0144994	-0.00423856
-0.0974915	0.10855
0.098474	0.278514
-0.0308079	0.0150701
-0.0374242	-0.150939
-0.0233025	-0.225406
0.168184	0.17469
-0.0245946	-0.0319568
0.236871	0.120575
0.0602968	0.162689
0.0643597	-0.324686
-0.209328	-0.0032792
0.124061	0.208003
-0.00808142	-0.0366807
0.0771254	0.028821
0.0847153	0.206035
0.0180343	0.0124895
-0.148539	-0.0779281
0.157621	0.168035
0.0192273	0.274907
0.015458	0.142998
-0.115522	-0.0649565
0.225308	0.0125539
0.13617	0.303026
-0.250631	-0.18632
0.233201	0.362798
0.15266	0.103414
0.0849102	0.0258742
0.255472	0.217668
0.264586	-0.0711151
-0.322344	0.149445
0.0691815	0.125304
0.216833	0.219899
0.0878292	0.0183593
0.0989164	0.0213914
-0.186244	0.223193
0.150304	-0.0357616
0.167634	0.122618
0.0666118	0.203152
0.0312378	0.10254
0.13216	0.314158
0.210778	0.155603
0.0322884	0.334724
-0.0785029	-0.0731852
-0.00487791	0.188351
0.103719	-0.0891201
-0.0102823	0.0726056
0.123813	-0.125098
0.132695	-0.168974
-0.0132207	0.0173304
-0.200216	0.0624215
0.118717	0.195602
0.230256	-0.0870018
-0.107926	0.0389721
-0.0837782	0.0930743
0.128806	0.215893
-0.0314715	0.256489
-0.043218	0.0620172
0.148856	0.193055
-0.0377692	-0.0148344
-0.338927	0.326009
0.0262689	0.315142
0.13307	-0.0623699
0.266645	-0.116901
0.1842	0.347004
0.0977687	0.120575
0.0687764	-0.307196
0.0875129	0.0921289
0.124193	-0.0188676
-0.0113392	-0.0684028
0.0478328	0.0994185
0.0213324	0.173384
0.573445	0.255849
0.150965	-0.0272012
0.0084218	0.0955715
0.0713311	0.561377
0.0510893	0.601164
-0.140819	0.0912643
0.0731387	0.287201
0.158456	0.340181
0.065019	0.147921
-0.126913	-0.0734422
-0.101186	0.0327705
0.0768838	0.204995
0.0651183	-0.0197574
-0.103447	0.00468705
0.0701472	-0.00387218
0.156229	0.158721
0.00773258	0.229542
0.0987221	0.134873
-0.0574594	0.110694
0.147481	0.323931
0.0715267	-0.0671251
0.54896	0.608855
-0.124129	-0.0294658
-0.00608749	-0.0543621
-0.0686806	-0.258894
0.3758	0.36995
0.145422	0.111185
-0.145822	0.223854
0.0314352	-0.026548
0.0399336	0.0120081
0.0850421	0.285357
0.0947203	0.0584994
0.168012	-0.00251102
-0.0181954	-0.318557
0.0144222	-0.00532903
-0.192135	-0.00700673
-0.0498491	-0.0275898
0.114642	-0.0200352
0.231158	0.318623
0.117663	-0.111744
-0.310348	0.076995
0.110882	0.13802
0.142481	0.190145
0.024306	0.572491
0.0102155	0.0607681
0.173557	0.34816
0.385519	0.0476227
-0.104648	0.158706
-0.13115	0.350015
0.189462	0.230732
0.218856	0.369175
0.0307743	0.161159
0.0594053	0.103259
-0.49955	0.793454
-0.00677488	-0.251893
0.029513	0.237446
0.00710154	0.0953679
0.15829	-0.0616988
0.551005	0.292974
-0.240085	-0.230457
0.138958	-0.00406877
0.0159463	-0.16345
0.0576858	0.0933733
0.153079	0.178365
-0.16657	-0.0467391
-0.0459011	0.1157
-0.370088	-0.419954
0.147863	0.138491
0.187246	0.150908
-0.0253021	-0.0402059
0.059513	0.184105
0.160434	0.328285
-0.0404441	-0.0297559
0.10715	0.12149
0.280196	0.370445
-0.0267552	-0.0495334
0.162686	0.201721
0.0431318	0.168223
-0.128226	0.0943273
0.149448	0.0484848
0.021921	0.196233
0.11993	0.251897
-0.0919809	0.173786
0.152519	0.0406757
-0.16549	0.225336
0.0480242	0.155849
-0.299112	0.132622
-0.0840975	-0.332955
0.389326	-0.39077
0.365256	0.39913
0.14233	0.110355
0.243944	0.363654
0.394849	-0.0632303
0.272802	0.247115
0.223709	0.0206132
0.595465	0.448619
0.155126	0.111226
0.190623	0.0253826
0.600404	0.382885
-0.043651	-0.114325
0.295902	0.280427
-0.205691	0.138035
-0.0577367	-0.0924651
0.0623649	0.0866098
0.0455356	0.110617
0.0202099	0.143015
-0.268211	-0.0420532
0.0911174	0.170779
0.0374171	0.146283
0.0443198	0.0210114
0.211957	0.196573
0.0715556	0.29023
0.139171	-0.0518838
0.0360415	0.153378
0.0532374	0.2483
0.215768	0.216805
0.479304	0.143554
0.045221	0.103752
0.146721	0.10543
0.0881258	0.0753753
-0.0839425	0.18731
0.0121837	-0.243603
-0.048963	0.244962
0.326609	0.422962
0.213697	0.153014
0.0265512	0.20745
0.109923	0.0561179
0.0629568	-0.451057
0.13036	0.0925163
-0.224351	0.156532
0.63677	0.495164
-0.170515	-0.0614283
0.32409	0.501632
0.0758244	-0.0183762
0.166279	0.2374
0.283145	0.258012
0.149806	0.156125
0.126482	0.0549178
-0.0159699	-0.254446
-0.119864	-0.367613
-0.293578	0.0628208
0.0828788	0.0217435
-0.103967	0.0192548
0.373455	0.0687949
0.167204	0.246531
0.183468	0.064111
0.255801	0.382216
0.182754	-0.00407069
-0.162042	-0.306811
0.165648	0.162481
0.100144	0.0653169
0.1593	0.140799
0.0716934	0.0811749
-0.246112	0.000197441
0.00820987	0.177621
0.272196	0.214124
0.0278252	0.108439
0.0939253	0.128564
0.131302	-0.182774
0.211964	0.0391304
0.0830728	0.039342
0.0597739	0.12819
-0.0592655	0.0441661
0.420691	0.40436
0.00331442	-0.0514176
0.339489	0.151722
0.290965	0.107611
0.242659	0.118007
-0.0697694	0.0270198
0.0759171	-0.0704913
0.262121	0.0855721
0.171452	0.106803
0.207801	0.253696
-0.301064	-0.118883
0.222948	0.0399824
-0.17808	0.0792996
0.151182	-0.0637919
-0.233067	0.147844
-0.0584567	0.383209
0.294904	0.163094
0.0759724	0.0599175
0.0114412	-0.0951051
0.123053	-0.0164783
0.160572	0.0926883
0.0299991	0.0897076
0.224774	0.15538
-0.169237	-0.0783421
0.0974143	0.190859
0.260008	0.166211
-0.00158388	0.143785
-0.31458	0.0424283
-0.00186353	0.00817506
0.0252286	0.197926
0.0169728	0.0121929
0.00710895	0.0792715
-0.0779779	-0.0789593
0.00608939	0.214848
0.156844	0.14728
-0.0885432	0.199486
0.0513905	-0.163898
0.0617235	0.215163
0.124173	0.212937
0.189661	0.26806
0.0506704	0.169982
0.089996	0.186881
-0.0129595	-0.451123
0.146993	0.0839745
0.0445387	0.0620232
0.147851	0.194807
0.198775	-0.118941
0.106908	0.124945
-0.140332	-0.029274
0.488325	-0.0685412
-0.0408338	0.221373
0.0925507	0.317213
-0.45963	0.0176128
0.0403665	-0.0121699
0.251095	0.264248
-0.0285646	0.0287526
0.600312	0.2834
-0.267674	-0.290994
-0.0427839	0.207483
-0.16538	-0.421384
0.206058	-0.0499808
0.0467237	0.0681041
0.158878	0.476759
-0.106867	0.0830299
-0.12587	0.120065
0.327146	0.199773
-0.053101	-0.028584
0.144336	0.0274405
0.072364	-0.182534
-0.0820119	-0.124885
-0.042077	-0.0321889
0.2483	-0.0123057
-0.394729	-0.164217
0.119416	0.167169
-0.0137413	-0.0026716
-0.0807191	0.016035
-0.239744	-0.357087
0.151092	0.0534919
-0.0426842	-0.0368664
0.286787	0.0473806
0.0246673	0.00921417
0.0353067	0.0108936
0.173029	0.00822068
0.20384	0.0482986
-0.0600333	0.000480698
0.336685	0.0938208
0.24064	0.280679
0.120918	0.166597
0.0417106	0.246398
0.108365	0.0577816
-0.0542628	-0.126352
0.00343596	0.24349
0.221927	0.209706
0.0943683	-0.231308
0.291685	0.0503107
0.232018	-0.0652704
0.145166	0.0942244
0.277443	0.328111
-0.572557	-0.031854
-0.00845704	0.178538
0.0063297	0.143117
-0.261038	-0.0636341
0.0504681	-0.158795
0.109765	0.0780165
-0.019891	0.0168921
0.063158	0.0605636
-0.00180707	0.0584052
0.314275	0.317045
0.131899	-0.00116259
0.0711251	0.0723378
0.156149	0.125283
-0.0485816	0.0669186
0.186429	0.183095
0.50275	0.283487
0.148383	0.138149
0.105449	0.0880963
-0.00645581	0.222072
0.199053	0.031124
0.142333	0.181762
0.156955	0.160049
0.212998	0.206441
0.00756632	0.182286
-0.103398	-0.0533421
-0.209637	-0.0494318
0.397667	0.390042
-0.0771855	0.0900654
0.116472	0.223351
-0.0159619	0.0739504
0.142688	-0.0596276
0.0930862	0.272356
-0.201526	0.101743
0.174903	0.154371
0.0382069	-0.0620822
-0.0396679	0.0676094
0.237344	0.0333339
0.116013	0.270877
0.0925708	0.24304
0.233986	0.109639
0.209777	0.361501
0.191617	0.206237
0.189729	0.199477
-0.103484	-0.266265
-0.00589741	-0.451427
-0.24941	-0.117883
0.424409	0.279262
0.0592594	0.0379389
0.219703	0.319101
0.0396863	0.189363
-0.0307039	-0.173426
-0.0106941	0.0570668
0.173438	-0.0238396
0.157088	-0.0563117
0.376631	0.0944368
0.0229381	0.0588266
0.430618	0.352234
0.155269	0.0879579
-0.0208282	0.124213
0.0559762	0.0899028
0.044824	0.000685304
0.117388	-0.088118
-0.0907565	0.349334
-0.631222	0.166206
0.0942735	0.232108
0.156799	0.0960512
-0.129205	-0.72768
-0.258621	-0.310375
-0.0445301	-0.382887
0.219317	0.121144
0.132543	0.0682909
0.28371	0.190234
0.392639	0.388817
-0.0403056	0.132301
0.089902	0.198954
0.0998354	0.105601
0.0507679	0.0857969
-0.155457	0.213121
0.0884421	-0.174329
0.00326175	0.0388469
0.151155	0.250455
0.0992093	-0.0798782
0.0925652	0.124666
0.0268575	0.352376
0.0133696	-0.0383207
0.198121	0.191674
0.0179447	0.296018
-0.0697067	-0.0800022
-0.278765	-0.0616257
0.487572	0.213573
0.164053	0.136404
0.278818	0.3271
0.595273	-0.198067
0.0964926	-0.168178
-0.162418	0.0108586
0.200798	-0.175756
-0.0115178	0.0868613
-0.230285	-0.158559
0.174185	0.0319731
0.0263948	0.165314
0.0619907	-0.572032
-0.0745117	-0.256053
0.500627	0.206236
0.185341	0.185984
-0.154477	-0.16166
0.215465	0.212312
-0.0905107	0.261351
-0.0965142	-0.0797672
0.194569	0.330223
0.191562	-0.0793885
0.0458603	0.0929893
0.198059	0.185566
0.587861	-0.371059
0.115095	0.0494922
0.178883	0.262696
0.274585	0.0238193
-0.0468127	0.013095
-0.2966	-0.164765
0.022511	0.076703
0.0875818	-0.0605442
-0.0850118	0.117634
0.184758	0.266637
0.023368	0.282843
0.145987	0.184637
0.154284	0.0635478
-0.0378891	0.0436212
-0.031568	0.118602
0.165392	0.0657961
0.0223226	-0.0676275
0.017482	0.0408401
0.14504	0.126176
0.194404	0.142195
0.00716692	0.200508
0.0438138	-0.162515
0.233177	0.125844
0.125231	0.0801907
-0.663593	-0.0529779
0.190393	0.276443
0.0379475	0.0901839
-0.0982438	-0.0494785
0.317613	0.0675906
0.018989	0.205017
0.142837	0.0345061
0.00498898	0.17927
0.044387	0.0941067
0.146167	0.0657212
0.0460945	0.0230901
0.0644232	0.147407
0.0925628	0.0899465
-0.011466	0.200837
0.122046	0.120702
-0.0899118	0.0218749
0.347651	0.387794
0.160098	0.0567794
0.280492	0.0589987
0.199452	0.236037
0.272472	-0.0535475
0.273228	0.237646
0.229821	0.443373
0.00800947	0.0289551
0.0158639	0.118993
0.062052	0.100583
0.00671142	0.216864
0.117188	0.167316
0.0942196	0.0976036
0.0548341	0.097649
-0.162404	0.086924
0.187404	0.134202
-0.0226088	-0.0449289
0.227192	0.0131756
-1.06174	0.0996243
-0.133719	-0.00832647
0.037678	0.0833923
0.0669018	0.134593
-0.0285134	-0.129376
0.138913	-0.0995485
-0.134741	-0.0778345
-0.116416	0.147352
0.0922708	0.148158
0.0281486	0.16279
0.211759	0.287666
0.0694047	0.0474417
0.0463422	0.150795
0.0874676	0.260202
-0.0240291	0.0845489
0.350951	0.208056
-0.0594525	0.129167
0.196641	0.461066
0.118119	0.390856
0.613214	-0.380616
-0.103335	0.145387
-0.113661	0.183663
0.0775923	0.165619
-0.0496161	0.0825861
0.281607	-0.0343187
0.208397	0.263732
0.033855	0.116618
0.0475614	0.0588959
0.0889453	-0.261855
0.184026	0.0491095
0.160568	0.15603
-0.165386	-0.113504
0.351239	0.277819
0.161508	0.194308
0.015782	0.164661
0.170822	0.00258273
0.0714291	0.077077
0.0980953	0.261174
-0.00189022	0.136508
-0.180403	0.0918511
0.351323	0.366494
0.0239298	0.0558106
0.0887566	0.246594
-0.112916	-0.203648
0.0129186	0.0525613
0.0573627	-0.0126469
-0.0229504	-0.118315
0.0468603	0.378987
0.0612446	0.386786
-0.0157877	-0.0485508
0.544443	0.144365
-0.0215373	0.0887097
0.208729	0.176443
0.299931	0.23563
0.237241	0.349928
-0.11668	-0.0358479
0.0464732	0.17022
0.0566367	0.0944055
0.10349	-0.256133
-0.0764473	0.107182
0.0798283	0.219559
0.0642205	-0.0315029
0.0178872	0.0531868
0.301297	0.0707762
0.205873	-0.00212357
0.0926473	-0.0719864
0.0118982	0.176725
-0.0536816	0.0422087
0.0582133	-0.0166469
0.00820696	0.257914
0.0578371	-0.129607
0.193115	0.188294
-0.075771	-0.0708129
0.0826348	0.0153221
0.072441	0.0901249
0.550302	-0.381805
-0.187321	0.119719
0.0627671	0.134482
0.0123004	0.133426
0.148398	-0.743625
0.786436	0.21554
0.238575	0.325129
0.196598	-0.377224
0.140235	-0.0625609
-0.0356133	0.273922
-0.10682	-0.0666652
0.0406844	0.149959
0.0845708	0.194887
0.00175523	0.143869
-0.0904351	0.0102445
0.105188	0.210683
0.314329	0.380809
0.01785	0.0761499
0.00242175	0.178154
0.565692	0.427615
0.548468	0.00881321
0.113471	0.267205
0.1067	0.125626
0.083445	0.0894268
0.0136205	0.126295
-0.0623543	0.0463445
-0.0448314	0.0665405
0.217436	0.257987
0.166125	0.357432
0.295801	0.0537643
0.0843863	0.0173468
0.233522	0.262597
0.15789	-0.0654922
0.205022	0.135951
0.0280762	-0.0597893
-0.0342771	0.184599
0.110867	0.0362443
0.128521	0.279562
0.0512431	0.147169
0.781516	-0.242856
0.113272	0.311196
0.0731639	-0.204954
0.112508	0.211367
0.03715	0.171686
0.0693084	0.113371
0.0131188	-9.50331e-05
0.0783731	0.29417
-0.0679135	-0.0571206
0.0232845	0.138443
0.183012	0.111148
-0.0083484	-0.0122073
0.241677	0.315214
0.0457217	-0.0380699
0.12279	0.176224
-0.20475	-0.130251
-0.0447399	-0.354403
-0.0503698	-0.312128
0.156283	-0.147459
0.0724882	-0.041527
0.202116	0.183546
0.104725	0.011896
-0.21076	0.209409
0.0865295	0.00638951
0.105531	0.138198
-0.167696	0.222598
-0.946403	0.131933
0.0329384	-0.0987995
0.175573	0.458003
0.0529824	0.0286524
0.22254	0.441819
-0.0855828	-0.188972
0.0311202	0.250453
-0.0598225	-0.389862
-0.017056	0.0562153
-0.0210868	0.150544
0.0607954	0.0923814
0.0228365	-0.110384
-0.0457428	-0.038979
-0.296291	-0.214411
0.339197	0.225928
0.136733	0.212391
0.0192364	0.205764
0.134308	-0.131335
0.0815144	0.143145
0.10576	0.267106
0.25269	0.124824
0.119706	0.528833
0.18148	0.389956
-0.0839216	0.255253
0.0289783	0.098465
0.127288	0.15312
0.191272	0.145331
-0.149329	-0.0521308
-0.110875	0.0572926
-0.125391	-0.0915616
-0.049837	-0.00632139
-0.00793809	0.0898924
-0.0878389	0.223589
-0.100855	0.113117
-0.0171296	-0.0598831
0.199364	-0.210433
0.202704	0.0893357
-0.190001	0.203612
0.215984	-0.158424
0.180626	0.268319
0.120731	0.159828
0.205072	0.268846
-0.153363	-0.471995
-0.284577	0.165605
-0.1389	-0.933935
0.398652	0.149323
0.329727	0.0985221
0.269948	0.379412
0.141397	0.00456458
-0.0651922	0.0403559
0.244762	0.179619
-0.0321068	0.0380069
0.0299537	0.17807
-0.215833	0.246205
0.165026	0.0284757
-0.37783	0.155433
-0.0134902	0.206381
-0.373264	-0.114604
-0.163105	0.0577455
0.0379039	0.137916
-0.256784	0.240387
-0.158061	0.320289
0.605761	-0.373603
-0.267185	0.022317
-0.272889	0.0168125
0.247237	-0.0867693
0.145416	0.10577
-0.238734	0.376014
-0.308286	0.302547
0.186999	0.0292742
0.349149	0.117159
-0.520786	-0.147656
-0.396067	-0.534234
-0.478694	-0.166573
-0.400237	0.093654
-0.21091	0.32373
-0.176608	0.0556416
-0.178479	-0.0964035
0.412718	-0.594396
-0.770465	-0.247188
-0.136255	-0.0143232
0.11225	0.037579
-0.318482	0.0728584
-0.0522168	0.28558
-0.0925849	0.0671714
0.0910781	0.217038
0.025321	0.136032
-0.0557871	0.227808
-0.20664	-1.16666
-0.895638	-0.312374
-0.655402	0.136543
-0.080659	-0.969095
0.00690339	0.221231
-0.133292	0.0449498
-0.078831	0.121147
-0.0483069	-0.288786
-0.016085	-0.350997
0.144991	0.0338874
-0.0219795	-0.411781
0.110843	-0.0314796
0.12039	0.184795
0.171108	-0.184591
0.333278	0.124236
0.115204	0.110114
0.162945	0.259267
0.316335	0.346581
0.0538243	0.13924
-0.00279809	0.212399
0.227071	0.28098
-0.288358	-0.113022
-0.121309	0.164478
-0.107928	0.00257029
0.253285	0.00436884
0.0458212	0.157642
0.946092	0.187556
0.0694533	0.200769
-0.129253	0.15134
-0.105916	0.196846
0.0292277	0.0146479
-0.0684276	-0.0907622
-0.0797417	-0.233321
0.530893	0.0185193
0.386304	0.696144
0.962706	0.234867
1.0198	-0.207303
0.76771	0.277413
-0.128775	0.146365
-0.261495	0.41158
0.205972	-0.458518
0.260687	-0.26821
0.163916	-0.0432174
0.17967	-0.191238
-0.216777	0.210864
-0.445907	-0.707068
-0.12478	0.0830255
0.202963	-0.13738
-0.32253	0.196355
-0.220606	-0.396429
-0.291906	0.0490931
-0.229452	-0.491277
-0.664192	-0.287683
-0.145101	-0.0300525
-0.0313112	0.0612507
-0.176385	-0.0172635
-0.07066	0.204956
0.00976213	0.366967
0.000244965	0.373462
-0.0413972	-0.22207
-0.434575	0.0517737
-0.349739	0.32998
0.0344229	0.229878
0.0163241	-1.10565
0.0958955	0.253191
0.0465992	0.0402368
0.085369	0.101499
-0.421196	-0.293796
-0.264303	0.157908
-0.336179	0.0675638
0.329107	-0.615709
-0.449771	0.014695
-0.0471293	-0.586862
-0.623947	-0.0331532
-0.653519	-0.34582
-0.531623	-0.153049
-0.6544	-0.0512931
0.106838	0.702445
0.222569	0.253802
-0.42281	0.262036
0.440442	0.228736
-0.402198	0.183071
-0.47518	-0.561951
0.400871	-0.0364219
0.0909636	0.529336
-0.147699	0.113368
0.320155	0.397675
0.0485873	0.0330225
0.0215212	0.437992
-0.080649	0.218162
0.112589	-0.283308
0.115364	0.436125
-0.214893	-0.55218
0.0803391	0.150034
0.0208626	0.0454576
-0.304494	0.00326572
-0.132895	0.0972784
0.0756251	0.0227243
-0.0892185	0.000285443
0.271453	0.0463367
0.694123	-0.0484096
0.126528	-0.0538768
-0.109886	0.0532967
0.181033	0.185564
-0.215959	-0.178183
0.556375	-0.317961
-0.0815382	0.14751
0.273256	0.0709515
-0.406792	-0.209677
-0.411499	-0.865859
-0.00580072	0.232144
-0.325084	0.0392233
0.687232	0.137802
0.286557	0.1761
-0.111073	0.137522
-0.300875	-0.222881
-0.0328293	0.0674564
-0.238121	0.180733
0.130328	0.149451
-0.0230131	0.012576
-0.25765	0.0628924
-0.00192623	0.0810134
0.523673	0.284244
0.396901	0.0226808
-0.0901504	0.167431
0.214377	0.158442
-0.0172704	-0.228753
-0.858167	-0.00935236
-0.204338	-0.120991
0.898028	0.474674
0.116104	0.0807533
0.136898	0.258858
0.168233	0.328453
-0.047879	-0.028799
-0.292849	0.0459602
-0.172875	0.0990702
-0.184244	0.131209
0.117363	-0.309266
0.0748949	-0.841585
-0.46241	0.0430865
-0.120669	-0.324029
-0.107448	-0.0299846
-0.0516786	0.189715
-0.0574086	0.0188008
0.575804	0.289985
0.244366	0.34333
-0.204295	-0.720449
-0.384457	0.117725
0.244173	0.324056
-0.220875	-0.050935
-0.16543	0.158746
-0.0585655	0.112092
-0.0130954	0.372877
-0.00792188	-0.204497
0.437014	0.285428
0.177528	0.109586
0.0400323	-0.0118866
0.0832814	0.0374579
0.352322	-0.0804119
0.192827	0.00672844
0.191915	0.00898932
0.550622	-0.268627
0.173342	0.143955
0.149631	-0.0194783
0.245086	0.0858855
-0.189528	-0.121197
0.113144	-0.257095
0.028965	-0.00461236
-0.0684407	0.393648
0.106923	-0.138945
-0.165036	-0.166344
0.0616728	0.120209
-0.404678	0.122753
-0.41657	0.0647179
-0.0861429	-0.01583
-0.169557	-0.148866
-0.102353	-0.171445
0.747711	0.00222038
0.220324	-0.304572
0.395521	-0.0965142
-0.000854469	0.279057
0.00665931	0.066993
0.379742	0.409
0.109275	0.238987
-0.22752	0.270189
0.412219	0.347653
-0.140431	-0.246589
0.0325231	0.117545
-0.0210759	-0.152389
0.203049	-0.324171
0.0811448	0.156542
-0.181143	-0.635963
0.302444	0.498096
0.02755	-0.154712
-0.139767	0.0968149
-0.0502143	0.134946
0.768601	-0.473814
-0.322159	-0.106026
0.517205	-0.396043
0.0290261	0.0765919
-0.235447	-0.104992
0.143214	0.0531644
0.324427	0.190782
0.213116	0.134207
-0.000294185	-0.00143771
-0.0873803	0.0787669
0.00803341	-0.228307
0.20327	-0.142692
-0.0248478	-0.0674743
-0.144068	0.193841
0.0482617	0.0636197
0.0243644	-0.48832
0.0818006	-0.455278
0.250128	0.454521
0.104553	-0.0362868
-0.0294222	0.396668
-0.0213147	0.127972
0.0109792	0.141299
-0.73832	0.170855
0.30506	0.0855638
0.0527189	-0.0863212
0.0981968	0.242117
0.374381	-0.842113
0.0417186	0.10926
-0.192253	-0.136696
0.137835	-0.000517788
0.0777882	0.16761
0.0195045	0.0700311
0.332826	0.034746
-0.282729	-0.11419
-0.183111	0.175785
-0.0569479	0.294655
-0.364527	0.0491369
0.113208	0.166201
0.239698	0.261146
-0.613051	-0.773494
0.282204	0.12822
0.499601	0.313471
0.00392541	-0.148232
0.269819	-0.618022
0.136474	-0.29304
0.327636	0.556153
0.163283	-0.0460133
0.0481046	-0.00122512
0.333178	0.294669
-0.0845075	0.235204
0.134866	0.0457367
0.757454	0.266546
0.111923	0.109707
-0.169804	-0.0701516
0.114548	0.0759326
-0.0149949	0.104411
0.101014	-0.0837131
-0.426038	-0.1208
-0.722537	-0.202197
-0.0625999	0.0509053
0.480667	0.345945
-0.481998	-0.952827
-0.133464	-0.100059
0.312084	-0.264672
0.275874	0.114648
0.224159	-0.286477
-0.0973835	0.117213
0.157895	-0.400432
0.187837	0.122096
-0.0486843	-0.344259
0.173115	-0.157463
-0.169399	0.0269917
-0.416533	0.132748
-0.127089	0.0990375
-0.0566991	0.00474401
0.258471	0.237
-0.145559	0.163918
0.165501	0.0977199
0.0933869	-0.0255157
0.384794	0.230135
0.324491	-0.081698
0.106197	0.0143133
-0.0393423	-0.533695
-0.497545	-0.235127
0.462232	0.0698275
0.0626952	1.05107
-0.12479	0.117452
0.0575533	0.0719997
-0.112486	-0.619625
-0.0125721	-0.213295
0.0222473	0.355822
-0.175345	-0.169757
0.127429	-0.0770599
0.349428	0.341024
0.0642819	-0.00260343
-0.432454	0.0848298
0.0252428	0.164342
0.691898	0.445211
-0.00802283	-0.143351
0.309277	0.0287863
-0.741998	-0.0499237
-0.0378065	-0.517031
0.196271	0.162649
0.0582075	-0.0294184
0.331684	0.100533
0.150961	0.227733
-0.086614	-0.251651
0.0212226	-0.0300412
0.189568	-0.0551608
-0.564614	-0.113079
0.190854	0.247638
-0.235697	0.148162
0.174009	-0.215203
0.475502	-0.218383
0.206873	0.421185
0.168457	0.0733108
-0.0707747	-0.172017
0.120064	0.11121
0.181193	0.0675795
0.252075	-0.0919946
0.303713	-0.0265159
0.196925	0.0868365
-0.0136532	-0.0440344
0.443008	0.00700432
-0.153935	-0.0188016
-0.0308585	0.266233
-0.0087642	0.115103
0.31382	0.177191
-0.00910618	0.217911
-0.0514263	0.169618
-0.0670424	-0.122094
0.222774	0.0242685
0.264009	0.287895
0.439904	0.174693
-0.151839	0.0388774
0.280095	0.231687
0.35341	0.315654
0.183468	0.0557977
0.213467	0.0589239
-0.461188	0.140247
-0.12048	0.20938
-0.100096	-0.328664
0.0379295	-0.429703
-0.00101583	-0.203806
0.0940408	-0.0876038
-0.0798233	-0.332061
0.0599259	0.182079
-0.027561	0.0635802
0.18514	0.0225737
-0.0957713	-0.230756
0.05419	0.0102743
-0.168933	0.0169455
0.0431248	-0.125798
0.119483	0.00480128
0.630265	0.144156
0.207525	0.0266629
0.276571	0.280646
0.387538	-0.70872
0.203174	0.181483
0.16487	0.00078456
0.196478	0.294878
0.271048	0.115598
0.410472	0.272276
0.25232	0.140105
0.78926	0.0534705
-0.0923958	0.0901152
-1.45712	-0.202445
0.142811	0.132991
0.380096	0.140426
-0.15873	-0.726264
-0.00639626	-0.314294
0.204634	0.287256
0.180151	0.321153
-0.0504051	-0.0489144
-0.153433	-0.18404
-0.0204144	-0.153626
0.3222	0.408652
-0.0430003	0.033283
0.0524144	0.220461
0.369609	0.451216
-0.0753222	-0.373328
0.0532898	0.282957
0.566535	0.528667
-0.0626253	-0.166648
-0.257559	0.0970407
0.1419	-0.162504
0.144955	0.221524
-0.0397304	-0.400534
0.0243645	0.228667
-0.266196	-0.525308
-0.624099	0.222381
0.120104	0.0412566
0.0538807	0.395278
-0.0392631	-0.110783
0.23558	-0.0278094
0.0209916	-0.208742
-0.0685055	0.477088
0.0176155	-0.0849505
-0.122472	-0.0544096
-0.220089	-0.269906
-0.123727	-0.385285
0.254747	-0.388736
-0.0158358	0.0985107
-0.284036	0.198888
-0.170058	0.123944
-0.0969333	-0.187744
0.120326	-0.0236646
0.24143	0.306828
0.355701	0.145809
0.143608	0.161039
-0.218625	0.0189577
0.135432	0.111886
0.352235	0.24895
0.0285173	0.174282
-0.0185625	-0.195548
-0.193941	0.39051
0.479919	0.0326362
0.0302898	-0.0566712
0.0848066	-0.0551914
-0.255887	0.22651
0.190284	-0.023532
0.126588	0.118662
-0.0743435	-0.0235247
-0.0708313	0.0206481
-0.0511138	0.182436
-0.0263682	-0.148713
-0.148019	0.0685095
-0.0391486	0.0988933
-0.309113	-0.143651
-0.338019	0.0581711
0.0672525	0.224962
-0.0444514	0.116437
0.180711	-0.174687
-0.028862	-0.494393
-0.0180092	0.280157
-0.10007	-0.515576
-0.321768	-0.0494755
-0.656482	-0.275469
-0.0834069	0.703728
-0.0362858	0.131501
0.106555	-0.611956
0.0109977	-0.0498922
-0.0380643	0.525973
0.264071	0.120544
-0.169523	0.126237
0.0640013	0.194862
0.0620043	-0.00226064
0.000838536	-0.0217887
0.357209	0.000883547
0.254708	0.24109
-0.608615	0.0372415
0.053777	0.211493
0.0400009	0.126566
-0.0329184	-0.0216371
-0.114098	0.0802412
-0.329419	0.177248
0.0052952	0.177385
0.0298421	0.0912656
0.0636821	-0.029381
0.0346847	0.215885
0.263648	0.175127
0.437317	0.512284
-0.0505532	0.189651
0.0133647	-0.014462
0.146775	0.205267
0.00501885	0.166498
0.337032	-0.0822823
-0.244196	-0.121684
0.0830767	0.0179166
-0.136379	0.0806849
0.567777	0.457482
0.304602	0.137261
-0.0323872	0.1138
0.131591	0.0604022
-0.0755526	0.0500603
0.493361	0.105304
0.209098	0.215349
0.169311	-0.0281058
0.0806601	-0.0030524
0.16918	0.198358
0.152106	-0.180152
-0.151002	0.253382
0.332152	0.207551
-0.304667	-0.0521069
-0.446258	-0.135341
-0.389119	-0.10835
0.251435	0.339105
0.23106	0.386154
0.228813	0.218266
0.251227	0.107713
-0.0465163	-0.119796
0.000520034	0.129462
-1.01596	0.00997469
0.193875	0.305094
0.284599	-0.255022
-0.222864	0.104836
0.262193	0.315615
0.0258745	-0.0615518
0.414513	0.253808
0.0967145	-0.0790276
-0.407902	0.112816
0.396919	0.103982
-0.36119	-0.134794
-0.228485	-0.496935
-0.12774	-0.431479
0.0422766	0.0854713
0.109211	0.00950109
0.229315	0.170635
0.160364	0.276023
0.0891245	0.0769992
0.118584	0.0759288
0.334003	0.0898326
0.0973195	0.3662
0.315757	-0.139079
0.175592	0.13577
0.336012	0.266846
-0.208868	-0.12947
0.327291	-0.368708
0.113359	-0.451049
-0.478317	-0.566782
0.350264	0.0639857
-0.495598	-0.320376
0.277733	0.320137
-0.0636453	-0.217649
0.431684	0.0114669
-0.142816	0.162854
0.306858	0.158344
-0.238717	-0.175834
-0.284405	0.17383
-0.22019	0.0844316
0.0368909	0.144653
0.117358	0.133211
0.248791	0.188628
-0.102036	0.196207
0.360014	0.365501
1.0166	0.304441
0.245356	0.331858
0.911302	0.288399
0.220591	-0.0646594
0.0390439	0.112933
0.0843175	0.00990294
0.393069	-0.626952
0.051688	0.217661
-0.153001	-0.163562
-0.283864	-0.23252
0.15691	0.0897725
-0.115879	0.102811
0.544455	0.240073
0.810806	0.301744
-0.0454938	0.217137
0.283299	0.405067
-0.228247	0.195601
0.168615	-0.387529
-0.115401	0.343949
0.022712	0.242122
-0.0353591	-0.156844
0.00948456	0.301773
0.436076	-0.0110663
0.0862654	0.140821
0.0571137	0.210947
-0.12647	0.213771
0.0664972	0.313558
-0.431749	-0.0965977
0.0781582	0.153175
0.317041	0.154513
0.00677425	-0.231361
-0.374603	0.10815
-0.105776	-0.149806
0.223672	0.293463
0.14874	0.205967
0.206989	0.0916444
0.0648239	-0.0379148
-0.00351467	0.151336
0.0256176	0.0522881
0.104465	0.205556
0.261346	0.0963184
-0.0299519	0.153018
-0.0494653	-0.0606021
-0.313493	0.015388
0.699907	-0.0494956
-0.420229	-0.0631993
-0.0169991	0.058978
0.467577	0.242031
0.278983	-0.0274794
-0.619538	-0.223494
0.646553	0.494132
-0.0884684	0.0451557
0.151346	0.107663
0.0476871	0.106842
0.0343094	0.0185581
-0.585893	0.0482427
-0.468586	0.109005
0.0399396	-0.0628376
-0.0351711	-0.0225414
-0.0408854	0.191826
0.273836	0.175666
0.0198685	-0.047706
0.00451006	0.259967
0.595331	0.345517
-0.175466	0.233009
-0.141864	-0.107409
0.242898	0.227423
0.077783	0.172669
0.0286319	-0.0406088
-0.529626	0.222909
0.162914	0.225983
-0.0652713	0.182074
0.204232	-0.0279039
0.0900974	0.128403
0.151333	0.146551
0.000354182	-0.00162566
0.14818	0.0295796
0.14223	0.011999
0.353074	-0.0862064
-0.0816478	0.353795
0.155086	-0.0118785
-0.0232374	0.258214
-0.147002	-0.232482
-0.116589	0.096758
-0.41703	-0.76511
-0.945205	-0.287507
0.232069	-0.0790488
0.648544	0.179405
0.0203172	0.203903
-0.239429	0.252927
0.0574458	0.0539662
0.0843537	0.0788506
0.00822935	0.10618
0.0688139	0.0568796
0.19384	0.0381674
0.155952	0.115319
0.0643534	0.0918608
0.32048	0.38773
0.381538	0.250357
0.393549	-0.715591
-0.25606	-0.540227
-0.163762	-0.109805
-0.172619	0.167087
-0.379778	-0.16381
0.55762	0.0338325
-0.207663	0.292586
0.112085	0.172002
-0.128548	0.17392
0.440846	0.237707
0.29163	0.36326
0.099633	0.219508
-0.571442	0.277296
-0.699698	-0.246717
0.527093	0.359197
-0.0236742	0.124414
0.131479	-0.247405
0.115651	-0.36601
0.106948	0.0934541
-0.0252557	-0.119832
-0.0193353	-0.0765761
0.137184	-0.231419
-0.0957875	0.137845
-0.134922	0.0735011
0.356108	-0.280773
-0.00575118	0.164744
0.38462	0.343215
-0.0949241	0.0184114
0.166463	0.312034
0.143176	0.256202
0.236084	-0.00913626
-0.0284654	0.00860177
-0.097148	-0.0448064
-0.429748	-0.0836788
-0.188316	0.0810852
0.149421	0.216293
0.0324147	-0.212004
-0.214816	0.0550032
0.162928	0.120338
0.140798	0.014003
0.12812	0.235866
0.250341	0.226392
-0.341096	-0.0857501
0.214118	0.238216
0.483431	-0.470253
0.395271	-0.0423812
0.124408	0.122396
0.0533004	0.194341
0.0286795	0.174551
0.161938	0.13386
0.276326	0.25441
-0.00856758	0.135505
0.314577	0.451896
0.692038	-0.0168591
0.283574	0.358495
-0.358526	0.227423
0.161642	0.0713754
0.128188	0.104553
0.402945	0.332605
0.132669	0.0734478
0.152153	0.323044
-0.288322	0.195941
0.250059	0.141517
0.039714	-0.168554
0.313965	0.426302
0.322299	0.116963
-0.13004	-0.084111
-0.110856	0.0494087
0.143093	0.228548
0.369037	0.190861
0.158025	0.150152
-0.047319	0.0322301
-0.0744124	-0.246362
-0.107918	-0.0826177
0.329349	0.123216
-0.0290976	-0.0716824
0.128087	-0.0290383
0.0744525	0.0816197
-0.363391	0.0816994
0.0216737	0.033229
-0.0692252	-0.205726
-0.178409	-0.0846185
0.413927	0.325544
0.33907	-0.010693
-0.108267	-0.0278317
-0.232428	0.144576
0.262558	0.0341427
0.101807	0.104122
-0.593101	-0.831418
-0.0661419	0.0310693
0.192015	0.0541939
0.081077	-0.196894
0.0910813	0.0663795
-0.303551	-0.151428
-0.113522	-0.0155035
0.322883	0.0385083
-0.0436909	0.157894
-0.365972	-0.194654
0.225297	0.266874
0.566592	0.297881
0.0862398	-0.0747882
0.277899	0.157525
-0.170461	-0.337356
0.296973	0.232049
0.0226061	0.124705
-0.656685	0.0121596
0.124551	0.207663
0.160288	0.206376
-0.392141	0.0109598
-0.162914	-0.096688
-0.16903	-0.154093
0.132549	0.182352
0.431281	0.22361
0.386408	0.18324
0.0849084	0.120878
0.730625	0.470662
0.246151	0.00988353
-0.210872	-0.278237
0.070757	0.030989
0.123597	0.220003
-0.247146	0.081022
-0.0703539	-0.150725
0.00219237	0.163168
0.0859492	0.286104
0.203072	0.0939233
-0.308732	0.0165465
0.0526075	0.145125
0.381265	0.268953
0.173026	0.286391
0.115894	0.194804
0.201678	-0.0512195
-0.0197024	0.00993418
0.262004	0.0336222
0.457567	0.202035
0.395917	0.196336
-0.20168	-0.0212333
0.295724	0.236332
0.0596981	-0.0347803
0.235142	-0.344148
-0.45418	0.0673542
0.28406	0.179124
-0.0934084	-0.18585
0.00664793	0.436858
0.120232	-0.200593
0.0195871	-0.117193
-0.236554	-0.0851185
-0.131107	0.0394564
0.297705	0.224568
-0.395752	-0.625924
0.628507	0.427352
0.159054	0.168382
-0.520057	0.287141
0.0763877	0.0197337
0.213538	0.175769
-0.12644	-0.132423
0.0326188	-0.203494
0.0391541	0.143173
0.388734	0.19947
0.228261	0.0338818
0.158396	0.114969
0.186968	0.0102418
[truncated: 7,155 more rows]

## Sheet: Fig3d
Group	PB	PB	PB	PB	PB	PB	PB	PB	PB	PB	PB	PB	PB	PB	PB	PB	PB	PB	PB	PB	PB	PB	PB	PB	PB	PB	PB	PB	PB	PB	PB	PB	PB	PB	PB	PB	PB	PB	PB	PB	PB	PB	PB	PB	PB	PB	PB	PB	PB
Age	< 16	16~55	16~55	16~55	< 16	16~55	16~55	16~55	< 16	16~55	16~55	16~55	< 16	16~55	< 16	< 16	< 16	< 16	16~55	16~55	< 16	< 16	16~55	16~55	< 16	16~55	16~55	< 16	16~55	< 16	16~55	16~55	< 16	16~55	< 16	16~55	< 16	< 16	16~55	16~55	< 16	16~55	16~55	16~55	< 16	< 16	16~55	< 16	16~55
Gender	Female	Female	Female	Female	Female	Female	Female	Male	Female	Female	Male	Female	Female	Female	Female	Female	Female	Female	Female	Female	Female	Female	Female	Female	Male	Female	Female	Male	Male	Male	Female	Female	Male	Male	Male	Male	Female	Female	Male	Female	Female	Female	Female	Male	Female	Female	Female	Female	Female
HMGN2	0.199563	2.00756	1.14156	0.810563	0.223563	0.15729	0.0402898	4.69329	0.69729	0.71529	1.29676	0.864762	0.869762	0.719762	0.869762	1.12748	0.689482	0.597482	2.38548	2.90448	0.51667	1.05567	1.22667	0.41167	1.27667	0.688683	0.402683	1.55668	1.35768	2.66968	0.947562	0.810562	0.831562	1.07456	0.804562	1.13662	0.893616	0.00761555	1.57962	1.28862	2.54177	2.85877	1.60177	0.00380778	1.18077	0.637481	1.11448	0.410481	1.17748
PRKCB	1.2806	1.2716	1.1596	1.2256	2.5596	1.15156	1.32188	1.06698	1.93793	1.75482	1.50599	1.26699	1.78699	1.23599	1.33799	0.868915	1.4408	0.736344	1.49508	0.551689	1.07449	1.23449	1.11349	1.36449	1.41449	1.29792	1.29592	1.61592	1.18992	0.953924	1.40819	1.30519	1.52619	1.15319	1.10719	0.830449	0.867449	0.838449	1.80345	0.921449	0.943053	1.54005	1.53305	1.11805	1.19505	1.1874	1.7694	2.2064	3.1504
BNIP5	0.422268	0.584268	0.383268	0.390268	0.400268	0.517357	0.322722	0.532795	0.233784	0.477178	0.520136	0.356543	0.32027	0.579215	0.466581	0.506985	0.547985	0.521985	0.387985	0.299985	0.311559	0.367559	0.522559	0.299559	0.480559	0.478093	0.327093	0.261093	0.303093	0.473093	0.262107	1.19611	0.326107	0.501107	0.209107	0.933414	0.534414	0.235414	0.122414	0.257414	0.495575	0.550815	0.495847	0.562833	0.463819	0.25521	0.26021	0.31021	1.02521
TRB	1.83601	2.73601	2.07601	2.29101	1.59101	1.791	2.534	1.867	2.459	1.478	2.36747	2.25947	2.19547	2.24247	2.11547	1.77484	2.52484	1.71284	1.50484	1.44884	2.16613	2.26713	2.5166	2.33093	2.75486	2.84727	1.73927	1.84427	2.20127	1.76727	1.37634	2.16634	1.77634	1.86834	2.17534	2.60945	2.89427	1.92835	2.2388	1.92804	1.7208	2.50317	2.50488	1.67939	1.65922	1.63609	2.18209	1.72909	2.05809
PRG2	19.4321	1.20309	1.41309	1.73509	0.819094	1.83375	2.99275	1.64375	1.20175	1.51775	1.77279	1.99579	1.68879	1.63579	3.47879	1.34511	2.42532	1.90172	1.34081	0.0289998	1.31596	1.52096	1.54296	1.48196	1.29296	1.65249	1.30549	1.84549	1.39649	1.27749	1.90633	3.36233	1.98233	2.05333	2.42433	3.26466	1.97576	2.71844	0.0289998	2.12369	1.26234	1.37105	1.20397	2.31878	2.06167	1.408	1.848	1.755	1.347
HLA-DPA1	2.6682	1.4692	1.6722	1.9092	1.1922	2.03007	1.14207	1.10607	3.49207	0.66907	1.15803	1.81503	1.39503	1.63903	2.20503	1.50872	1.60472	1.15572	0.421718	0.915718	0.851937	1.82194	1.22494	1.11694	0.371937	0.640532	2.22605	1.23734	1.30895	0.378884	0.753351	3.85035	1.27135	1.05935	1.33635	0.779955	0.511955	0.943955	0.412955	1.11396	1.28786	1.33986	1.62186	1.18486	1.76186	0.712439	1.93244	0.931439	0.914439
OAS2	1.51992	1.83692	1.42692	1.42592	1.00592	1.45757	1.22457	1.10757	2.18057	1.09157	1.24088	1.16688	1.22388	1.27488	1.28588	1.33184	1.52384	1.25384	1.34284	1.24484	1.5449	1.3889	1.3379	1.2419	2.6419	0.988348	1.59435	1.02835	0.964348	0.910348	1.22254	1.37954	1.31754	1.32654	1.20954	1.35939	1.27939	1.61039	1.23639	1.31239	1.03331	1.14631	1.45931	1.53331	1.53331	0.93777	1.64477	1.47077	1.17477
GZMK	1.87034	2.41334	1.86734	2.70334	1.29834	1.04747	1.77047	1.33247	2.10247	1.29447	1.48705	1.81805	2.23705	2.05305	1.67105	1.49485	2.57385	1.26585	0.917851	0.941851	1.98643	2.20543	2.15343	1.68943	1.60143	1.49176	2.10976	1.50276	1.49576	1.82776	1.31482	1.88682	1.87982	1.49482	1.89482	1.64402	1.86002	1.91302	1.63302	1.62102	1.72045	2.33745	3.07845	1.66545	2.32845	1.17426	2.06526	1.48326	2.20026
GZMM	2.20397	0.00704216	2.24303	1.61557	1.02274	1.53025	3.18625	2.52125	3.64525	1.65325	1.3092	3.52007	3.52233	3.8124	3.02682	0.00704216	0.00704216	0.00704216	0.00704216	0.609243	1.29517	1.87917	1.71317	1.96917	1.28317	0.00704216	3.52028	1.10643	0.447598	0.00704216	1.35155	3.01055	2.31255	2.04655	1.68155	2.00057	1.49357	2.02557	1.64957	0.981566	1.35682	3.07858	2.60429	1.67621	2.08609	1.91561	4.27135	2.47978	1.98261
TCL1A	2.63453	1.67753	3.15453	2.60453	0.573531	2.40353	2.35822	0.719426	4.36599	2.85362	2.63397	3.43886	3.45805	2.84991	3.14721	1.78414	3.22614	2.01414	1.75214	1.44114	2.45425	2.35225	1.62444	2.76461	1.59101	2.09124	2.28582	1.60458	1.46366	1.40963	1.13341	2.10732	2.16983	2.81323	2.50179	0.980582	0.828006	2.24927	3.15481	2.178	0.758109	2.29011	2.70611	1.08411	1.56611	0.67712	2.43612	1.17412	1.22712
IL18	1.25842	1.16942	1.41342	1.57842	1.71842	3.38135	1.08735	1.04035	1.95235	1.97535	1.10433	1.23144	1.46187	1.41495	1.35378	1.01082	1.08882	1.23382	1.32682	1.10682	1.37599	1.54194	1.32672	1.59339	0.868806	1.26477	1.51113	0.935196	1.16859	1.01224	0.706045	2.72018	1.37576	1.14622	1.49784	1.30979	1.72881	2.13741	1.01286	1.23528	1.37593	1.43893	1.50191	1.33752	2.51135	0.93139	1.63691	1.09291	0.904375
CST6	0.723292	0.430292	2.03329	1.51929	0.360292	0.496555	0.473555	1.55155	0.499555	0.401555	0.53144	0.54944	0.49744	1.15144	1.34844	0.570119	2.60212	0.736119	0.330119	0.267119	1.6584	0.676402	0.866402	0.540402	0.423402	0.686311	0.392311	0.361311	1.43731	2.31931	0.31295	1.62295	0.30795	0.46195	1.30195	2.68537	0.860371	1.75237	0.229371	0.853371	0.721043	0.440043	0.265043	0.375043	1.51904	0.430407	0.601407	0.467407	0.511407
COMTD1	0.562482	0.239496	0.528845	0.325901	0.384085	0.532686	0.0476855	1.03169	1.00669	0.235686	0.528323	1.88305	0.0733608	0.49732	0.313884	0.440698	0.447698	0.726698	0.859698	0.996698	0.434241	0.352241	0.631241	0.606241	0.550241	0.364879	0.239879	0.772879	0.564879	0.565879	0.730661	0.0148096	0.681735	0.739532	0.51956	0.869619	0.797619	0.381619	1.92062	0.742619	0.499487	0.103487	0.0148096	0.553487	0.131487	1.15883	0.365825	1.07883	0.514825
COL23A1	0.76736	1.44497	0.931861	1.19985	0.959238	0.876195	0.877278	1.33059	1.38971	0.727823	0.818327	0.732327	0.776327	0.687327	0.936327	0.471917	0.338917	0.445917	3.34292	0.791917	0.404558	1.51256	0.432558	0.628558	1.57056	2.12056	0.588557	1.22556	3.73356	1.77256	1.28149	0.728485	0.682485	1.39149	0.873485	0.902506	0.664506	0.424506	0.884506	0.886506	0.548598	0.810598	0.676598	1.3426	0.724598	1.15609	0.318848	1.21844	1.40635
TTLL6	2.81813	2.79513	2.93013	3.04513	2.84713	2.0972	2.8472	2.2432	2.6112	1.7732	1.98797	3.45848	2.37295	5.44158	6.55321	0.495099	2.0471	1.4121	1.2071	1.4131	1.67738	1.66838	2.38238	1.26238	1.74738	0.617679	0.794679	1.14668	0.918679	0.879679	1.73977	0.810768	2.73977	2.02977	1.46877	0.0339502	0.0339502	0.316856	0.0339502	0.0339502	1.36519	3.82024	4.54567	1.36519	5.22015	1.93565	2.85665	2.20565	1.53465
DIRAS2	3.39713	3.27305	2.19644	3.49891	1.43804	1.16845	5.66145	1.37545	1.94745	2.22045	2.47252	1.76142	3.81136	2.79174	4.3873	0.991259	1.80626	1.25326	0.418259	3.41526	2.13858	4.50394	2.18085	1.74479	0.644788	3.29792	3.0006	2.32527	0.66992	1.42395	0.513937	6.95534	2.24533	2.46967	2.85312	3.04896	1.76662	0.771889	2.8753	2.93997	1.71109	8.82209	2.93109	2.64509	2.31009	0.978677	2.52968	1.37568	0.0966769
OTULINL	1.83052	0.899065	1.33476	1.37232	2.60127	1.14721	0.999212	1.03121	1.56021	1.33521	1.29436	0.934768	1.17652	1.12262	1.50584	1.20481	1.56273	1.55813	1.22206	1.31013	1.03047	1.30647	1.11047	0.859465	1.12747	1.85602	1.72002	1.10202	1.29002	1.30502	1.50205	0.0490472	1.48905	1.02905	1.34805	1.24925	0.951246	1.22425	2.93625	1.08325	1.06222	1.25387	1.70046	1.58797	1.08615	0.616147	1.40721	1.52867	1.49995
FANCI	0.880841	0.270841	1.54384	0.935841	6.14584	1.63731	1.43327	0.858036	3.51477	1.5778	1.35477	0.827235	1.73885	2.48821	1.63278	1.16536	2.12048	1.63304	1.09793	0.572221	1.84177	1.72286	1.87241	1.39063	1.22094	1.20236	1.57636	1.34836	0.924359	1.39136	1.22406	3.42129	1.69722	1.0384	1.09508	1.0938	2.31558	3.16159	1.83674	1.91496	2.2093	1.307	1.42366	0.906696	1.72566	1.92425	1.8918	1.98802	0.808039
DHCR7	0.824897	0.779897	0.996897	0.678897	1.2039	0.832301	0.857301	0.748301	0.735301	0.662301	0.825127	0.636127	1.04713	0.916127	0.786127	3.30386	2.34386	1.18886	0.719863	0.350863	0.859423	0.766423	0.997423	0.864423	1.24242	0.672793	0.759793	0.726793	0.774793	0.638793	1.12847	0.482474	1.09947	0.687474	0.765474	0.949613	1.13261	1.12361	1.06361	0.768613	0.663431	0.692431	0.704431	0.689431	0.618431	0.994653	0.628637	1.01362	0.812848
IKZF3	1.42179	0.988786	1.26179	1.28279	1.62679	1.45323	1.37296	1.13479	2.06759	0.619981	1.41677	1.15877	1.08577	1.34177	1.24277	1.00888	1.32688	1.54088	1.23588	1.03488	0.985919	1.38133	0.997928	1.1772	1.40183	1.01428	1.34728	0.930275	1.06928	0.884275	0.668622	0.0229833	1.40762	1.39962	0.790622	1.3159	1.1669	0.824897	1.2659	1.3929	0.969944	1.28794	1.57994	1.34194	1.37094	1.33942	1.37942	1.35242	1.48242
MYH13	12.3776	4.91675	3.99301	5.89803	3.38144	3.32965	3.503	1.59806	4.82664	20.4008	2.4419	5.00509	8.55349	9.68049	8.68555	6.05113	9.1436	4.50985	3.22287	0.90065	5.57691	0.166193	3.28659	0.166193	0.166193	0.166193	0.166193	0.473383	0.166193	0.166193	2.24433	10.7404	4.15126	1.80611	3.31006	7.68003	7.95584	6.77813	0.166193	6.73371	3.90188	7.26989	7.36547	2.57084	7.4597	0.488333	4.31483	4.6346	2.8425
DAPP1	1.73973	1.15672	1.28829	1.51987	1.823	1.53803	1.40776	1.01448	2.10712	1.64828	1.51767	1.0981	1.64604	1.49182	1.7021	1.22229	1.22829	1.22329	1.16929	1.41229	1.34611	1.59778	1.22905	1.43468	1.73277	1.10596	1.51696	1.41496	1.41796	1.35696	1.49275	1.97866	1.43443	1.42573	1.41831	1.26799	1.3657	1.64054	1.71591	1.39438	1.51391	1.63985	1.84177	1.45919	1.58814	1.08737	1.99508	1.66004	1.60095
RIPOR2	0.962919	0.949912	0.897123	1.21659	1.54686	1.18693	1.06893	0.855926	1.68093	1.12293	1.47688	0.589264	1.54383	1.17232	1.16906	1.05544	1.68772	0.91084	0.819379	0.704882	1.10811	1.09328	0.934901	0.996897	0.941301	1.20541	1.25322	0.829194	0.834756	0.783816	1.23899	1.27499	1.66999	1.17899	1.50399	1.14194	1.02004	1.28305	1.24219	1.17917	1.08187	1.5185	1.49395	0.978667	1.71775	1.17613	1.49377	1.35087	1.13956
RBP5	1.98537	1.45564	1.96784	2.01477	1.01902	1.83533	1.59856	1.7407	2.80895	2.10472	1.54511	1.69868	1.56115	2.0277	2.08677	1.20489	2.23018	1.59324	1.20562	0.539136	1.82817	1.90517	1.56817	1.73317	1.53817	1.75497	2.12345	1.43532	1.9535	1.56699	0.838453	0.171727	1.48545	1.80345	1.23245	1.64781	1.81093	2.0573	1.43592	1.65715	1.73846	1.85186	2.18508	1.62948	2.04836	0.976972	2.45775	1.9025	1.74048
HLA-DOA	1.08192	1.05213	1.05069	1.13123	1.74723	1.69097	1.12131	0.925917	2.976	0.945884	1.55175	1.52325	1.99969	1.60071	1.44915	1.22119	1.40932	0.890004	1.26841	0.869666	1.34904	1.27652	0.819652	1.1418	1.99826	1.7946	1.44134	1.1569	1.56054	1.16774	1.60466	2.18232	1.22519	1.15332	1.36169	1.42113	1.55145	1.47202	2.0038	1.56719	1.41139	1.87278	1.98707	1.09881	1.71894	1.36272	1.88653	1.8282	1.48002
BTBD17	1.96205	1.44075	4.12004	3.7976	4.3082	1.04498	1.62384	4.45171	0.702045	1.85455	1.30556	0.760401	2.19537	10.3622	3.08939	0.686248	8.19964	3.80443	1.36585	0.535743	1.82737	1.22237	10.7804	0.711367	0.934367	0.30231	1.07531	0.59031	10.2023	7.23031	2.23011	2.45302	1.11155	2.18962	2.52145	5.99345	22.8965	2.14545	0.00488128	0.628451	5.41982	3.04408	2.03431	0.841483	3.93212	0.24291	4.3491	1.23272	1.67099
FURIN	1.53048	0.684476	2.95148	2.85848	1.22048	0.858021	1.11402	7.17802	0.967021	0.822021	1.05175	0.916745	1.07675	1.61675	1.74275	1.58474	6.07474	1.04174	0.498744	0.981744	1.53208	0.703081	5.01908	0.659081	0.626081	2.39298	0.60398	0.74598	3.46298	2.14598	0.889666	0.984666	0.833666	1.78967	1.39667	3.09036	4.27736	5.10936	0.407356	1.00936	2.68728	2.39128	0.953278	1.10628	2.56428	0.934987	1.93599	1.02299	1.21899
HMGXB3	2.20933	11.1823	5.60901	6.83786	2.40793	4.66599	11.3495	5.18267	7.49736	3.24487	12.2793	3.74333	12.7243	4.28033	9.25633	7.8353	6.8273	3.6663	3.8823	2.6383	7.51991	9.60648	6.73738	4.09591	4.02651	11.4613	3.44297	4.50096	10.0126	9.84584	3.21927	8.02086	5.16972	7.13344	8.82336	6.81333	6.64777	5.022	5.26065	5.99178	9.5282	8.8202	16.0602	2.5322	9.1692	0.615862	8.42388	3.25398	12.1341
EMID1	1.71709	1.26009	2.25809	2.68409	1.11709	1.89142	1.41009	4.02631	0.959189	1.72905	0.967079	0.750079	0.773079	8.06608	3.33308	0.703999	8.155	2.697	0.719999	0.380999	2.57445	0.236448	14.1694	0.775448	0.780448	0.543021	1.67402	1.62702	5.80702	7.31502	1.50365	1.40237	1.97416	2.81219	1.83192	5.28796	5.73896	1.54096	0.010724	2.13096	2.70159	1.03559	1.13959	2.68159	6.98959	4.77327	1.17727	1.86527	1.73827
AQP5	0.887118	0.818118	1.70312	1.13512	0.795118	0.815128	0.860217	0.815128	0.815128	0.815128	0.991906	0.965906	0.933906	1.13391	0.944906	0.915507	0.930507	1.00951	0.817507	0.787507	0.629435	0.573435	6.40744	0.611435	0.482435	1.40813	0.126977	0.126977	4.72732	3.35903	0.376655	2.35148	0.376655	0.376655	0.376655	1.86379	1.71879	1.58079	0.628787	0.852787	4.14726	1.46926	1.13026	0.845263	1.30926	1.71473	3.04507	1.1444	0.888389
LIMD2	1.34175	0.616753	0.800753	0.849753	0.318753	0.892018	0.277018	0.623018	1.51002	1.37702	1.07311	0.778113	0.879113	1.02311	0.862113	0.516871	1.11887	1.02587	0.584871	0.505871	0.857723	1.30472	1.15272	0.930723	1.16572	0.278955	0.507955	0.141955	1.05895	0.190955	0.0429543	0.491954	0.398954	0.936954	0.264954	0.983277	0.575386	0.928462	0.523875	0.523875	0.746053	0.896053	1.12305	1.18905	0.774053	0.844507	1.10651	0.979507	1.04051
CA6	0.628391	0.789391	0.480391	0.684391	0.406391	0.500877	0.354877	0.580877	0.504877	0.952877	0.572379	0.654379	0.770379	0.630379	0.622379	0.36244	0.235742	0.265157	1.70627	0.994659	0.299331	0.970889	1.03731	0.39638	0.549598	1.12592	0.630431	0.877292	0.187082	0.838031	0.902869	0.197948	0.608502	1.1132	0.34862	0.744795	1.26092	0.000264547	0.520971	1.34408	0.799725	1.18168	0.196649	0.500126	0.377424	0.000264547	0.651361	0.000264547	0.000264547
GML	0.744437	1.83118	1.17069	1.65133	0.590953	1.33585	1.28607	2.07656	1.65329	0.965585	1.54452	0.790873	1.24262	1.7835	1.76202	1.2552	1.92389	1.62124	2.1108	1.84175	1.29944	1.74342	1.81372	0.889709	1.1539	1.24551	1.57662	1.54237	1.33908	1.65859	0.289878	2.63888	0.826878	0.746878	0.474878	1.92886	0.764271	0.168269	0.987275	1.46253	1.05098	1.55258	1.45105	2.10732	0.976268	1.48218	0.493334	1.40933	2.36405
CALCA	0.718784	1.04078	0.576784	0.625784	0.0331488	1.97017	1.56217	2.04417	1.07917	0.962169	1.36499	1.65099	1.49499	1.50699	1.78099	1.71955	1.67055	1.48655	1.33855	1.35455	0.869877	0.397877	0.487877	0.657877	0.356877	3.86377	0.607261	1.7806	2.81083	2.24128	0.38218	0.36018	0.86718	0.77718	2.63818	0.726016	0.577016	0.400016	0.355016	1.51702	1.36014	2.6928	3.01947	2.20649	3.7297	0.0331488	2.96898	1.07915	3.15068
NRAP	1.34226	0.589651	0.680627	1.57444	0.0398539	2.13204	3.42704	1.97704	2.26604	6.30104	2.07114	0.739363	0.739363	0.81558	0.742573	0.64627	0.64627	2.25313	0.64627	4.18823	0.0398539	2.0867	2.6594	0.0398539	3.28108	0.0398539	0.412478	1.45093	1.0897	2.21566	0.0398539	0.0398539	1.10309	1.68709	0.0398539	1.26125	0.96825	1.88225	1.61325	1.41625	0.975464	2.07527	1.42749	0.903965	2.61745	2.6473	1.5573	1.5243	1.2693
ADH4	1.29286	1.24986	7.94186	2.02586	1.12686	0.534722	1.83223	1.39979	2.28048	0.365486	2.272	2.78068	1.61369	1.7659	1.94851	2.73947	1.31072	2.64501	2.15843	4.44749	2.04817	0.547714	2.03316	0.931297	4.81483	1.19361	2.35528	1.31701	2.06621	1.13661	2.81399	0.0712134	3.39027	0.0712134	1.41479	0.311543	0.557087	3.08565	4.46149	1.84122	0.371103	1.0101	2.8671	0.121103	0.243103	3.85231	3.16273	3.75208	1.38481
CYP4F11	1.07066	1.95327	1.63323	2.08751	0.585295	0.828758	1.9255	0.526055	1.48082	1.83208	0.529419	0.288419	13.9564	0.431419	0.445419	11.2978	0.634757	0.866757	0.497757	0.722757	1.45605	1.98891	1.71062	2.97783	1.64153	1.87211	2.17885	0.739545	0.839666	0.464953	0.484559	3.04004	1.95205	0.578002	1.11946	0.544766	0.277857	2.65123	0.414299	1.02816	1.24442	3.07326	2.11811	1.57524	2.4568	0.832779	2.4347	0.314025	1.14
[truncated: 191 more columns]

## Sheet: Fig3e
Ingenuity Canonical Pathways	-log(p-value)	Ratio	z-score	Molecules
Th1 Pathway	10.6	0.115	3.317	CD247,CD3E,HLA-DOA,HLA-DPA1,HLA-DQB1,HLA-DRA,HLA-DRB1,HLA-DRB3,HLA-DRB4,HLA-DRB5,IL18,PIK3CD,TRB,VAV1
PD-1, PD-L1 cancer immunotherapy pathway	10.3	0.123	-2.53	CD247,CSK,HLA-DOA,HLA-DPA1,HLA-DQB1,HLA-DRA,HLA-DRB1,HLA-DRB3,HLA-DRB4,HLA-DRB5,PIK3CD,TRB,ZAP70
Th2 Pathway	8.84	0.0949	2.236	CD247,CD3E,HLA-DOA,HLA-DPA1,HLA-DQB1,HLA-DRA,HLA-DRB1,HLA-DRB3,HLA-DRB4,HLA-DRB5,PIK3CD,TRB,VAV1
MSP-RON Signaling In Macrophages Pathway	6.43	0.084	-1.897	HLA-DOA,HLA-DPA1,HLA-DQB1,HLA-DRA,HLA-DRB1,HLA-DRB3,HLA-DRB4,HLA-DRB5,KLK11,PIK3CD
CD28 Signaling in T Helper Cells	5.24	0.0348	1.89	ARPC1B,CARD11,CD247,CD3E,CSK,HLA-DOA,HLA-DPA1,HLA-DQB1,HLA-DRA,HLA-DRB1,HLA-DRB3,HLA-DRB4,HLA-DRB5,PIK3CD,PTPRC,TRB,VAV1,ZAP70
T Cell Receptor Signaling	4.78	0.0309	3.441	CARD11,CD247,CD3E,CSK,HLA-DOA,HLA-DPA1,HLA-DQB1,HLA-DRA,HLA-DRB1,HLA-DRB3,HLA-DRB4,HLA-DRB5,PIK3CD,PTPN7,PTPRC,SKAP1,TRB,VAV1,ZAP70
Crosstalk between Dendritic Cells and Natural Killer Cells	4.42	0.0769	2.646	HLA-DRA,HLA-DRB1,HLA-DRB3,HLA-DRB4,HLA-DRB5,ICAM3,IL18
PKC Theta Signaling in T Lymphocytes	4.24	0.0305	3.606	CACNA2D2,CARD11,CD247,CD3E,HLA-DOA,HLA-DPA1,HLA-DQB1,HLA-DRA,HLA-DRB1,HLA-DRB3,HLA-DRB4,HLA-DRB5,PIK3CD,RAC2,TRB,VAV1,ZAP70
ICOS-ICOSL Signaling in T Helper Cells	4.2	0.0316	2.333	CD247,CD3E,CSK,HLA-DOA,HLA-DPA1,HLA-DQB1,HLA-DRA,HLA-DRB1,HLA-DRB3,HLA-DRB4,HLA-DRB5,PIK3CD,PTPRC,TRB,VAV1,ZAP70
Neuroinflammation Signaling Pathway	4.01	0.0379	2.121	CYBB,HLA-DOA,HLA-DPA1,HLA-DQB1,HLA-DRA,HLA-DRB1,HLA-DRB3,HLA-DRB4,HLA-DRB5,IL18,PIK3CD,RAC2

## Sheet: Fig3f
ID	Description	GeneRatio	BgRatio	pvalue	p.adjust	qvalue	geneID	Count
GO:1903039	positive regulation of leukocyte cell-cell adhesion	21/225	458/29349	7.24009e-11	1.54822e-07	1.33864e-07	A6NC98/P01903/P01911/P04083/P04233/P07766/P08575/P09917/P15498/P20036/P26842/P27487/P31146/P41240/P43403/P55160/P79483/Q14116/Q86WV1/Q8NHL6/Q9BXL7	21
GO:0002449	lymphocyte mediated immunity	21/225	472/29349	1.25786e-10	1.54822e-07	1.33864e-07	B0I1T2/P01903/P01911/P01920/P04233/P08575/P09668/P15151/P15498/P20023/P26842/P31146/P50453/P51124/P51159/P78410/P79483/Q05315/Q14116/Q8NHL6/Q9BZM4	21
GO:0050851	antigen receptor-mediated signaling pathway	21/225	479/29349	1.64587e-10	1.54822e-07	1.33864e-07	O00329/O60711/P01903/P01911/P01920/P05771/P07766/P08575/P13762/P17931/P20036/P20963/P28907/P41240/P43403/P55160/P78410/P79483/Q30154/Q86WV1/Q9BXL7	21
GO:0070663	regulation of leukocyte proliferation	20/225	464/29349	6.1406e-10	3.88004e-07	3.35482e-07	A6NC98/O14638/P01911/P04083/P04233/P07766/P08575/P15153/P16150/P17931/P20036/P28907/P31146/P43403/P55160/Q05315/Q14116/Q8NHL6/Q9BXL7/Q9UKT9	20
GO:0050870	positive regulation of T cell activation	19/225	418/29349	6.97909e-10	3.88004e-07	3.35482e-07	A6NC98/P01903/P01911/P04083/P04233/P07766/P08575/P15498/P20036/P26842/P27487/P31146/P41240/P43403/P55160/P79483/Q14116/Q8NHL6/Q9BXL7	19
GO:0002460	adaptive immune response based on somatic recombination of immune receptors built from immunoglobulin superfamily domains	20/225	472/29349	8.24956e-10	3.88004e-07	3.35482e-07	B0I1T2/P01903/P01911/P01920/P04083/P04233/P08575/P09668/P15151/P16150/P20023/P26842/P51124/P51159/P78410/P79483/Q05315/Q14116/Q15306/Q8NHL6	20
GO:0050670	regulation of lymphocyte proliferation	19/225	428/29349	1.03259e-09	4.08796e-07	3.53459e-07	A6NC98/P01911/P04083/P04233/P07766/P08575/P15153/P16150/P17931/P20036/P28907/P31146/P43403/P55160/Q05315/Q14116/Q8NHL6/Q9BXL7/Q9UKT9	19
GO:0032944	regulation of mononuclear cell proliferation	19/225	431/29349	1.15888e-09	4.08796e-07	3.53459e-07	A6NC98/P01911/P04083/P04233/P07766/P08575/P15153/P16150/P17931/P20036/P28907/P31146/P43403/P55160/Q05315/Q14116/Q8NHL6/Q9BXL7/Q9UKT9	19
GO:0002456	T cell mediated immunity	13/225	184/29349	2.03001e-09	6.3652e-07	5.50357e-07	B0I1T2/P01903/P01911/P08575/P09668/P15151/P51124/P51159/P78410/P79483/Q05315/Q14116/Q8NHL6	13
GO:0042129	regulation of T cell proliferation	16/225	329/29349	6.25216e-09	1.76436e-06	1.52553e-06	A6NC98/P01911/P04083/P07766/P08575/P15153/P16150/P17931/P20036/P31146/P43403/P55160/Q05315/Q14116/Q8NHL6/Q9BXL7	16
GO:0050852	T cell receptor signaling pathway	17/225	387/29349	9.42692e-09	2.30618e-06	1.994e-06	O00329/P01903/P01911/P01920/P07766/P08575/P13762/P17931/P20036/P20963/P41240/P43403/P78410/P79483/Q30154/Q86WV1/Q9BXL7	17
GO:0002478	antigen processing and presentation of exogenous peptide antigen	17/225	390/29349	1.05635e-08	2.30618e-06	1.994e-06	O15533/P01903/P01911/P01920/P04233/P04839/P13762/P14091/P20036/P25774/P79483/Q03519/Q30154/Q9BV40/Q9H0H5/Q02241/P06340	17
GO:0001909	leukocyte mediated cytotoxicity	13/225	211/29349	1.06238e-08	2.30618e-06	1.994e-06	P01903/P01911/P08575/P09668/P15151/P15498/P31146/P50453/P51124/P51159/Q14116/Q8NHL6/Q9BZM4	13
GO:0019882	antigen processing and presentation	19/225	497/29349	1.17562e-08	2.3697e-06	2.04893e-06	O15533/P01903/P01911/P01920/P04233/P04839/P09668/P13762/P14091/P20036/P25774/P51159/P79483/Q03519/Q30154/Q9BV40/Q9H0H5/Q02241/P06340	19
GO:0019884	antigen processing and presentation of exogenous antigen	17/225	400/29349	1.53232e-08	2.88281e-06	2.49258e-06	O15533/P01903/P01911/P01920/P04233/P04839/P13762/P14091/P20036/P25774/P79483/Q03519/Q30154/Q9BV40/Q9H0H5/Q02241/P06340	17
GO:0019886	antigen processing and presentation of exogenous peptide antigen via MHC class II	13/225	232/29349	3.27892e-08	5.78319e-06	5.00035e-06	P01903/P01911/P01920/P04233/P13762/P14091/P20036/P25774/P79483/Q30154/Q9H0H5/Q02241/P06340	13
GO:0048002	antigen processing and presentation of peptide antigen	17/225	425/29349	3.70406e-08	6.14873e-06	5.31641e-06	O15533/P01903/P01911/P01920/P04233/P04839/P13762/P14091/P20036/P25774/P79483/Q03519/Q30154/Q9BV40/Q9H0H5/Q02241/P06340	17
GO:0002495	antigen processing and presentation of peptide antigen via MHC class II	13/225	240/29349	4.88451e-08	7.61705e-06	6.58597e-06	P01903/P01911/P01920/P04233/P13762/P14091/P20036/P25774/P79483/Q30154/Q9H0H5/Q02241/P06340	13
GO:0002504	antigen processing and presentation of peptide or polysaccharide antigen via MHC class II	13/225	241/29349	5.12842e-08	7.61705e-06	6.58597e-06	P01903/P01911/P01920/P04233/P13762/P14091/P20036/P25774/P79483/Q30154/Q9H0H5/Q02241/P06340	13
GO:0042098	T cell proliferation	16/225	392/29349	7.16574e-08	1.01109e-05	8.7422e-06	A6NC98/P01911/P04083/P07766/P08575/P15153/P16150/P17931/P20036/P31146/P43403/P55160/Q05315/Q14116/Q8NHL6/Q9BXL7	16
GO:0001906	cell killing	14/225	316/29349	1.78373e-07	2.397e-05	2.07253e-05	P01903/P01911/P05204/P08575/P09668/P15151/P15498/P31146/P50453/P51124/P51159/Q14116/Q8NHL6/Q9BZM4	14
GO:0045619	regulation of lymphocyte differentiation	14/225	320/29349	2.07839e-07	2.66601e-05	2.30513e-05	P01903/P01911/P04083/P04233/P08575/P26842/P43403/P55160/Q14116/Q15306/Q8N474/Q9BXL7/Q9UKT9/P06340	14
GO:0046634	regulation of alpha-beta T cell activation	11/225	196/29349	3.75757e-07	4.61038e-05	3.9863e-05	P01903/P01911/P04083/P07766/P08575/P43403/P55160/P79483/Q14116/Q15306/Q8NHL6	11
GO:0001913	T cell mediated cytotoxicity	8/225	89/29349	4.36433e-07	5.13172e-05	4.43707e-05	P01903/P01911/P08575/P09668/P15151/P51124/P51159/Q8NHL6	8
GO:0002286	T cell activation involved in immune response	11/225	204/29349	5.59445e-07	6.31501e-05	5.46018e-05	P01903/P01911/P04083/P04233/P13796/P16150/P17931/P51159/Q14116/Q15306/Q8NHL6	11
GO:0060333	interferon-gamma-mediated signaling pathway	11/225	205/29349	5.87228e-07	6.37369e-05	5.51091e-05	P01903/P01911/P01920/P13762/P20036/P29728/P32456/P79483/Q02556/Q15306/Q30154	11
GO:0046635	positive regulation of alpha-beta T cell activation	9/225	128/29349	6.74339e-07	7.04809e-05	6.09403e-05	P01903/P01911/P04083/P07766/P08575/P43403/P55160/P79483/Q14116	9
GO:0050671	positive regulation of lymphocyte proliferation	12/225	267/29349	1.17958e-06	0.000118885	0.000102792	A6NC98/P04083/P04233/P07766/P08575/P20036/P28907/P31146/P43403/P55160/Q14116/Q9BXL7	12
GO:0032946	positive regulation of mononuclear cell proliferation	12/225	269/29349	1.27533e-06	0.00012163	0.000105165	A6NC98/P04083/P04233/P07766/P08575/P20036/P28907/P31146/P43403/P55160/Q14116/Q9BXL7	12
GO:0030217	T cell differentiation	16/225	487/29349	1.29302e-06	0.00012163	0.000105165	O00329/P01903/P01911/P04083/P04233/P07766/P08575/P15498/P16150/P26842/P43403/P55160/Q14116/Q15306/Q9BXL7/P06340	16
GO:0045580	regulation of T cell differentiation	12/225	279/29349	1.865e-06	0.000169775	0.000146794	P01903/P01911/P04083/P04233/P08575/P26842/P43403/P55160/Q14116/Q15306/Q9BXL7/P06340	12
GO:0002285	lymphocyte activation involved in immune response	13/225	337/29349	2.3126e-06	0.000203942	0.000176336	P01903/P01911/P04083/P04233/P08575/P13796/P16150/P17931/P31146/P51159/Q14116/Q15306/Q8NHL6	13
GO:0002699	positive regulation of immune effector process	14/225	401/29349	3.01e-06	0.000246833	0.000213421	O14638/O75326/P01903/P01911/P04083/P04233/P08575/P15151/P15153/P15498/P79483/Q14116/Q8NHL6/Q9BV40	14
GO:0022617	extracellular matrix disassembly	9/225	154/29349	3.15153e-06	0.000246833	0.000213421	P01034/P05981/P08582/P09958/P11047/P13796/P25774/P27487/Q8IX30	9
GO:0042102	positive regulation of T cell proliferation	10/225	197/29349	3.17038e-06	0.000246833	0.000213421	A6NC98/P04083/P07766/P08575/P20036/P31146/P43403/P55160/Q14116/Q9BXL7	10
GO:0046631	alpha-beta T cell activation	12/225	295/29349	3.31495e-06	0.000246833	0.000213421	P01903/P01911/P04083/P07766/P08575/P16150/P43403/P55160/P79483/Q14116/Q15306/Q8NHL6	12
GO:0070665	positive regulation of leukocyte proliferation	12/225	295/29349	3.31495e-06	0.000246833	0.000213421	A6NC98/P04083/P04233/P07766/P08575/P20036/P28907/P31146/P43403/P55160/Q14116/Q9BXL7	12
GO:0045582	positive regulation of T cell differentiation	9/225	155/29349	3.32377e-06	0.000246833	0.000213421	P01903/P01911/P04083/P04233/P08575/P26842/P43403/P55160/Q14116	9
GO:0045058	T cell selection	7/225	95/29349	8.83997e-06	0.000639651	0.000553065	P04233/P07766/P08575/P16150/P43403/Q15306/Q9BXL7	7
GO:0045621	positive regulation of lymphocyte differentiation	9/225	176/29349	9.34332e-06	0.000659171	0.000569943	P01903/P01911/P04083/P04233/P08575/P26842/P43403/P55160/Q14116	9
GO:0006590	thyroid hormone generation	5/225	39/29349	1.17921e-05	0.000811644	0.000701776	P01266/P05981/P07202/P49895/Q6PHW0	5
GO:0002709	regulation of T cell mediated immunity	8/225	141/29349	1.39104e-05	0.000934647	0.000808129	P01903/P01911/P08575/P15151/P79483/Q05315/Q14116/Q8NHL6	8
GO:0045060	negative thymic T cell selection	4/225	20/29349	1.47971e-05	0.000971104	0.000839651	P04233/P07766/P08575/P43403	4
GO:0042267	natural killer cell mediated cytotoxicity	8/225	144/29349	1.62115e-05	0.00103975	0.000899003	P15151/P15498/P31146/P50453/P51159/Q14116/Q8NHL6/Q9BZM4	8
GO:0033628	regulation of cell adhesion mediated by integrin	7/225	105/29349	1.70669e-05	0.00106819	0.000923595	O60711/P00749/P07766/P27487/P55160/Q86UX7/Q86WV1	7
GO:2000516	positive regulation of CD4-positive, alpha-beta T cell activation	6/225	71/29349	1.79484e-05	0.00106819	0.000923595	P01903/P01911/P04083/P55160/P79483/Q14116	6
GO:0033632	regulation of cell-cell adhesion mediated by integrin	4/225	21/29349	1.81691e-05	0.00106819	0.000923595	P07766/P27487/Q86UX7/Q86WV1	4
GO:0043383	negative T cell selection	4/225	21/29349	1.81691e-05	0.00106819	0.000923595	P04233/P07766/P08575/P43403	4
GO:0045061	thymic T cell selection	5/225	43/29349	1.92296e-05	0.00109808	0.00094944	P04233/P07766/P08575/P43403/Q9BXL7	5
GO:0043368	positive T cell selection	6/225	72/29349	1.94557e-05	0.00109808	0.00094944	P04233/P07766/P08575/P16150/P43403/Q15306	6
GO:0002228	natural killer cell mediated immunity	8/225	149/29349	2.0756e-05	0.0011485	0.000993032	P15151/P15498/P31146/P50453/P51159/Q14116/Q8NHL6/Q9BZM4	8
GO:0042403	thyroid hormone metabolic process	5/225	44/29349	2.15602e-05	0.00117006	0.00101167	P01266/P05981/P07202/P49895/Q6PHW0	5
GO:0071621	granulocyte chemotaxis	9/225	201/29349	2.68804e-05	0.00143125	0.00123751	O00329/P04083/P04233/P15153/P15498/P17931/P27487/P55160/Q9Y4F9	9
GO:0045577	regulation of B cell differentiation	5/225	47/29349	2.98891e-05	0.00155091	0.00134097	P26842/P55160/Q8N474/Q9BXL7/Q9UKT9	5
GO:0002440	production of molecular mediator of immune response	12/225	368/29349	3.02267e-05	0.00155091	0.00134097	O75326/P01911/P01920/P02652/P04233/P08575/P55061/Q05315/Q14116/Q8N884/Q8NHL6/Q9Y3Z3	12
GO:0002819	regulation of adaptive immune response	11/225	312/29349	3.20849e-05	0.00161685	0.00139799	P01903/P01911/P04083/P08575/P15151/P79483/Q05315/Q14116/Q86WV1/Q8NHL6/Q9NSI8	11
GO:0046637	regulation of alpha-beta T cell differentiation	7/225	118/29349	3.63456e-05	0.0017684	0.00152902	P01903/P01911/P04083/P43403/P55160/Q14116/Q15306	7
GO:2000514	regulation of CD4-positive, alpha-beta T cell activation	7/225	118/29349	3.63456e-05	0.0017684	0.00152902	P01903/P01911/P04083/P55160/P79483/Q14116/Q15306	7
GO:0042113	B cell activation	13/225	442/29349	4.11061e-05	0.0019406	0.00167791	O00329/P04233/P05771/P08575/P20023/P26842/P28907/P43403/P55160/Q8N474/Q9BXL7/Q9NSI8/Q9UKT9	13
GO:0030593	neutrophil chemotaxis	8/225	164/29349	4.12602e-05	0.0019406	0.00167791	O00329/P04233/P15153/P15498/P17931/P27487/P55160/Q9Y4F9	8
GO:0050864	regulation of B cell activation	9/225	214/29349	4.38585e-05	0.00202461	0.00175055	P04233/P08575/P26842/P28907/P55160/Q8N474/Q9BXL7/Q9NSI8/Q9UKT9	9
GO:0034341	response to interferon-gamma	12/225	383/29349	4.44811e-05	0.00202461	0.00175055	P01903/P01911/P01920/P04233/P13762/P20036/P29728/P32456/P79483/Q02556/Q15306/Q30154	12
GO:0002695	negative regulation of leukocyte activation	11/225	325/29349	4.64356e-05	0.00208002	0.00179846	O14638/P01911/P04083/P04233/P08575/P16150/P17931/Q8N474/Q8NHL6/Q9NSI8/Q9Y4F9	11
GO:0002703	regulation of leukocyte mediated immunity	12/225	386/29349	4.7943e-05	0.00211399	0.00182783	P01903/P01911/P08575/P15151/P15153/P15498/P50453/P79483/Q05315/Q14116/Q8NHL6/Q9BV40	12
GO:0046638	positive regulation of alpha-beta T cell differentiation	6/225	87/29349	5.71565e-05	0.00248147	0.00214557	P01903/P01911/P04083/P43403/P55160/Q14116	6
GO:0033631	cell-cell adhesion mediated by integrin	4/225	28/29349	5.95943e-05	0.00251008	0.0021703	P07766/P27487/Q86UX7/Q86WV1	4
GO:0045059	positive thymic T cell selection	4/225	28/29349	5.95943e-05	0.00251008	0.0021703	P04233/P07766/P08575/P43403	4
GO:0043370	regulation of CD4-positive, alpha-beta T cell differentiation	6/225	89/29349	6.49416e-05	0.0026206	0.00226586	P01903/P01911/P04083/P55160/Q14116/Q15306	6
GO:0030595	leukocyte chemotaxis	12/225	399/29349	6.5781e-05	0.0026206	0.00226586	O00329/O95715/P04083/P04233/P09917/P15153/P15498/P17931/P27487/P31146/P55160/Q9Y4F9	12
GO:1902107	positive regulation of leukocyte differentiation	10/225	280/29349	6.59328e-05	0.0026206	0.00226586	P01903/P01911/P04083/P04233/P08575/P26842/P34910/P43403/P55160/Q14116	10
GO:1903708	positive regulation of hemopoiesis	10/225	280/29349	6.59328e-05	0.0026206	0.00226586	P01903/P01911/P04083/P04233/P08575/P26842/P34910/P43403/P55160/Q14116	10
GO:0043372	positive regulation of CD4-positive, alpha-beta T cell differentiation	5/225	57/29349	7.66654e-05	0.00300486	0.0025981	P01903/P01911/P04083/P55160/Q14116	5
GO:0002468	dendritic cell antigen processing and presentation	4/225	30/29349	7.88118e-05	0.00304667	0.00263426	P01903/P01911/P04233/P79483	4
GO:0002711	positive regulation of T cell mediated immunity	6/225	93/29349	8.3046e-05	0.00316697	0.00273828	P01903/P01911/P08575/P15151/P79483/Q14116	6
GO:0071346	cellular response to interferon-gamma	11/225	350/29349	8.99469e-05	0.00336166	0.00290661	P01903/P01911/P01920/P13762/P20036/P29728/P32456/P79483/Q02556/Q15306/Q30154	11
GO:0032743	positive regulation of interleukin-2 production	5/225	59/29349	9.05338e-05	0.00336166	0.00290661	P04083/P07766/P08575/Q15306/Q9BXL7	5
GO:0090022	regulation of neutrophil chemotaxis	5/225	60/29349	9.81523e-05	0.00359722	0.00311028	P04233/P15153/P27487/P55160/Q9Y4F9	5
GO:0035710	CD4-positive, alpha-beta T cell activation	8/225	187/29349	0.000103679	0.00375106	0.0032433	P01903/P01911/P04083/P16150/P55160/P79483/Q14116/Q15306	8
GO:0002706	regulation of lymphocyte mediated immunity	10/225	297/29349	0.000107223	0.00383018	0.0033117	P01903/P01911/P08575/P15151/P15498/P50453/P79483/Q05315/Q14116/Q8NHL6	10
GO:0050866	negative regulation of cell activation	11/225	358/29349	0.000109748	0.00387137	0.00334732	O14638/P01911/P04083/P04233/P08575/P16150/P17931/Q8N474/Q8NHL6/Q9NSI8/Q9Y4F9	11
GO:0097530	granulocyte migration	9/225	245/29349	0.000123511	0.00426699	0.00368939	O00329/P04083/P04233/P15153/P15498/P17931/P27487/P55160/Q9Y4F9	9
GO:0019883	antigen processing and presentation of endogenous antigen	5/225	63/29349	0.000123988	0.00426699	0.00368939	O15533/P01903/P01911/P04233/Q03519	5
GO:0034104	negative regulation of tissue remodeling	4/225	35/29349	0.000146125	0.00496824	0.00429571	P01034/P28907/P41240/Q8N474	4
GO:0033627	cell adhesion mediated by integrin	7/225	148/29349	0.000151781	0.00509912	0.00440888	O60711/P00749/P07766/P27487/P55160/Q86UX7/Q86WV1	7
GO:1990266	neutrophil migration	8/225	202/29349	0.000176302	0.00585322	0.0050609	O00329/P04233/P15153/P15498/P17931/P27487/P55160/Q9Y4F9	8
GO:0032609	interferon-gamma production	8/225	203/29349	0.000182343	0.00598339	0.00517345	P01911/P07766/P16150/P20036/P78410/Q02556/Q14116/Q8NHL6	8
GO:0043367	CD4-positive, alpha-beta T cell differentiation	7/225	153/29349	0.00018634	0.00604428	0.00522609	P01903/P01911/P04083/P16150/P55160/Q14116/Q15306	7
GO:0046632	alpha-beta T cell differentiation	8/225	206/29349	0.000201495	0.00646158	0.00558691	P01903/P01911/P04083/P16150/P43403/P55160/Q14116/Q15306	8
GO:0045622	regulation of T-helper cell differentiation	5/225	70/29349	0.000204418	0.00648166	0.00560427	P01903/P01911/P04083/Q14116/Q15306	5
GO:0002700	regulation of production of molecular mediator of immune response	9/225	263/29349	0.000209849	0.00657994	0.00568924	O75326/P02652/P04233/P08575/P55061/Q05315/Q14116/Q8N884/Q8NHL6	9
GO:0001910	regulation of leukocyte mediated cytotoxicity	7/225	157/29349	0.000218342	0.006771	0.00585444	P01903/P01911/P08575/P15151/P15498/P50453/Q8NHL6	7
GO:0002431	Fc receptor mediated stimulatory signaling pathway	7/225	159/29349	0.000235927	0.00723681	0.0062572	B0I1T2/O15143/P08575/P15498/P20963/P41240/P55160	7
GO:0016485	protein processing	11/225	398/29349	0.000274025	0.00829673	0.00717364	P00749/P05981/P08582/P09668/P09958/P14091/P15088/P16870/P25774/Q96SM3/Q9BY50	11
GO:0051250	negative regulation of lymphocyte activation	9/225	273/29349	0.000276362	0.00829673	0.00717364	P01911/P04083/P04233/P16150/P17931/Q8N474/Q8NHL6/Q9NSI8/Q9Y4F9	9
GO:0001914	regulation of T cell mediated cytotoxicity	5/225	75/29349	0.00028261	0.008395	0.00725861	P01903/P01911/P08575/P15151/Q8NHL6	5
GO:0001562	response to protozoan	4/225	42/29349	0.000299532	0.00871422	0.00753462	A6NC98/P32456/Q02556/Q15306	4
GO:0042832	defense response to protozoan	4/225	42/29349	0.000299532	0.00871422	0.00753462	A6NC98/P32456/Q02556/Q15306	4
GO:0002822	regulation of adaptive immune response based on somatic recombination of immune receptors built from immunoglobulin superfamily domains	9/225	277/29349	0.00030745	0.00885331	0.00765488	P01903/P01911/P04083/P08575/P15151/P79483/Q05315/Q14116/Q8NHL6	9
GO:0030888	regulation of B cell proliferation	6/225	120/29349	0.00033531	0.00955804	0.00826421	P04233/P08575/P28907/P55160/Q9BXL7/Q9UKT9	6
GO:0050777	negative regulation of immune response	9/225	282/29349	0.000350326	0.00988619	0.00854795	O14638/P01911/P04083/P08575/P17931/P50453/Q8NHL6/Q9NSI8/Q9Y3Z3	9
GO:0050764	regulation of phagocytosis	7/225	170/29349	0.000354169	0.00989568	0.00855615	P02652/P02765/P08575/P26022/P41240/P51159/P55160	7
GO:0050766	positive regulation of phagocytosis	6/225	122/29349	0.000366383	0.0100528	0.00869204	P02652/P02765/P08575/P26022/P51159/P55160	6
GO:0042100	B cell proliferation	7/225	171/29349	0.000366918	0.0100528	0.00869204	P04233/P08575/P20023/P28907/P55160/Q9BXL7/Q9UKT9	7
GO:1902622	regulation of neutrophil migration	5/225	80/29349	0.000381632	0.0103554	0.00895366	P04233/P15153/P27487/P55160/Q9Y4F9	5
GO:0002396	MHC protein complex assembly	3/225	19/29349	0.000393453	0.0105745	0.00914309	O15533/P01903/P01911	3
GO:0050853	B cell receptor signaling pathway	6/225	124/29349	0.000399664	0.0106401	0.00919981	O00329/O60711/P05771/P08575/P28907/P55160	6
GO:0042093	T-helper cell differentiation	6/225	126/29349	0.000435261	0.0114795	0.00992557	P01903/P01911/P04083/P16150/Q14116/Q15306	6
GO:0030890	positive regulation of B cell proliferation	5/225	83/29349	0.000452435	0.011822	0.0102217	P04233/P08575/P28907/P55160/Q9BXL7	5
GO:0046641	positive regulation of alpha-beta T cell proliferation	4/225	47/29349	0.000463239	0.0119932	0.0103698	P07766/P08575/P43403/Q14116	4
GO:0002294	CD4-positive, alpha-beta T cell differentiation involved in immune response	6/225	130/29349	0.000513846	0.0131825	0.011398	P01903/P01911/P04083/P16150/Q14116/Q15306	6
GO:0002698	negative regulation of immune effector process	8/225	238/29349	0.000529236	0.013455	0.0116337	O14638/P02652/P04083/P08575/P17931/P50453/P55061/Q8NHL6	8
GO:0002287	alpha-beta T cell activation involved in immune response	6/225	132/29349	0.000557062	0.0139118	0.0120286	P01903/P01911/P04083/P16150/Q14116/Q15306	6
GO:0002293	alpha-beta T cell differentiation involved in immune response	6/225	132/29349	0.000557062	0.0139118	0.0120286	P01903/P01911/P04083/P16150/Q14116/Q15306	6
GO:0046645	positive regulation of gamma-delta T cell activation	3/225	22/29349	0.000614782	0.0152186	0.0131585	P08575/P55160/Q8NHL6	3
GO:0090023	positive regulation of neutrophil chemotaxis	4/225	51/29349	0.000633684	0.0155501	0.0134451	P04233/P15153/P55160/Q9Y4F9	4
GO:0030101	natural killer cell activation	6/225	136/29349	0.000651933	0.01586	0.0137131	O00329/P08575/P31146/P51159/Q14116/Q9BZM4	6
GO:0002821	positive regulation of adaptive immune response	7/225	191/29349	0.000709167	0.0171049	0.0147895	P01903/P01911/P08575/P15151/P79483/Q14116/Q86WV1	7
GO:0071622	regulation of granulocyte chemotaxis	5/225	92/29349	0.000724827	0.0173344	0.0149879	P04233/P15153/P27487/P55160/Q9Y4F9	5
GO:0002483	antigen processing and presentation of endogenous peptide antigen	4/225	53/29349	0.00073371	0.0173994	0.0150441	O15533/P01903/P01911/Q03519	4
GO:0002292	T cell differentiation involved in immune response	6/225	142/29349	0.000817175	0.0192172	0.0166159	P01903/P01911/P04083/P16150/Q14116/Q15306	6
GO:0002708	positive regulation of lymphocyte mediated immunity	7/225	198/29349	0.000875777	0.0202577	0.0175155	P01903/P01911/P08575/P15151/P15498/P79483/Q14116	7
GO:0031341	regulation of cell killing	7/225	198/29349	0.000875777	0.0202577	0.0175155	P01903/P01911/P08575/P15151/P15498/P50453/Q8NHL6	7
GO:0001916	positive regulation of T cell mediated cytotoxicity	4/225	56/29349	0.000903949	0.0205721	0.0177874	P01903/P01911/P08575/P15151	4
GO:0071624	positive regulation of granulocyte chemotaxis	4/225	56/29349	0.000903949	0.0205721	0.0177874	P04233/P15153/P55160/Q9Y4F9	4
GO:0002433	immune response-regulating cell surface receptor signaling pathway involved in phagocytosis	6/225	147/29349	0.000978094	0.0219062	0.0189409	B0I1T2/O15143/P08575/P15498/P20963/P55160	6
GO:0038096	Fc-gamma receptor signaling pathway involved in phagocytosis	6/225	147/29349	0.000978094	0.0219062	0.0189409	B0I1T2/O15143/P08575/P15498/P20963/P55160	6
GO:0038094	Fc-gamma receptor signaling pathway	6/225	148/29349	0.00101301	0.0220281	0.0190462	B0I1T2/O15143/P08575/P15498/P20963/P55160	6
GO:0050871	positive regulation of B cell activation	6/225	148/29349	0.00101301	0.0220281	0.0190462	P04233/P08575/P26842/P28907/P55160/Q9BXL7	6
GO:0046643	regulation of gamma-delta T cell activation	3/225	26/29349	0.00101476	0.0220281	0.0190462	P08575/P55160/Q8NHL6	3
GO:0060907	positive regulation of macrophage cytokine production	3/225	26/29349	0.00101476	0.0220281	0.0190462	O75326/P04233/Q8NHL6	3
GO:0071674	mononuclear cell migration	9/225	329/29349	0.0010504	0.0226277	0.0195647	B0I1T2/O00329/O95715/P04083/P09917/P16150/P17931/P43403/Q9Y4F9	9
GO:0032371	regulation of sterol transport	5/225	101/29349	0.00110436	0.0232575	0.0201092	P02652/P09958/Q5VTQ0/Q6Q788/Q9Y5X9	5
GO:0032374	regulation of cholesterol transport	5/225	101/29349	0.00110436	0.0232575	0.0201092	P02652/P09958/Q5VTQ0/Q6Q788/Q9Y5X9	5
GO:0032663	regulation of interleukin-2 production	5/225	101/29349	0.00110436	0.0232575	0.0201092	P04083/P07766/P08575/Q15306/Q9BXL7	5
GO:0042445	hormone metabolic process	10/225	404/29349	0.0011955	0.0249904	0.0216076	P01266/P05981/P07202/P09958/P15088/P29762/P49895/Q6PHW0/Q8IZV5/Q9UBM7	10
GO:0001912	positive regulation of leukocyte mediated cytotoxicity	5/225	103/29349	0.00120557	0.0250155	0.0216293	P01903/P01911/P08575/P15151/P15498	5
GO:1902624	positive regulation of neutrophil migration	4/225	61/29349	0.0012466	0.0256782	0.0222023	P04233/P15153/P55160/Q9Y4F9	4
GO:0042632	cholesterol homeostasis	6/225	155/29349	0.00128498	0.0262768	0.0227199	P02652/P61916/Q14116/Q5VTQ0/Q6Q788/Q9Y5X9	6
GO:0032623	interleukin-2 production	5/225	105/29349	0.00131348	0.0266665	0.0230568	P04083/P07766/P08575/Q15306/Q9BXL7	5
GO:0055092	sterol homeostasis	6/225	156/29349	0.00132798	0.0267682	0.0231447	P02652/P61916/Q14116/Q5VTQ0/Q6Q788/Q9Y5X9	6
GO:0030865	cortical cytoskeleton organization	5/225	106/29349	0.00137003	0.0274201	0.0237083	O95466/P13796/P15153/P55160/Q9H0H5	5
GO:0050868	negative regulation of T cell activation	7/225	217/29349	0.00148664	0.0295444	0.0255451	P01911/P04083/P04233/P16150/P17931/Q8NHL6/Q9Y4F9	7
GO:0002836	positive regulation of response to tumor cell	3/225	30/29349	0.00154924	0.0301514	0.0260699	P01911/P15151/P79483	3
GO:0002839	positive regulation of immune response to tumor cell	3/225	30/29349	0.00154924	0.0301514	0.0260699	P01911/P15151/P79483	3
GO:0046851	negative regulation of bone remodeling	3/225	30/29349	0.00154924	0.0301514	0.0260699	P28907/P41240/Q8N474	3
GO:0071887	leukocyte apoptotic process	7/225	220/29349	0.00160766	0.0308984	0.0267159	O00329/P04083/P04233/P17931/P26842/Q05315/Q8NHL6	7
GO:0002718	regulation of cytokine production involved in immune response	6/225	162/29349	0.00160952	0.0308984	0.0267159	O75326/P02652/P04233/Q05315/Q14116/Q8NHL6	6
GO:0031638	zymogen activation	5/225	111/29349	0.0016801	0.0320354	0.027699	P00749/P05981/P08582/P09668/P09958	5
GO:0002705	positive regulation of leukocyte mediated immunity	7/225	224/29349	0.00178079	0.0337274	0.0291619	P01903/P01911/P08575/P15151/P15498/P79483/Q14116	7
GO:0030301	cholesterol transport	6/225	166/29349	0.00182099	0.0342589	0.0296215	P02652/P09958/P61916/Q5VTQ0/Q6Q788/Q9Y5X9	6
GO:0071711	basement membrane organization	4/225	68/29349	0.00186594	0.034848	0.0301308	P05981/P07942/P25774/Q14112	4
GO:2000106	regulation of leukocyte apoptotic process	6/225	167/29349	0.001877	0.034848	0.0301308	O00329/P04083/P04233/P17931/P26842/Q8NHL6	6
GO:0031295	T cell costimulation	5/225	115/29349	0.00196297	0.0360815	0.0311973	P07766/P15498/P27487/P41240/Q9BXL7	5
GO:0046640	regulation of alpha-beta T cell proliferation	4/225	69/29349	0.00196901	0.0360815	0.0311973	P07766/P08575/P43403/Q14116	4
GO:0030866	cortical actin cytoskeleton organization	4/225	70/29349	0.00207595	0.0375535	0.0324701	O95466/P13796/P55160/Q9H0H5	4
GO:0042088	T-helper 1 type immune response	4/225	70/29349	0.00207595	0.0375535	0.0324701	P01911/P04083/P16150/Q14116	4
GO:0030183	B cell differentiation	7/225	231/29349	0.00211827	0.038075	0.0329209	P08575/P20023/P26842/P55160/Q8N474/Q9BXL7/Q9UKT9	7
GO:0010935	regulation of macrophage cytokine production	3/225	34/29349	0.00223255	0.0396243	0.0342605	O75326/P04233/Q8NHL6	3
GO:0045723	positive regulation of fatty acid biosynthetic process	3/225	34/29349	0.00223255	0.0396243	0.0342605	P04083/P04233/Q6Q788	3
GO:0031294	lymphocyte costimulation	5/225	119/29349	0.00227916	0.0401987	0.0347572	P07766/P15498/P27487/P41240/Q9BXL7	5
GO:0017157	regulation of exocytosis	9/225	369/29349	0.00229934	0.0403027	0.0348471	O00560/P04083/P05771/P15153/P51159/Q8N145/Q8WYJ6/Q9BV40/P62760	9
GO:0031343	positive regulation of cell killing	5/225	120/29349	0.00236368	0.0410314	0.0354772	P01903/P01911/P08575/P15151/P15498	5
GO:0046633	alpha-beta T cell proliferation	4/225	73/29349	0.00242075	0.0410314	0.0354772	P07766/P08575/P43403/Q14116	4
GO:0002834	regulation of response to tumor cell	3/225	35/29349	0.00242815	0.0410314	0.0354772	P01911/P15151/P79483	3
GO:0002837	regulation of immune response to tumor cell	3/225	35/29349	0.00242815	0.0410314	0.0354772	P01911/P15151/P79483	3
GO:0061081	positive regulation of myeloid leukocyte cytokine production involved in immune response	3/225	35/29349	0.00242815	0.0410314	0.0354772	O75326/P04233/Q8NHL6	3
GO:0071635	negative regulation of transforming growth factor beta production	3/225	35/29349	0.00242815	0.0410314	0.0354772	P09958/P22223/Q8NHL6	3
GO:1903038	negative regulation of leukocyte cell-cell adhesion	7/225	237/29349	0.00244516	0.0410729	0.035513	P01911/P04083/P04233/P16150/P17931/Q8NHL6/Q9Y4F9	7
GO:0031394	positive regulation of prostaglandin biosynthetic process	2/225	10/29349	0.00252851	0.0414249	0.0358174	P04083/P04233	2
GO:0033029	regulation of neutrophil apoptotic process	2/225	10/29349	0.00252851	0.0414249	0.0358174	O00329/P04083	2
GO:0033634	positive regulation of cell-cell adhesion mediated by integrin	2/225	10/29349	0.00252851	0.0414249	0.0358174	P07766/Q86WV1	2
GO:0070120	ciliary neurotrophic factor-mediated signaling pathway	2/225	10/29349	0.00252851	0.0414249	0.0358174	P26992/P42702	2
GO:0072678	T cell migration	5/225	122/29349	0.00253951	0.0414249	0.0358174	B0I1T2/O00329/P16150/P43403/Q9Y4F9	5
GO:0002824	positive regulation of adaptive immune response based on somatic recombination of immune receptors built from immunoglobulin superfamily domains	6/225	179/29349	0.00265572	0.0430714	0.0372411	P01903/P01911/P08575/P15151/P79483/Q14116	6
GO:0002685	regulation of leukocyte migration	9/225	379/29349	0.00274751	0.0443055	0.0383081	O95715/P04083/P04233/P15153/P16150/P17931/P27487/P55160/Q9Y4F9	9
GO:0033630	positive regulation of cell adhesion mediated by integrin	3/225	37/29349	0.00285038	0.0457033	0.0395167	P07766/P55160/Q86WV1	3
GO:0097529	myeloid leukocyte migration	9/225	383/29349	0.00294505	0.0469544	0.0405984	O00329/P04083/P04233/P15153/P15498/P17931/P27487/P55160/Q9Y4F9	9
GO:0030223	neutrophil differentiation	2/225	11/29349	0.00307482	0.0485157	0.0419484	P34910/Q14739	2
GO:0010715	regulation of extracellular matrix disassembly	3/225	38/29349	0.00307736	0.0485157	0.0419484	P01034/P08582/P27487	3
GO:0002367	cytokine production involved in immune response	6/225	185/29349	0.00312559	0.0490023	0.0423691	O75326/P02652/P04233/Q05315/Q14116/Q8NHL6	6

## Sheet: Fig3g
Ingenuity Canonical Pathways	-log(p-value)	Ratio	z-score	Molecules
Wound Healing Signaling Pathway	4.37	0.0317	-1.414	CALCA,COL10A1,COL11A1,COL16A1,COL23A1,FN1,IL18,RAP1A
Acute Phase Response Signaling	4.36	0.0378	0.447	AMBP,APCS,C4A/C4B,FN1,IL18,RAP1A,RBP5
GP6 Signaling Pathway	3.33	0.0394	-1.342	COL10A1,COL11A1,COL16A1,COL23A1,PRKCB
Neuroprotective Role of THOP1 in Alzheimer's Disease	2.49	0.0333	1	ENDOU,GZMK,GZMM,HTRA1
LXR/RXR Activation	2.45	0.0325	-2	AMBP,C4A/C4B,IL18,PLTP
Pulmonary Fibrosis Idiopathic Signaling Pathway	2.2	0.0184	-1.633	COL10A1,COL11A1,COL16A1,COL23A1,FN1,RAP1A
Erythropoietin Signaling Pathway	1.9	0.0226	1	HBG2,IL18,PRKCB,RAP1A

[truncated: 11 more sheets: Fig4a, Fig4c, Fig5a, Fig5b, Fig5c, Fig5d, Fig5e, Fig5f, Fig6a, Fig6b, Fig6c]
